# Supplementary material for: Prepartum dietary energy intake alters adipose tissue transcriptome profiles during the periparturient period in Holstein dairy cows
Source: J Anim Sci Biotechnol. 2020 Jan 3;11:1. doi: 10.1186/s40104-019-0409-7 (PMC6941259; doi:10.1186/s40104-019-0409-7)
Supplement: Supplementary file 1 — Additional file 1. Complete database of differentially expressed genes (DEG) of bovine subcutaneous adipose tissue from end of pregnancy (− 14 d) through early lactation (1 and 14 d) in dairy cow fed a control diet prepartum (CTR) or relatively high energy diet prepartum (OVR). [file 40104_2019_409_MOESM1_ESM.xlsx]

## Sheet: Sheet2
				Control						Overconditioned						Overconditioned vs. Control
OLIGO_ID	Gene ID	Gene Symbol	FDR	1vs-14		14vs-14		14vs1		1vs-14		14vs-14		14vs1		-14		1		14
				Exp. Ratio	p-value	Exp. Ratio	p-value	Exp. Ratio	p-value	Exp. Ratio	p-value	Exp. Ratio	p-value	Exp. Ratio	p-value	Exp. Ratio	p-value	Exp. Ratio	p-value	Exp. Ratio	p-value					DEG	UP	DOWN
OLIGO_08028	-	-	1	0.111874	0.0999545	0.149898	0.136144	1.33988	0.452938	0.565717	0.243983	0.548107	0.249799	0.96887	0.920014	0.116819	0.122937	0.590724	0.369086	0.427155	0.249878				1vs-14CTR	600	320	280
OLIGO_02060	-	-	1	0.150392	0.0103877	0.1601	0.01166	1.06455	0.780355	1.37933	0.169745	1.14421	0.551433	0.829544	0.420017	0.149477	0.0209366	1.37093	0.447584	1.06829	0.863527				14vs-14CTR	1176	681	495
OLIGO_00061	504789	BEND6	1	0.14869	0.0410729	0.214937	0.0745821	1.44553	0.460231	1.13442	0.733788	1.64938	0.197343	1.45394	0.341157	0.189686	0.0399899	1.4472	0.405854	1.45561	0.407971				14vs1CTR	986	510	476
OLIGO_03157	-	-	0.000253612	0.938923	0.664335	0.577813	0.0057279	0.6154	0.00815514	5.23369	8.50838e-09	1.98037	0.00019774	0.37839	1.58243e-05	0.215522	0.000262339	1.20135	0.594509	0.738672	0.392029				1vs-14OVER	2919	1482	1437
OLIGO_09961	506903		1	0.157929	0.097524	0.204741	0.141155	1.29641	0.476005	0.531566	0.209396	0.983939	0.959407	1.85102	0.245089	0.223306	0.157521	0.751616	0.545815	1.07316	0.889363				14vs-14OVER	1612	827	785
OLIGO_00102	281770	FOXL2	1	0.746623	0.459101	1.44887	0.356469	1.94057	0.0468153	5.64257	3.40032e-05	0.895666	0.695929	0.158734	3.76251e-05	0.226234	0.0207286	1.70975	0.286606	0.139854	0.00267777				14vs1OVER	2427	1160	1267
OLIGO_02032	512045	C5	0.121677	0.898617	0.645437	0.493472	0.0137113	0.549146	0.0246593	2.02479	0.0098567	0.986272	0.952414	0.487097	0.0123142	0.227825	0.000551652	0.513342	0.0830442	0.455339	0.0479116				-14OvsC	2434	1240	1194
OLIGO_11985	281700		1	0.719309	0.148009	0.693314	0.147232	0.963861	0.845961	3.30039	0.000199876	1.90996	0.00510786	0.578707	0.0206151	0.247574	0.00342915	1.13594	0.70208	0.682023	0.295947				1OvsC	340	168	172
OLIGO_12480	513446		0.00016811	0.72986	0.0135375	0.490828	4.63304e-05	0.672496	0.00406711	3.12403	3.14052e-08	1.66783	0.00023766	0.533872	9.98399e-05	0.248207	4.53557e-05	1.0624	0.821351	0.843407	0.528171				14OvsC	538	298	240
OLIGO_12304	404548		1	0.322029	0.0108527	0.270179	0.0060471	0.838989	0.385355	1.3222	0.131333	1.4189	0.0831124	1.07314	0.692118	0.248897	0.00963693	1.02193	0.938516	1.30714	0.379813
OLIGO_03616	-	-	0.000344979	1.05915	0.665547	0.644924	0.00880564	0.608908	0.00237653	4.50107	1.03735e-08	1.97955	0.000100829	0.439796	4.92249e-05	0.257111	0.00030137	1.09264	0.778107	0.789185	0.454071
OLIGO_05701	528877	NR4A3	1	0.312602	0.00661143	0.315076	0.00685185	1.00791	0.962069	1.20712	0.298518	1.75064	0.011077	1.45026	0.0577967	0.259242	0.00634813	1.00107	0.996222	1.44041	0.137192
OLIGO_00477	528986	ZCCHC11	1	0.634765	0.0541277	0.272889	0.000128247	0.429906	0.00138835	2.38293	0.000231581	1.5316	0.0231577	0.642738	0.015258	0.260895	0.00011743	0.979409	0.926652	1.46428	0.125431
OLIGO_02680	614013	MRRF	1	0.193403	0.00431651	0.188221	0.00402551	0.973207	0.839847	0.531695	0.0215522	0.762683	0.141963	1.43444	0.103122	0.269854	0.0102742	0.74187	0.141406	1.09346	0.576877
OLIGO_08201	522631	PIEZO2	1	0.700991	0.210706	1.01161	0.971099	1.44311	0.203136	2.26447	0.0161084	0.829664	0.47616	0.366383	0.0071034	0.270701	0.00342712	0.874467	0.610809	0.222013	0.00190488
OLIGO_01415	538467	TWNK	1	0.269216	0.0130222	0.235437	0.0213907	0.87453	0.669392	1.42981	0.107363	1.31942	0.159331	0.922797	0.702806	0.277775	0.0453062	1.47526	0.374785	1.55669	0.372599
OLIGO_01516	540757	TFAP4	1	0.231116	0.0332298	0.234211	0.0448818	1.01339	0.959519	0.614412	0.120663	1.00247	0.992728	1.63159	0.115251	0.28216	0.0743176	0.750109	0.330269	1.2077	0.526519
OLIGO_12625	519461		0.00182869	0.95839	0.789697	0.674653	0.0411802	0.703944	0.0516542	3.36585	1.05124e-06	1.85408	0.00097311	0.550849	0.00369628	0.28314	0.000930167	0.994383	0.986358	0.778122	0.455474
OLIGO_11888	281184		1	0.28395	0.17691	0.508397	0.385563	1.79044	0.108346	0.997503	0.989276	1.18857	0.450144	1.19155	0.504829	0.285003	0.113244	1.0012	0.99848	0.666302	0.539834
OLIGO_08447	515563	ABHD10	1	0.223316	0.00737366	0.115176	0.00329583	0.515757	0.0315663	0.487288	0.00892778	0.524921	0.00927013	1.07723	0.669786	0.288863	0.0212368	0.630317	0.119129	1.3165	0.267664
OLIGO_02446	-	-	0.00079912	1.19156	0.222063	0.892393	0.48123	0.748928	0.067826	4.69912	1.04674e-08	2.07218	7.58135e-05	0.440971	0.000103483	0.289135	0.00123575	1.14025	0.695602	0.671383	0.24449
OLIGO_00658	-	-	0.00122239	0.961618	0.798574	0.62905	0.0148068	0.654158	0.0173915	3.81025	3.15324e-07	1.4969	0.0180307	0.392861	5.64591e-05	0.29589	0.000370401	1.17242	0.58518	0.704105	0.239107
OLIGO_01888	280833	KNG1	0.00602558	1.05785	0.779225	0.397088	0.000381116	0.375375	0.000147419	2.82938	5.37378e-05	1.43955	0.0672574	0.508785	0.00518705	0.295918	0.000856002	0.791482	0.467084	1.07278	0.828202
OLIGO_12165	282685		1	0.778072	0.104183	0.999405	0.997334	1.28446	0.104945	2.31042	9.59734e-05	1.22898	0.101828	0.531928	0.000995016	0.29726	0.00250494	0.88269	0.662799	0.365544	0.0077489
OLIGO_10821	616254		1	0.830145	0.715754	2.76149	0.270829	3.32652	0.147664	2.0407	0.222456	1.38401	0.457095	0.678203	0.398701	0.299445	0.324922	0.73611	0.729397	0.150076	0.215574
OLIGO_03504	790188	LOC790188	1	0.554624	0.0933392	0.401088	0.0411526	0.723172	0.187008	1.01563	0.931402	1.56594	0.0283229	1.54184	0.0544296	0.30237	0.0169934	0.553702	0.0801969	1.18052	0.608671
OLIGO_07899	-	-	0.000475344	0.984244	0.911269	0.711402	0.0476863	0.72279	0.0451604	4.27448	2.04132e-08	1.82639	0.000444113	0.427278	5.80654e-05	0.304348	0.000674565	1.32175	0.359588	0.781356	0.419406
OLIGO_13255	280868		1	0.480531	0.0892108	0.732597	0.463128	1.52456	0.228716	3.08225	0.0236643	1.00681	0.988375	0.326647	0.0248675	0.304953	0.124784	1.95605	0.296719	0.419097	0.209406
OLIGO_02179	534937	UPP2	0.000471483	0.780297	0.123791	0.498915	0.000889805	0.639391	0.0142416	4.00518	1.36387e-07	1.04195	0.794157	0.260151	4.17744e-07	0.305486	0.000627689	1.56803	0.141068	0.637989	0.148363
OLIGO_01322	-	-	0.00192492	1.11641	0.373292	0.89359	0.424034	0.800411	0.102564	3.0186	9.62021e-08	1.73507	0.000237283	0.574791	0.000788995	0.306561	0.000206757	0.828892	0.478468	0.595244	0.0631747
OLIGO_08139	534057	CIR1	0.000220237	0.848548	0.126838	0.578079	0.000219114	0.681257	0.00298607	2.83525	4.47585e-08	1.59422	0.000403623	0.562284	0.000111143	0.307831	0.000108587	1.02856	0.908033	0.848933	0.509656
OLIGO_09092	522029		0.000564264	0.91698	0.498154	0.516063	0.000210252	0.562785	0.000458348	2.97416	2.05062e-07	1.45219	0.008086	0.488268	9.01049e-05	0.311383	0.000387277	1.00995	0.971439	0.876226	0.638797
OLIGO_02262	523793	CELSR3	0.000742989	1.03686	0.820558	0.796435	0.219679	0.768122	0.135166	4.8494	2.4339e-08	1.90161	0.000692642	0.392133	5.63841e-05	0.31356	0.000956916	1.46652	0.218954	0.748673	0.356583
OLIGO_02636	-	-	1	0.544205	0.088576	0.444205	0.040601	0.816245	0.423512	1.23744	0.423939	1.47889	0.170326	1.19512	0.511926	0.314057	0.0244022	0.714118	0.369486	1.04559	0.894818
OLIGO_02265	505794	KLHL41	0.0464226	0.943862	0.790137	0.449045	0.00184347	0.475753	0.0006852	1.86837	0.00371091	1.0953	0.580573	0.586231	0.0136786	0.314279	0.00114644	0.622114	0.100935	0.766579	0.330778
OLIGO_00154	539136	MEGF10	0.000875248	1.26698	0.0873685	0.858818	0.321874	0.677845	0.0126887	4.46397	6.13685e-09	1.90883	0.00010577	0.427608	3.41058e-05	0.318587	0.00113875	1.12248	0.705974	0.708098	0.270447
OLIGO_03100	-	-	0.000564264	1.1759	0.191749	0.818392	0.159582	0.695969	0.0112631	4.03513	5.25855e-09	1.84333	9.33093e-05	0.456821	2.95921e-05	0.320181	0.00117714	1.09871	0.7581	0.721169	0.290838
OLIGO_11593	541147		0.00039517	1.17037	0.254055	0.684085	0.0227958	0.584502	0.00148333	4.64099	5.34753e-09	2.11124	3.56269e-05	0.454911	0.000126829	0.32372	0.00183883	1.28368	0.440252	0.99907	0.997706
OLIGO_10875	613653		0.14303	1.02453	0.901222	0.608143	0.0338549	0.593585	0.0125073	1.46782	0.0634504	1.24502	0.253226	0.848211	0.423973	0.324229	0.00036582	0.464516	0.00672345	0.663776	0.130172
OLIGO_02497	414348	P4HA3	0.000588662	1.09054	0.495561	0.751309	0.059753	0.688936	0.012222	3.72137	1.17206e-08	1.81989	0.000140979	0.489039	8.66107e-05	0.326129	0.000762176	1.11289	0.708258	0.789981	0.41789
OLIGO_07151	-	-	0.000638089	0.996444	0.976864	0.838607	0.219299	0.8416	0.201495	3.34933	2.72408e-08	1.75027	0.000211747	0.522573	0.000180304	0.32658	0.00077636	1.09773	0.744148	0.681611	0.194548
OLIGO_11957	281606		0.000230924	1.08001	0.472095	0.696217	0.00733324	0.644641	0.00105191	3.54527	3.12448e-09	1.91954	9.60065e-06	0.541436	0.000105427	0.327108	0.000772431	1.07378	0.802804	0.901867	0.716956
OLIGO_10978	788673		0.00142523	1.04752	0.749509	0.808641	0.209426	0.771957	0.109216	3.50638	1.81652e-07	2.00028	0.000130251	0.570469	0.0028964	0.328483	0.000879101	1.09954	0.743201	0.812546	0.482298
OLIGO_06483	533245	EXOSC3	0.00016811	0.869801	0.194432	0.48669	1.13306e-05	0.559542	4.28716e-05	2.61559	8.48045e-08	1.79868	2.33257e-05	0.687678	0.00514771	0.328645	7.13967e-05	0.988272	0.957611	1.21459	0.391582
OLIGO_05347	-	-	0.0103069	1.13403	0.364697	0.76796	0.103481	0.677197	0.0150106	2.53999	4.73689e-06	1.53614	0.00523211	0.604781	0.00425826	0.33303	0.000392456	0.745919	0.271624	0.666155	0.138772
OLIGO_06838	534125	MAPK9	0.000685141	1.19562	0.194114	0.764877	0.0935685	0.639734	0.00566116	4.36761	5.08938e-09	1.78209	0.00037419	0.408024	1.29422e-05	0.333863	0.00145562	1.2196	0.512189	0.777868	0.415482
OLIGO_03149	539592	RIMS4	1	0.377326	0.364958	0.584761	0.550504	1.54975	0.265052	1.30795	0.415403	1.32522	0.449499	1.01321	0.966102	0.33423	0.296892	1.15857	0.797959	0.757454	0.642149
OLIGO_08090	505740	ADCY5	0.000316119	1.08519	0.510152	0.765673	0.07087	0.705565	0.0156871	4.30118	2.7951e-09	1.87833	6.28728e-05	0.436702	1.88094e-05	0.334611	0.00185121	1.32624	0.370186	0.820861	0.52836
OLIGO_00283	-	-	1	0.310554	0.00681906	0.271466	0.00807061	0.874135	0.35672	0.871018	0.238845	1.03305	0.775818	1.18602	0.23724	0.335454	0.0185091	0.940858	0.785652	1.27655	0.318476
OLIGO_11378	768015		0.000975175	0.725995	0.0556613	0.529404	0.00198057	0.729211	0.0412165	2.99278	3.95776e-07	1.10349	0.416663	0.368716	1.38233e-06	0.335554	0.00625281	1.38326	0.333225	0.699426	0.298193
OLIGO_07109	-	-	0.00105571	1.16192	0.312706	0.753052	0.101895	0.648108	0.0118776	4.13268	3.40403e-08	2.01614	0.000127365	0.487853	0.000372772	0.341302	0.000947722	1.21393	0.494721	0.913766	0.751932
OLIGO_00085	614469	ITGB3BP	1	0.579768	0.131954	0.684599	0.271211	1.18082	0.506594	1.10403	0.667197	1.55188	0.128366	1.40565	0.266402	0.34175	0.0143594	0.650781	0.184686	0.774695	0.370933
OLIGO_02263	513389	DGKD	0.000199079	0.939355	0.620288	0.661018	0.00910125	0.703693	0.0167445	4.52471	2.37129e-09	1.64212	0.000847288	0.362922	1.9908e-06	0.341961	0.00149526	1.64717	0.105178	0.849508	0.585448
OLIGO_00626	511575	GPX8	0.00100805	0.952628	0.678343	0.569171	0.000436779	0.597475	0.000575113	2.27653	2.99535e-06	1.53294	0.00159524	0.673367	0.00743946	0.342377	0.000264668	0.818192	0.416511	0.922119	0.743867
OLIGO_00220	515680	NFX1	0.000679363	0.997496	0.982708	0.682435	0.00880272	0.684148	0.00616989	2.88336	7.90643e-08	1.64285	0.000383257	0.569767	0.000406107	0.34646	0.000316878	1.00148	0.995215	0.834044	0.469584
OLIGO_05454	-	-	0.000878416	1.1524	0.273845	0.789915	0.117987	0.685454	0.0119059	3.8595	2.7528e-08	1.89442	0.000120336	0.490847	0.000146379	0.348159	0.00364756	1.16602	0.637161	0.834978	0.580859
OLIGO_02787	282456	-	0.000911236	0.939005	0.614137	0.809792	0.148794	0.862393	0.275564	3.05917	1.31652e-07	1.42526	0.00977281	0.465899	4.19038e-05	0.348817	0.000680027	1.1364	0.63252	0.613931	0.0819854
OLIGO_05367	508127	DMAP1	1	0.386971	0.0474896	0.297701	0.0200748	0.769311	0.25098	0.598126	0.0659657	0.964421	0.855885	1.6124	0.0911589	0.349968	0.0404055	0.540932	0.0782102	1.13374	0.636697
OLIGO_10410	514996		0.00392394	1.08677	0.462231	0.841442	0.188246	0.774256	0.0451147	2.38052	8.82112e-07	1.60664	0.000448479	0.674912	0.00596496	0.350016	0.000198852	0.766691	0.262926	0.668318	0.100683
OLIGO_11609	538654		0.00133093	1.05607	0.654714	0.802784	0.126275	0.760162	0.0473651	2.93231	1.3239e-07	1.73884	0.000216177	0.592993	0.00126608	0.350641	0.00182934	0.973599	0.927731	0.759492	0.361374
OLIGO_07174	508022	CDCA8	0.012167	0.810189	0.247749	0.469538	0.000665199	0.579541	0.00389359	2.17137	0.000194097	1.05328	0.745198	0.485076	0.000535379	0.351526	0.000140953	0.942118	0.776983	0.788554	0.261467
OLIGO_04419	512006	-	0.000855979	1.15978	0.267038	0.824424	0.20793	0.710848	0.0244204	4.03934	8.25348e-09	1.62374	0.00147487	0.401981	7.91357e-06	0.352815	0.00148553	1.22881	0.475635	0.694883	0.220865
OLIGO_07952	513577	PRPF31	1	0.305495	0.0098058	0.227001	0.00428837	0.743059	0.141803	0.587533	0.0282915	0.864473	0.393604	1.47136	0.090488	0.355376	0.0217603	0.683464	0.172861	1.35336	0.202155
OLIGO_05761	532964	MYO1F	0.0068816	1.15039	0.296596	0.991244	0.953433	0.86166	0.300949	2.80934	7.45288e-07	1.7055	0.000675239	0.607081	0.00345703	0.355758	0.000796508	0.86879	0.597595	0.612105	0.0807571
OLIGO_04732	519736	RANBP10	0.000966306	1.12576	0.371463	0.797832	0.143131	0.708703	0.0231642	3.74769	2.41001e-08	1.7649	0.000347867	0.47093	8.78571e-05	0.357316	0.00126762	1.18951	0.537256	0.790426	0.409883
OLIGO_01719	100137763	UMAD1	1	0.211706	0.0496348	0.172736	0.0496253	0.815926	0.572115	0.824718	0.521126	0.604876	0.174914	0.733433	0.360416	0.35854	0.158375	1.39672	0.424021	1.25551	0.561014
OLIGO_03151	520174	NUP43	1	0.288569	0.0395429	0.41714	0.0908077	1.44555	0.185411	0.500463	0.0658733	0.388114	0.0238034	0.775511	0.349787	0.358601	0.0700393	0.621919	0.133483	0.333648	0.0186314
OLIGO_09412	783305		0.0263753	0.725796	0.0489122	0.607161	0.00952567	0.836545	0.271217	1.50274	0.0183905	1.21986	0.192677	0.811756	0.225237	0.358639	0.000237098	0.742552	0.209574	0.720549	0.177964
OLIGO_02420	-	-	0.0015268	1.03147	0.824893	0.770144	0.11419	0.746648	0.0640071	3.07584	5.13368e-07	2.02698	7.12899e-05	0.659001	0.0161334	0.359291	0.00138966	1.07141	0.805873	0.945638	0.844655
OLIGO_02426	504939	GADD45G	0.00139035	1.15254	0.306468	0.664074	0.0160643	0.576184	0.00129495	3.22771	2.0877e-07	1.88373	0.000179988	0.583612	0.00257136	0.359316	0.00536436	1.00627	0.984991	1.01924	0.954747
OLIGO_03464	-	-	0.0299277	1.53629	0.0370457	0.599194	0.0297785	0.390027	0.000220056	3.47308	9.4083e-06	1.5458	0.0346629	0.44508	0.00152489	0.361209	0.0112033	0.816583	0.588565	0.931846	0.851917
OLIGO_02083	-	-	0.00238286	1.16527	0.211892	0.825004	0.171128	0.707992	0.0139831	2.98783	1.68451e-07	1.68868	0.000436196	0.565186	0.000754944	0.362476	0.00177469	0.929411	0.797813	0.741943	0.307129
OLIGO_06801	781044	RHOU	0.00603604	1.08607	0.54595	0.870155	0.375108	0.801199	0.140892	2.75441	1.43625e-06	1.61158	0.00223974	0.585093	0.00250577	0.363099	0.00131854	0.920867	0.765076	0.672484	0.166099
OLIGO_04797	509053	NKIRAS2	0.0055547	1.15866	0.299933	0.759134	0.096917	0.655184	0.0105071	2.70394	2.68019e-06	1.81161	0.000423145	0.669988	0.0201981	0.365244	0.0021444	0.852365	0.583968	0.871624	0.641918
OLIGO_05806	511596	NDP	1	0.600349	0.0148999	0.914936	0.646684	1.52401	0.0239909	1.44503	0.0409212	0.655408	0.0468751	0.45356	0.000797373	0.366501	0.0266352	0.882162	0.72569	0.26254	0.00662189
OLIGO_10060	615847		0.00445672	0.777027	0.128904	0.563752	0.00497025	0.725525	0.0743782	2.41434	5.95906e-05	1.28045	0.136213	0.530352	0.00231101	0.369513	0.000388045	1.14813	0.567672	0.839275	0.482179
OLIGO_03322	616179	EDA	0.0012059	1.13371	0.31448	0.831031	0.198282	0.733017	0.028352	3.17143	5.57956e-08	1.91702	5.97246e-05	0.604467	0.00242341	0.369962	0.00185416	1.03492	0.902709	0.853428	0.582283
OLIGO_06369	504445	DKK1	1	0.871461	0.59292	0.924988	0.759904	1.06142	0.735055	0.969723	0.866154	1.98127	0.0113166	2.04313	0.00696831	0.370367	0.0414946	0.412128	0.0371416	0.793305	0.510853
OLIGO_08060	-	-	0.00185884	1.11465	0.416076	0.820983	0.201502	0.736539	0.0423993	3.10437	2.06907e-07	1.95188	7.00201e-05	0.62875	0.00588359	0.372929	0.00211854	1.03863	0.893762	0.886633	0.676573
OLIGO_10808	280904		0.000529615	1.00629	0.960413	0.823967	0.190125	0.818814	0.152558	3.70499	1.59937e-08	1.70371	0.000456418	0.459841	4.18156e-05	0.372958	0.00218379	1.37316	0.275087	0.771161	0.371621
OLIGO_02409	-	-	0.000403072	0.990203	0.937609	0.940743	0.670987	0.950051	0.704864	3.92638	1.05275e-08	1.73202	0.000324906	0.441122	2.75611e-05	0.373577	0.00154881	1.48132	0.165765	0.687798	0.185766
OLIGO_06534	535727	SLC27A2	0.360451	0.761154	0.235669	0.710257	0.152804	0.933131	0.730161	1.22532	0.277453	0.814775	0.270783	0.664947	0.0456926	0.374036	0.00225512	0.602131	0.0548753	0.429078	0.00316312
OLIGO_00197	-	-	0.00126846	1.04914	0.690442	0.765571	0.0638342	0.729716	0.0234327	2.94972	1.01858e-07	1.56753	0.00132984	0.531417	0.000187607	0.374069	0.00124501	1.05172	0.849132	0.765916	0.327315
OLIGO_04878	353353	TRDMT1	0.000187198	1.01214	0.915246	0.755402	0.0413283	0.746343	0.025395	4.19851	5.36944e-10	1.47816	0.00257795	0.352068	1.78293e-07	0.374648	0.00097565	1.5541	0.0990461	0.733105	0.239433
OLIGO_01556	541148	PTX3	0.00772351	1.26684	0.0982893	1.02629	0.868448	0.810119	0.164879	3.05938	4.3023e-07	1.99159	7.79035e-05	0.650977	0.0123246	0.375307	0.00128797	0.906357	0.712281	0.728309	0.248137
OLIGO_12191	286865		1	0.633813	.	0.776236	.	1.22471	.	2.37197	.	0.458672	.	0.193372	.	0.376711	.	1.40979	.	0.222596	.
OLIGO_12463	781361		0.00278081	1.03403	0.807764	0.638642	0.00957415	0.617625	0.00387595	2.8397	1.30467e-06	1.49579	0.00873106	0.526742	0.000607718	0.380569	0.00548432	1.04514	0.888347	0.891345	0.719165
OLIGO_03230	541035	ZIC3	0.000471483	0.972893	0.815586	0.718425	0.0224492	0.738443	0.0256239	3.32564	1.55184e-08	1.30701	0.0331958	0.393011	1.38933e-06	0.382404	0.00059938	1.30717	0.271062	0.695697	0.145805
OLIGO_10724	514493		0.000707103	1.02837	0.825366	0.735237	0.0432486	0.714951	0.0213415	3.41311	4.9552e-08	1.76707	0.00021982	0.51773	0.000276543	0.382541	0.0039821	1.26963	0.432458	0.919399	0.781555
OLIGO_08095	537533	DGKH	0.00185682	1.02165	0.895118	0.809117	0.260215	0.791973	0.191261	3.93723	2.53435e-07	1.78867	0.0019091	0.454297	0.000399378	0.384478	0.00404502	1.4817	0.201942	0.849945	0.593959
OLIGO_00430	-	-	0.00279025	1.08259	0.487839	0.913008	0.485572	0.843357	0.173612	2.59523	2.77052e-07	1.63353	0.000359514	0.629436	0.00193808	0.387637	0.000875399	0.929264	0.765205	0.693552	0.151978
OLIGO_03127	540482	ATG9A	0.00279025	0.908021	0.579887	0.932117	0.721498	1.02654	0.887969	3.47798	2.2731e-06	1.39002	0.0702473	0.399664	0.000167603	0.388392	0.00305092	1.48765	0.179145	0.579191	0.0756
OLIGO_04618	531519	ASGR2	0.150554	0.918593	0.588203	0.622644	0.0138483	0.677823	0.0296436	1.41509	0.0492125	1.05192	0.746238	0.743359	0.10507	0.390006	0.000434778	0.600804	0.0373162	0.658893	0.0886662
OLIGO_09288	613794		0.000782811	1.15083	0.276142	0.805659	0.147779	0.700066	0.0161276	3.89439	7.42507e-09	1.60305	0.00154993	0.41163	8.58771e-06	0.390018	0.00378837	1.31981	0.347416	0.776033	0.395338
OLIGO_07020	504323	THBS3	0.00219856	1.09332	0.514074	0.705217	0.0344361	0.645024	0.00687969	3.14369	4.34149e-07	1.62974	0.00184922	0.518419	0.000595624	0.390681	0.001051	1.12335	0.648268	0.902858	0.68998
OLIGO_02937	-	-	1	0.351877	0.0296023	0.811099	0.57204	2.30506	0.00802726	1.0385	0.859086	1.45259	0.123553	1.39873	0.153043	0.391427	0.0681325	1.15523	0.621619	0.701001	0.259445
OLIGO_09278	281259		1	0.18841	0.00347139	0.186648	0.003388	0.990646	0.968426	0.213521	0.00461167	0.356347	0.0142413	1.66891	0.166079	0.391739	0.085406	0.443949	0.090547	0.747906	0.446134
OLIGO_00073	506867	NSL1	0.00113239	1.14536	0.275089	0.784872	0.0955686	0.685263	0.00914976	3.18225	8.7657e-08	1.90337	4.48167e-05	0.598123	0.00212026	0.391953	0.00417863	1.089	0.773239	0.950515	0.864501
OLIGO_04821	510689	NAIF1	0.00986384	1.17095	0.240571	0.786473	0.122193	0.671652	0.0105286	2.52015	3.19113e-06	1.57452	0.00259663	0.624772	0.00518933	0.392508	0.00135462	0.844764	0.511835	0.785801	0.358392
OLIGO_05935	506480	KRT18	0.0769773	0.642229	0.0159177	0.357744	3.68934e-05	0.557035	0.00417722	0.868191	0.438668	0.757186	0.111863	0.872142	0.479164	0.394047	0.00830848	0.532689	0.0655019	0.834024	0.583748
OLIGO_09291	100125878		0.000199079	0.860508	0.163364	0.743075	0.0215634	0.86353	0.20266	3.0977	6.73332e-09	1.48551	0.00162669	0.479552	1.08421e-05	0.394182	0.000518321	1.419	0.136346	0.788024	0.312416
OLIGO_01841	281087	-	0.0061479	1.27683	0.0592435	0.73908	0.0425581	0.578838	0.000541697	2.33267	5.03463e-06	1.72068	0.000293569	0.737643	0.0442768	0.39436	0.00302041	0.720462	0.251337	0.918121	0.763218
OLIGO_12543	615788		0.00135331	1.00773	0.947273	0.770957	0.0621866	0.765046	0.0432252	2.67043	2.55923e-07	1.61321	0.000577936	0.6041	0.001163	0.394578	0.000986932	1.04561	0.855207	0.825644	0.442474
OLIGO_05245	-	-	0.000310965	0.944462	0.581739	0.596372	0.000310985	0.631441	0.000531601	3.0041	1.72379e-08	1.32521	0.0155073	0.441133	2.62943e-06	0.395232	0.0003561	1.25714	0.303804	0.878251	0.557026
OLIGO_06269	100196902	LOC100196902	0.0060033	0.898899	0.432184	0.754084	0.0775942	0.838897	0.232443	2.23297	2.32471e-05	1.44216	0.0128532	0.64585	0.00952101	0.395693	0.000958948	0.982946	0.94383	0.75675	0.269097
OLIGO_02983	510374	ZNF609	0.00114728	1.07682	0.543527	0.84163	0.222412	0.781589	0.0708313	3.10634	5.82579e-08	1.74545	0.000194383	0.561899	0.000507077	0.395906	0.00334792	1.14208	0.638756	0.821067	0.492239
OLIGO_12602	513978		0.00110049	1.06693	0.593961	0.838852	0.212875	0.786227	0.0767537	3.05205	7.16886e-08	1.84101	7.26998e-05	0.603205	0.00158569	0.396	0.00155813	1.13279	0.628342	0.869094	0.590273
OLIGO_04293	-	-	0.00398789	0.595612	0.0006509	0.578169	0.0049817	0.970714	0.845064	1.49001	0.00348956	0.998779	0.991976	0.670317	0.00702565	0.397246	6.07955e-05	0.993769	0.970309	0.686238	0.0883435
OLIGO_07036	-	-	0.00862324	1.17026	0.241604	0.810837	0.164635	0.69287	0.0145722	2.30531	7.7928e-06	1.78549	0.000219386	0.774509	0.0918056	0.398604	0.00277372	0.785218	0.38031	0.877738	0.6386
OLIGO_04900	506953	ITGA7	0.1275	1.19959	0.404082	0.488583	0.0081495	0.407293	0.00095795	2.12608	0.00389244	1.08098	0.71881	0.508439	0.0116486	0.399072	0.0110985	0.707293	0.313244	0.882941	0.71939
OLIGO_06375	-	-	0.00461334	1.06901	0.620089	0.741026	0.0623471	0.693186	0.0188023	2.62914	2.22413e-06	1.60727	0.0020972	0.61133	0.00425772	0.399343	0.0015087	0.982148	0.94355	0.866169	0.582365
OLIGO_13222	519974		0.0127509	0.880985	0.487363	0.876475	0.586098	0.99488	0.981253	2.70048	5.72766e-05	1.54761	0.023725	0.573088	0.0125209	0.400614	0.0125311	1.228	0.534393	0.707374	0.328239
OLIGO_12074	282088		0.00183834	1.11664	0.342702	0.806438	0.113566	0.722199	0.0154127	2.79893	1.08831e-07	1.62083	0.000464406	0.579089	0.000508657	0.400868	0.00433626	1.0048	0.986719	0.805691	0.460635
OLIGO_00982	507464	KRT15	0.0952154	0.73174	0.0583347	0.629246	0.0116677	0.859931	0.341993	1.30514	0.101572	0.990758	0.948668	0.759123	0.107451	0.402635	0.000228134	0.718142	0.125359	0.633955	0.0393956
OLIGO_12233	281092		0.00162786	1.03449	0.786337	0.656687	0.00784169	0.634793	0.0029404	2.57423	1.16271e-06	1.6694	0.000586534	0.648504	0.00639146	0.402872	0.00224077	1.00251	0.99242	1.02416	0.929163
OLIGO_05526	-	-	0.00113554	0.997301	0.982376	0.776369	0.0826776	0.778471	0.069179	2.93973	1.39034e-07	1.57518	0.00141488	0.535825	0.000258528	0.403048	0.00408241	1.18806	0.546442	0.817748	0.485369
OLIGO_12023	281862		0.0127409	0.880161	0.340933	0.835656	0.241515	0.949435	0.714755	1.78574	0.000601242	1.68889	0.000804475	0.945762	0.710726	0.404093	0.000919888	0.819858	0.409652	0.816687	0.411043
OLIGO_07377	-	-	0.000453348	0.937408	0.558804	0.875199	0.296439	0.933638	0.563066	2.97224	2.46017e-08	1.60576	0.000372139	0.540252	9.72619e-05	0.4044	0.000722049	1.28223	0.286974	0.741967	0.213284
OLIGO_04105	531459	PSD3	0.0898452	0.672627	0.104782	0.73122	0.200122	1.08711	0.68174	1.6292	0.0278452	1.1334	0.563889	0.695677	0.102208	0.405197	0.010176	0.981446	0.947525	0.628058	0.130373
OLIGO_13101	508554		0.000804959	1.20593	0.159098	0.896251	0.461107	0.7432	0.0436952	4.14939	4.85761e-09	1.81732	0.000183643	0.437972	2.19085e-05	0.405833	0.00332098	1.39639	0.234154	0.822902	0.486799
OLIGO_02258	-	-	0.00125824	0.836047	0.126223	0.786087	0.0750169	0.940242	0.613445	2.16236	4.72093e-06	1.65507	0.000368445	0.7654	0.0572702	0.405857	0.00117429	1.04971	0.840805	0.854515	0.524196
OLIGO_02775	-	-	1	0.54201	0.138161	0.874582	0.721193	1.61359	0.10573	1.02417	0.928563	1.23749	0.444047	1.20829	0.480675	0.406848	0.065164	0.768772	0.413375	0.575671	0.111358
OLIGO_03735	504633	COQ2	0.00109225	1.00125	0.988821	0.742355	0.00832216	0.741426	0.00538183	2.01771	7.10568e-07	1.50886	0.000263258	0.747806	0.0119584	0.407798	0.000194916	0.821791	0.329336	0.828863	0.35624
OLIGO_06362	506482	RAB25	0.0346421	0.744536	0.0592533	0.539179	0.00144193	0.724181	0.0534391	1.47589	0.0226349	1.00617	0.96696	0.68174	0.0315498	0.409869	0.000169319	0.81248	0.306121	0.764864	0.202806
OLIGO_07928	519463	NEDD1	0.00278081	1.13349	0.348971	0.662392	0.0125721	0.584383	0.00119097	2.92564	7.41972e-07	1.56536	0.00291385	0.535048	0.000739757	0.410023	0.00194894	1.05831	0.827325	0.968963	0.903819
OLIGO_02719	783538	ARID5B	1	0.825983	0.582914	0.995446	0.989399	1.20517	0.421885	0.598318	0.110182	2.03607	0.0172598	3.40299	0.00539129	0.410857	0.0653833	0.297613	0.00666463	0.840361	0.569433
OLIGO_00337	782597	PLEKHF2	0.000926379	1.19386	0.137497	0.84835	0.222767	0.710597	0.0120672	3.40687	1.55845e-08	1.86382	3.43927e-05	0.547078	0.000299816	0.412061	0.00209878	1.17588	0.532303	0.905296	0.700952
OLIGO_02874	515067	PGAM2	0.0094602	0.716062	0.0263462	0.629717	0.00824919	0.879417	0.395555	1.77235	0.00110035	0.970333	0.829748	0.547483	0.00113744	0.412114	0.000327455	1.02004	0.924735	0.635028	0.0458012
OLIGO_00698	508071	KCNE5	1	0.785293	0.0689787	0.881524	0.341156	1.12254	0.311477	1.65206	0.00113883	1.25906	0.0951228	0.762111	0.0390582	0.413252	0.00124663	0.869381	0.472462	0.590237	0.0213175
OLIGO_08903	-		0.00219856	1.0477	0.69224	0.621631	0.00205295	0.593328	0.000537966	2.45905	9.80279e-07	1.38252	0.0118896	0.562219	0.000371371	0.413631	0.00107037	0.970827	0.899611	0.919926	0.72789
OLIGO_01277	281751	EIF4E	0.0012059	1.03619	0.744883	0.854731	0.217567	0.824879	0.11291	2.67089	1.01314e-07	1.64268	0.000215081	0.615032	0.000918204	0.414747	0.00235599	1.06906	0.794362	0.797091	0.385893
OLIGO_12310	785029		0.0132301	0.916404	0.576173	0.853573	0.373015	0.931438	0.669846	2.31661	7.03933e-05	1.59334	0.00703462	0.687792	0.0440361	0.414953	0.000993667	1.04897	0.838442	0.774582	0.290167
OLIGO_01755	-	-	0.00179334	1.22336	0.10947	0.762302	0.0625947	0.623122	0.00172066	3.07465	1.40279e-07	1.8401	9.58842e-05	0.598474	0.00190898	0.416062	0.00488694	1.04568	0.874428	1.00432	0.98786
OLIGO_09671	508306		0.117218	0.683946	0.0691405	0.642408	0.0594294	0.939267	0.74361	0.498291	0.00760185	1.07339	0.738826	2.15414	0.00681261	0.416078	0.00518248	0.303135	0.000747377	0.695218	0.197654
OLIGO_04067	-	-	0.000912108	0.965441	0.727992	0.778583	0.041121	0.806453	0.0594893	2.41866	1.5518e-07	1.48712	0.000864412	0.614854	0.000453613	0.416789	0.00278253	1.04416	0.867729	0.796081	0.387788
OLIGO_03159	515375	NAAA	0.0134851	1.09497	0.525605	1.03386	0.837447	0.94419	0.707069	2.57725	6.07384e-06	1.36166	0.0406865	0.528338	0.00082379	0.41752	0.00257048	0.982727	0.94633	0.549902	0.0319046
OLIGO_00279	-	-	1	0.620249	0.0899714	0.757594	0.287222	1.22144	0.203658	0.782083	0.15808	2.33666	0.00203133	2.98774	0.00132623	0.418122	0.0339989	0.527217	0.0528535	1.28962	0.372525
OLIGO_04758	-	-	0.000888854	0.995694	0.972015	0.81676	0.160415	0.820293	0.145436	3.18468	5.18526e-08	1.39705	0.0129864	0.438679	1.2096e-05	0.418644	0.00185936	1.33901	0.246502	0.716083	0.194248
OLIGO_02553	-	-	0.000445794	0.912705	0.409569	0.805362	0.0960426	0.88239	0.295233	2.93406	3.60587e-08	1.38135	0.00791869	0.470798	1.10245e-05	0.41958	0.000691352	1.34882	0.186309	0.719659	0.151124
OLIGO_01551	-	-	0.000279022	0.916232	0.313001	0.762627	0.0113801	0.832351	0.0576118	2.26324	4.2018e-08	1.62471	1.85115e-05	0.717872	0.00286344	0.419777	0.000175716	1.03692	0.848705	0.894301	0.562329
OLIGO_01228	508953	TMEM160	0.00264438	0.843089	0.177099	0.705668	0.0231643	0.837003	0.192552	2.19664	6.20437e-06	1.09002	0.468738	0.496224	5.1295e-05	0.420493	0.00312988	1.09558	0.727279	0.649523	0.116501
OLIGO_03427	100138869	LOC100138869	0.00222105	1.10753	0.381585	0.799346	0.102127	0.721739	0.0157301	2.78821	1.24597e-07	1.44815	0.00442179	0.519384	8.51674e-05	0.422025	0.00566812	1.06245	0.830163	0.76457	0.351243
OLIGO_01196	-	-	1	0.689223	0.0867947	0.522109	0.0102917	0.757533	0.139133	1.86184	0.00439306	0.859252	0.435127	0.461508	0.00144357	0.422241	0.029293	1.14062	0.690449	0.694896	0.30892
OLIGO_02008	-	-	0.00444736	1.06455	0.577927	0.77981	0.0635271	0.732527	0.0170252	2.25201	2.04405e-06	1.50802	0.00155454	0.669635	0.00506104	0.422408	0.000946266	0.893588	0.619229	0.816867	0.381765
OLIGO_00225	785664	STON2	0.00682744	1.03472	0.820962	0.685304	0.0383322	0.662309	0.0185702	2.20224	0.000101566	1.86106	0.000558219	0.845074	0.331781	0.422705	0.00416081	0.899664	0.698759	1.14793	0.621795
OLIGO_04985	535565	ANAPC1	0.00889039	0.658103	0.00594136	0.553522	0.00209487	0.841086	0.237743	1.33755	0.0289323	1.3071	0.0506926	0.977238	0.859726	0.423311	0.000323776	0.860351	0.39767	0.999621	0.998451
OLIGO_01293	507865	2017-03-07	0.0164144	1.06988	0.648585	0.707834	0.051982	0.661599	0.0165204	2.09428	0.00016663	1.61373	0.00410869	0.770541	0.133246	0.424019	0.00559992	0.830012	0.512331	0.966686	0.906907
OLIGO_06537	533115	MSH2	0.00201567	0.613631	0.00327564	0.821292	0.226094	1.33841	0.0564268	2.24234	0.000265869	1.07405	0.640364	0.478986	0.000744231	0.427623	0.0034793	1.56263	0.106281	0.559228	0.036112
OLIGO_08291	-	-	1	0.929091	0.776825	0.617907	0.115957	0.665066	0.0267981	1.3623	0.0423091	1.18497	0.181664	0.869832	0.271153	0.429754	0.0243891	0.630137	0.0466221	0.824148	0.315272
OLIGO_02027	511121	USP47	0.00124989	1.05153	0.67092	0.768073	0.062369	0.730433	0.0216308	2.87731	1.84269e-07	1.66703	0.00035057	0.579371	0.0009104	0.429799	0.00464153	1.17606	0.552332	0.932837	0.798705
OLIGO_09492	282142		0.00149768	1.03046	0.786698	0.87686	0.305988	0.850939	0.185614	2.64243	1.47647e-07	1.56259	0.000691122	0.591345	0.000516997	0.429929	0.00212263	1.10248	0.688454	0.766146	0.286926
OLIGO_02246	282524	SLC25A16	0.0109228	1.19698	0.131211	0.954774	0.725269	0.797651	0.0803289	2.43392	8.94727e-07	1.55663	0.00106449	0.639554	0.00285447	0.430153	0.0023074	0.874665	0.586667	0.701304	0.164298
OLIGO_00763	506384	PARP16	0.00322467	0.968649	0.7355	0.848128	0.137043	0.875578	0.19896	1.99071	1.84666e-06	1.29219	0.0128506	0.649113	0.000697634	0.431189	0.000447256	0.886152	0.552439	0.656952	0.0519821
OLIGO_01703	281718	CRYAA	0.0100278	1.08583	0.644702	1.06493	0.764026	0.980759	0.92041	3.16506	7.03247e-06	1.26677	0.199527	0.400237	0.000187665	0.431964	0.0212151	1.25913	0.501952	0.513835	0.0693778
OLIGO_00846	615365	C21H14orf180	1	0.771251	0.447933	0.479387	0.0609183	0.62157	0.225302	1.22996	0.498192	1.10187	0.678095	0.895852	0.640759	0.432136	0.0308936	0.689156	0.167336	0.993263	0.980609
OLIGO_02561	281124	DPYD	0.0039588	1.12615	0.356452	0.863689	0.320164	0.766941	0.0645898	2.87945	3.19036e-07	1.54838	0.00264632	0.537734	0.000397556	0.432483	0.00520563	1.10582	0.712186	0.775334	0.364153
OLIGO_13182	522351		1	0.673695	0.128488	0.88949	0.655175	1.32032	0.223266	2.04194	0.0141061	1.2033	0.448697	0.589292	0.0551145	0.432625	0.0157559	1.31127	0.358683	0.585253	0.137971
OLIGO_00284	510399	CFAP126	0.0124817	1.09129	0.426426	0.939664	0.61689	0.861062	0.210288	2.10363	4.47265e-06	1.46827	0.00214565	0.697973	0.00870902	0.433749	0.000838803	0.836119	0.411499	0.677755	0.0883739
OLIGO_05558	532044	MRPS22	1	0.28467	0.00614468	0.239215	0.005231	0.840325	0.404563	0.625576	0.0259037	0.742388	0.0876025	1.18673	0.364101	0.43431	0.06709	0.954419	0.887409	1.34785	0.363745
OLIGO_00390	444987	NEIL2	0.00565042	1.16674	0.262593	0.837516	0.25582	0.717823	0.0320472	2.75049	1.30018e-06	1.8356	0.000243841	0.667372	0.0152388	0.434347	0.000509169	1.02393	0.908807	0.951964	0.81629
OLIGO_07265	513481	EIF1B	0.00149107	0.905241	0.419959	0.572981	0.000731452	0.63296	0.00233825	2.21464	1.26192e-05	1.49768	0.00433701	0.676264	0.0115338	0.43475	0.00062474	1.0636	0.769052	1.13637	0.551119
OLIGO_04539	616168	TCAM1	0.0486848	0.976436	0.902853	0.485512	0.00356605	0.497228	0.0031557	2.05346	0.00255967	1.14584	0.488633	0.558003	0.0148796	0.435043	0.00319715	0.914904	0.730729	1.02673	0.921222
OLIGO_00246	527214	PLA2G12A	1	0.411207	0.00359398	0.255581	0.000500436	0.621539	0.0043463	0.643624	0.00822958	0.899464	0.382736	1.3975	0.0367606	0.436239	0.0259602	0.682804	0.15015	1.53525	0.114387
OLIGO_09861	535403		0.00271761	0.9268	0.471794	0.558155	0.000103549	0.602239	0.000236068	1.46556	0.00287119	1.30733	0.018369	0.892034	0.344187	0.436709	0.000524769	0.690573	0.0817953	1.02287	0.91292
OLIGO_00176	505502	FOXP2	0.000811406	0.643262	0.000185934	0.532113	2.90692e-05	0.82721	0.0807044	1.48789	0.00102907	1.24479	0.0502132	0.836616	0.10739	0.436881	0.00138429	1.01052	0.961885	1.02201	0.923624
OLIGO_03425	-	-	0.00567521	1.04248	0.718755	0.861326	0.259398	0.826226	0.138483	2.10035	4.03574e-06	1.65458	0.000163129	0.787762	0.0643451	0.436923	0.00211347	0.880296	0.597036	0.839314	0.473868
OLIGO_11342	539691		0.027919	1.04594	0.710694	0.899271	0.444297	0.859777	0.252609	1.85862	0.000128658	1.54762	0.00176762	0.832671	0.193574	0.439858	0.00220571	0.781625	0.308295	0.756983	0.25913
OLIGO_09054	505595		0.00113914	1.11879	0.274676	0.799488	0.0650429	0.714598	0.00567257	2.63092	4.13001e-08	1.58686	0.000205556	0.603159	0.000314243	0.441551	0.0047202	1.03834	0.885103	0.87641	0.616652
OLIGO_01390	-	-	0.00101386	0.831155	0.135826	0.87935	0.352142	1.05798	0.662315	2.57531	1.16871e-06	1.43724	0.00671393	0.558083	0.000595155	0.441702	0.000925959	1.3686	0.161936	0.721931	0.145754
OLIGO_02615	-	-	0.00509015	1.03154	0.801251	0.712769	0.0249442	0.690973	0.0109962	2.24433	7.51972e-06	1.51521	0.00306248	0.675129	0.0108914	0.442916	0.00302751	0.963651	0.880344	0.941554	0.809261
OLIGO_11831	280825		1	0.758483	0.354702	0.691085	0.234711	0.911142	0.664501	1.90226	0.0793246	0.74442	0.355482	0.391335	0.0309058	0.444343	0.148916	1.1144	0.826116	0.478635	0.176855
OLIGO_01940	513162	DPY30	0.00251677	0.843117	0.229737	0.681279	0.0243655	0.808048	0.164618	2.48921	7.51084e-06	1.43035	0.0177598	0.57462	0.00227837	0.444626	0.00391422	1.31271	0.29223	0.933495	0.791644
OLIGO_09170	509497		0.00253788	0.861106	0.187538	0.73579	0.0223371	0.854471	0.191	1.98975	1.49168e-05	1.40119	0.00576779	0.704201	0.0113219	0.447637	0.000291636	1.03435	0.857804	0.85245	0.403853
OLIGO_05880	-	-	0.0034786	0.898132	0.407703	0.849817	0.274352	0.946205	0.689045	2.39047	4.91632e-06	1.42335	0.0122017	0.595427	0.00207519	0.449059	0.00468624	1.19522	0.489876	0.752125	0.28012
OLIGO_04017	407154	GJB2	0.0220075	0.911064	0.575231	0.365759	3.09056e-05	0.401463	5.52436e-05	1.44737	0.0475848	0.942426	0.72062	0.651129	0.0303921	0.449836	0.000688528	0.714636	0.116667	1.15906	0.490937
OLIGO_12905	509429		0.0186017	0.979051	0.855435	0.741793	0.0361334	0.757666	0.038808	1.88202	6.54397e-05	1.1495	0.239233	0.610776	0.00130582	0.450056	0.000261766	0.86514	0.436037	0.697415	0.0717472
OLIGO_12970	506030		1	0.772578	0.217686	0.885231	0.610897	1.14582	0.474617	1.41546	0.0474441	1.12625	0.47836	0.795673	0.15862	0.450739	0.0542147	0.825813	0.567599	0.573458	0.154706
OLIGO_12120	282353		0.154593	0.780327	0.18993	0.569575	0.00723783	0.729918	0.0692274	1.15699	0.397773	1.02605	0.871193	0.886823	0.497976	0.451335	0.00354766	0.669195	0.0997274	0.813047	0.357068
OLIGO_13190	538771		0.00674813	1.21052	0.116775	1.02898	0.831521	0.850028	0.208295	2.67687	2.87992e-07	1.70492	0.000221381	0.636908	0.00311561	0.451338	0.00659487	0.998061	0.994195	0.747827	0.289217
OLIGO_02621	517397	AGL	0.00533602	1.0563	0.68804	0.692683	0.0274511	0.655761	0.0088971	2.44257	7.37374e-06	1.60914	0.00229886	0.65879	0.0136332	0.45166	0.00676802	1.04441	0.871898	1.04923	0.861755
OLIGO_01742	516539	NANP	0.00101614	0.996083	0.973679	0.775783	0.0732422	0.778834	0.0622919	2.93533	9.21737e-08	1.50419	0.00266949	0.512444	9.10049e-05	0.452318	0.00175417	1.33292	0.209732	0.877013	0.566001
OLIGO_12720	507165		0.00545519	0.810756	0.130771	0.673154	0.0177381	0.830279	0.208297	2.05261	8.47732e-05	1.27634	0.0817745	0.621816	0.00576218	0.452602	0.000763071	1.14586	0.511363	0.858162	0.473319
OLIGO_12122	282359		0.00279009	1.00386	0.971129	0.830559	0.138542	0.827366	0.109845	2.25525	1.02449e-06	1.48139	0.00148	0.656863	0.00249034	0.452844	0.00290214	1.01735	0.942136	0.807696	0.377937
OLIGO_05429	-	-	1	0.447231	0.167498	0.535268	0.258276	1.19685	0.585494	0.798945	0.42267	0.617006	0.104119	0.772275	0.360796	0.453179	0.153565	0.809572	0.459539	0.522381	0.0647046
OLIGO_10122	-		0.00612416	1.18225	0.16267	0.800197	0.106803	0.676843	0.0054048	2.25476	3.47666e-06	1.70877	0.000194608	0.757849	0.0487916	0.453357	0.00823346	0.864632	0.59722	0.968114	0.907056
OLIGO_02284	504483	BLMH	0.0195198	1.13824	0.313275	0.705439	0.0241413	0.619761	0.0021397	2.30741	1.08864e-05	1.17612	0.20982	0.509716	0.000233304	0.454238	0.00134167	0.920813	0.70963	0.757314	0.220587
OLIGO_00652	100125836	WDR5	1	0.592431	0.0106156	0.460801	0.00145909	0.777814	0.0998059	0.748455	0.0762148	1.27647	0.150938	1.70547	0.0101053	0.454254	0.0190581	0.573889	0.0531676	1.25833	0.396124
OLIGO_00334	-	-	0.00239228	1.12945	0.250393	0.781363	0.0494742	0.691806	0.00358142	2.3075	5.02161e-07	1.63224	0.000148613	0.707364	0.00833487	0.454444	0.0029558	0.928438	0.753933	0.949318	0.828452
OLIGO_03522	-	-	0.0163501	1.02923	0.819996	0.740272	0.0519686	0.719246	0.0252334	2.06299	4.24057e-05	1.32345	0.0374135	0.641521	0.0064957	0.454541	0.0124022	0.911081	0.750315	0.812626	0.484806
OLIGO_08070	-	-	1	0.608167	0.0228445	0.842334	0.381041	1.38504	0.0600603	1.54134	0.00412346	1.36627	0.0327126	0.886422	0.321461	0.455141	0.00427404	1.15351	0.444217	0.738244	0.151141
OLIGO_08273	508149	CCDC58	0.00445089	0.852888	0.273888	0.785177	0.148187	0.92061	0.590805	2.43264	1.43088e-05	1.31664	0.0667605	0.54124	0.00121472	0.455203	0.00470712	1.29835	0.310284	0.763319	0.302173
OLIGO_01608	540032	WDR92	0.00112127	0.908635	0.40201	0.829342	0.158572	0.912734	0.455737	2.52034	4.06769e-07	1.42767	0.00507313	0.566461	0.000296335	0.455452	0.00289488	1.26332	0.327785	0.784039	0.314404
OLIGO_02237	521261	PCMTD1	0.00144652	1.15652	0.216618	0.961908	0.767791	0.831723	0.147981	3.1386	2.33731e-08	1.45199	0.00412354	0.462624	1.23396e-05	0.455872	0.00337862	1.23716	0.380869	0.688135	0.13628
OLIGO_04834	-	-	0.0156336	0.893503	0.44699	0.76986	0.129329	0.86162	0.350032	2.03847	0.000228056	1.47076	0.0158184	0.721503	0.0626273	0.45592	0.00697122	1.04015	0.883064	0.871002	0.611243
OLIGO_03852	505438	ARFGAP2	0.00282618	0.944364	0.578817	0.864542	0.221496	0.915475	0.426004	2.10947	1.94042e-06	1.33228	0.0109987	0.631572	0.00084038	0.456756	0.000204693	1.02028	0.909118	0.703872	0.0623271
OLIGO_09769	504545		0.000674905	0.992852	0.945375	0.768881	0.037654	0.774416	0.0327616	2.78804	2.813e-08	1.24564	0.054169	0.446778	3.00375e-06	0.457089	0.000112693	1.28356	0.146058	0.740513	0.093451
OLIGO_13239	532412		1	0.762568	0.522089	0.476469	0.127429	0.624822	0.0925381	0.789001	0.382702	1.11143	0.697082	1.40866	0.266292	0.457925	0.147403	0.473799	0.0684689	1.06818	0.827953
OLIGO_13023	615135		0.00270307	1.24095	0.0723575	0.844895	0.215329	0.680846	0.00596583	2.99526	7.67874e-08	1.64891	0.000365627	0.550506	0.000305222	0.458123	0.00819775	1.10577	0.711971	0.89408	0.684381
OLIGO_08351	618357	MRPS34	0.112537	0.780312	0.0435324	0.726687	0.0235803	0.931278	0.567038	1.18785	0.175609	1.02486	0.832158	0.862788	0.26769	0.458296	0.00019132	0.697653	0.0511257	0.646345	0.0232289
OLIGO_02590	-	-	0.00103471	1.07983	0.456757	0.702049	0.0066706	0.650146	0.000898033	2.52434	1.42354e-07	1.56479	0.000411547	0.619881	0.000598515	0.459949	0.00290268	1.07523	0.754266	1.02518	0.915466
OLIGO_02605	-	-	0.00613766	1.19301	0.13243	0.726275	0.0153124	0.608776	0.000377097	1.83376	2.72077e-05	1.59554	0.000408176	0.870094	0.219767	0.461113	0.0109913	0.708771	0.213363	1.01301	0.962007
OLIGO_05304	-	-	0.00386479	1.04162	0.678064	0.918156	0.448973	0.881472	0.239711	2.16411	6.7609e-07	1.40374	0.00249711	0.648646	0.00098835	0.462119	0.00228634	0.960118	0.855735	0.706519	0.136547
OLIGO_03397	282206	CRYBB3	0.00370629	1.04428	0.759275	0.934854	0.676127	0.89521	0.468302	3.04225	6.68657e-07	1.53665	0.00638673	0.505103	0.000424672	0.462484	0.0121306	1.34733	0.303864	0.7602	0.348989
OLIGO_01176	539040	PCGF1	0.012963	0.942773	0.62032	0.908435	0.480281	0.963578	0.770761	1.93025	5.48397e-05	1.43418	0.00637702	0.743002	0.038561	0.463571	0.00383855	0.949126	0.827475	0.731858	0.207705
OLIGO_11116	506501		0.0112908	0.80106	0.20898	0.559954	0.00371187	0.699016	0.0450201	1.82692	0.00113713	1.40623	0.0330545	0.769728	0.107811	0.464916	0.000484509	1.0603	0.743171	1.16756	0.396566
OLIGO_06019	504477	NCAPH	1	0.734568	0.39939	0.707009	0.386415	0.962483	0.882772	1.22929	0.439854	1.20087	0.495661	0.976879	0.930789	0.465022	0.117275	0.778208	0.44377	0.789849	0.455016
OLIGO_11561	-		0.0105022	1.02011	0.877448	1.01971	0.893865	0.999613	0.997765	2.32067	7.83124e-06	1.44946	0.00920164	0.624585	0.00430875	0.465292	0.00149121	1.05851	0.78964	0.661383	0.06896
OLIGO_11078	513632		0.0088023	0.998144	0.985575	0.888032	0.317475	0.889683	0.296457	1.92477	1.07337e-05	1.38382	0.00488127	0.718953	0.0104354	0.465623	0.00198403	0.897882	0.622783	0.72558	0.158323
OLIGO_09480	513307		0.022243	0.63189	0.00565389	0.502069	0.000474523	0.794551	0.155487	1.41096	0.0392532	0.864151	0.330898	0.612456	0.00725072	0.466302	0.000175249	1.04121	0.81464	0.802589	0.225178
OLIGO_01210	538913	GJA4	0.00130863	1.0437	0.684962	0.759093	0.0315288	0.727309	0.0103665	2.31897	5.43027e-07	1.70076	7.1306e-05	0.733414	0.0171678	0.466372	0.00170167	1.03622	0.867967	1.04492	0.839521
OLIGO_07733	287011	CRYBB2	0.0575722	0.932104	0.594559	0.983694	0.915101	1.05535	0.710083	1.71297	0.00133011	1.24735	0.136045	0.72818	0.0526163	0.466587	0.00188326	0.85747	0.481919	0.591646	0.0299879
OLIGO_02111	768031	C29H11orf86	0.0745136	0.764127	0.140846	0.375664	0.000102612	0.491625	0.00132575	0.96609	0.855572	0.820646	0.272435	0.849451	0.419758	0.466747	0.0111059	0.59011	0.0732247	1.01962	0.946028
OLIGO_10543	504832		0.00109225	0.765579	0.023342	0.641304	0.00176142	0.837671	0.140726	2.06173	6.19473e-06	1.03503	0.75292	0.502021	2.13894e-05	0.466872	4.25368e-05	1.2573	0.137743	0.753508	0.077501
OLIGO_03911	522307	POLL	0.0067051	0.732681	0.0367723	0.46995	0.000411948	0.641412	0.01358	1.64598	0.00675756	1.30754	0.106985	0.794382	0.1806	0.467195	0.0021547	1.04957	0.821882	1.29988	0.260203
OLIGO_03298	767620	TNPO1	0.00290968	0.867841	0.223444	0.681297	0.00772568	0.785049	0.0599876	2.07607	9.9475e-06	1.21469	0.100624	0.585089	0.000547678	0.467947	0.00213346	1.11944	0.608287	0.834305	0.41903
OLIGO_01406	614434	CDCA3	0.108733	0.874248	0.475121	0.609099	0.0176359	0.696712	0.0381767	1.46938	0.0288306	1.15225	0.372263	0.784173	0.160563	0.467972	0.0126493	0.786536	0.353396	0.885273	0.634435
OLIGO_12459	537878		0.00186415	1.00051	0.995604	0.845308	0.123277	0.844877	0.102324	2.15597	3.24037e-07	1.32374	0.00656682	0.613989	0.000181118	0.468166	0.000374367	1.00884	0.960996	0.733141	0.101725
OLIGO_06203	-	-	0.0144218	1.15601	0.333817	0.825526	0.244956	0.714119	0.0266437	2.32468	8.26338e-06	1.77282	0.000262717	0.762607	0.0713353	0.468547	0.0270667	0.942227	0.85245	1.0062	0.984551
OLIGO_00627	-	-	0.00524158	1.05148	0.721725	0.945272	0.725256	0.898993	0.482995	2.87548	1.26579e-06	1.52124	0.00727836	0.529038	0.000762816	0.46872	0.00513814	1.28181	0.322049	0.754318	0.270542
OLIGO_04410	511011	PBDC1	1	0.497738	0.0667132	0.408782	0.0284561	0.82128	0.302271	0.719363	0.108993	0.971141	0.854713	1.35	0.163279	0.469108	0.117828	0.677986	0.299371	1.11446	0.742914
OLIGO_07633	509459	CPT1B	0.00092527	0.933335	0.533914	0.729954	0.0208222	0.782093	0.0497533	2.54374	2.4849e-07	1.4739	0.00220584	0.579423	0.000349812	0.469501	0.00977707	1.27959	0.36469	0.948001	0.843928
OLIGO_05484	505918	LOC505918	0.00694597	1.19281	0.198224	0.974022	0.863236	0.816578	0.169846	2.97244	4.27333e-07	1.52693	0.00487549	0.513694	0.000324975	0.469658	0.0144126	1.17037	0.586128	0.73626	0.298891
OLIGO_03256	614339	C18H16orf87	0.000966306	0.9439	0.576823	0.702189	0.00677293	0.743923	0.0140563	2.18583	1.07363e-06	1.58955	0.000237628	0.727207	0.0127448	0.470377	0.000427499	1.08928	0.639819	1.0648	0.73546
OLIGO_01314	-	-	0.00149107	0.984541	0.868809	0.892467	0.296689	0.906481	0.337888	2.17961	5.86978e-07	1.57746	0.000114838	0.723736	0.00878922	0.472601	0.000445752	1.04626	0.804052	0.835336	0.334017
OLIGO_13154	522375		0.00187453	0.74111	0.0185824	0.501866	5.16857e-05	0.677181	0.00652016	1.71221	0.00110017	1.30894	0.0474199	0.76447	0.0668663	0.473462	0.0003685	1.09386	0.616774	1.23486	0.247008
OLIGO_13058	535814		0.00721829	0.956709	0.68724	0.733786	0.0235228	0.766989	0.037061	1.99437	1.66239e-05	1.21407	0.0964434	0.608749	0.000770709	0.473667	0.00122218	0.987413	0.949867	0.783696	0.243932
OLIGO_03718	539627	TNIK	0.000350468	0.675321	0.000366192	0.652338	0.000555614	0.965967	0.723127	1.81483	7.55151e-06	1.1896	0.068891	0.65549	0.000610749	0.474276	0.000162545	1.27455	0.149375	0.864888	0.387392
OLIGO_01521	-	-	1	0.431614	0.059393	0.375522	0.0538709	0.870043	0.518826	0.667858	0.167741	0.851711	0.527805	1.27529	0.34046	0.474449	0.0793649	0.73414	0.250779	1.07608	0.793961
OLIGO_00098	-	-	0.00290968	1.0355	0.768405	0.677644	0.0090977	0.654411	0.00325373	1.99436	4.18392e-05	1.71523	0.000271067	0.860039	0.269937	0.474595	0.00334751	0.914062	0.69481	1.20128	0.437983
OLIGO_02964	523885	TMEM135	0.027627	1.05688	0.605066	0.748234	0.0260611	0.707962	0.00668226	1.74774	0.000102668	1.21657	0.0784991	0.696083	0.00720741	0.47464	0.00132355	0.784898	0.242415	0.771728	0.218613
OLIGO_09365	282382		0.00871492	0.861443	0.148503	0.534873	2.17332e-05	0.620904	0.000251788	1.47578	0.00159702	0.96854	0.749683	0.656291	0.00124648	0.475258	4.27878e-06	0.814187	0.102762	0.86059	0.238243
OLIGO_11219	511594		1	0.229721	0.0715543	0.184052	0.0645348	0.801199	0.620571	0.584119	0.195713	0.6763	0.284335	1.15781	0.718742	0.475316	0.331835	1.2086	0.735599	1.74655	0.302979
OLIGO_02374	540408	ZNF445	0.00429194	1.10892	0.362242	1.01709	0.894707	0.917185	0.476078	2.5413	3.18424e-07	1.48283	0.00222664	0.583492	0.000461539	0.476169	0.00900544	1.09123	0.738171	0.694213	0.176831
OLIGO_12326	507384		0.00243291	0.731341	0.00808879	0.620578	0.000835523	0.848548	0.161455	1.49016	0.00230045	1.33919	0.0123231	0.898684	0.381115	0.476574	0.000287592	0.971056	0.864764	1.02843	0.873229
OLIGO_11553	789590		0.0323659	1.11227	0.454628	0.795788	0.16601	0.715464	0.0376874	2.36402	3.27421e-05	1.15636	0.330267	0.489148	0.000450393	0.47713	0.00802815	1.01409	0.95693	0.693315	0.17386
OLIGO_12254	281050		0.0132596	1.08747	0.477046	0.843168	0.211319	0.775346	0.0548811	2.20947	5.05172e-06	1.29864	0.0362224	0.587761	0.000771788	0.477865	0.00723459	0.9709	0.906543	0.736003	0.238204
OLIGO_12718	782603		1	0.754042	0.237085	0.649686	0.0938866	0.861604	0.432388	1.40601	0.0765256	1.1913	0.33821	0.847285	0.372314	0.478191	0.0106086	0.891652	0.553017	0.876834	0.52207
OLIGO_12119	282344		1	0.793728	0.174061	0.677199	0.0394852	0.853189	0.251008	1.11243	0.439552	1.04339	0.749893	0.937937	0.663093	0.478683	0.0750371	0.670886	0.294377	0.737526	0.415072
OLIGO_13244	-		0.000529615	0.880479	0.262561	0.724047	0.0202506	0.822333	0.117271	2.66143	7.6676e-08	1.42137	0.00460126	0.534061	7.57796e-05	0.478827	0.000433045	1.44735	0.049772	0.939979	0.744038
OLIGO_01002	538952	PRR15	1	0.62105	0.124521	0.481999	0.036964	0.776104	0.178929	1.28821	0.143245	1.5487	0.038421	1.20221	0.307611	0.478894	0.0679478	0.993341	0.976031	1.53872	0.142724
OLIGO_07678	541233	RCOR2	0.00217163	1.06849	0.627802	0.755367	0.0832026	0.70695	0.0269982	3.21146	2.06186e-07	1.47398	0.00976524	0.458973	7.63166e-05	0.481226	0.0113326	1.44638	0.180013	0.939035	0.816995
OLIGO_12420	100303610		0.165643	0.973748	0.890014	0.845011	0.423408	0.867792	0.472497	1.85657	0.00790626	1.36203	0.128014	0.733626	0.166489	0.481361	0.00376065	0.917773	0.708559	0.775879	0.269303
OLIGO_03304	-	-	0.00112127	0.935911	0.489212	0.80799	0.0616851	0.86332	0.161571	2.24025	4.338e-07	1.31412	0.00930505	0.586594	0.00015001	0.481817	0.00178856	1.15331	0.495807	0.783629	0.248594
OLIGO_00255	525262	FAR1	0.0012059	1.02758	0.810991	0.86121	0.257398	0.8381	0.159232	2.80068	9.17137e-08	1.58218	0.000680664	0.564926	0.000293666	0.482446	0.00435699	1.31492	0.245032	0.886328	0.607632
OLIGO_04081	541277	TSC22D2	0.00712926	0.992121	0.952109	0.981588	0.900868	0.989383	0.939626	2.40313	6.03512e-06	1.31361	0.0500389	0.546624	0.000664757	0.483076	0.00237097	1.17011	0.467339	0.646475	0.057693
OLIGO_09142	-		0.0064821	1.03876	0.716574	0.856145	0.202971	0.824196	0.0976525	2.08413	3.1408e-06	1.4139	0.00349072	0.678411	0.00395418	0.483185	0.00289699	0.969439	0.886836	0.797963	0.314365
OLIGO_11437	-		0.0397269	1.27467	0.0693012	0.907773	0.508092	0.712162	0.0215179	1.99032	7.38478e-05	1.69808	0.000519472	0.853167	0.281779	0.483958	0.0134119	0.755671	0.311336	0.90529	0.717684
OLIGO_01813	-	-	0.000855979	0.995239	0.963841	0.899713	0.382683	0.904017	0.376523	2.70423	4.85353e-08	1.31605	0.0164758	0.486664	9.20875e-06	0.485759	0.00108108	1.31989	0.161421	0.710541	0.0940512
OLIGO_03174	-	-	0.0052571	1.07836	0.575126	0.852293	0.326731	0.79036	0.128059	2.74891	7.26933e-07	1.47327	0.00609753	0.535945	0.000293883	0.485857	0.0107441	1.23853	0.41148	0.839848	0.519276
OLIGO_06519	281824	HSD3B1	0.0373265	1.09945	0.490519	0.569954	0.00166852	0.518401	0.000242963	1.10724	0.488627	1.07766	0.585565	0.973284	0.860865	0.486386	0.00228553	0.489834	0.00311924	0.919651	0.699569
OLIGO_08171	617236	SUMO3	0.0561982	0.804442	0.238739	0.538377	0.00417706	0.669255	0.0424812	1.31404	0.127914	1.17483	0.329682	0.894058	0.534224	0.486389	0.0012863	0.794505	0.24149	1.06138	0.766073
OLIGO_00958	507572	CHMP4C	0.165197	0.807819	0.212961	0.514768	0.00117033	0.637232	0.013665	1.10087	0.577737	0.902328	0.527988	0.819651	0.287411	0.487046	0.0150005	0.66373	0.147485	0.853735	0.572638
OLIGO_05430	-	-	1	1.06411	0.784583	1.24015	0.357932	1.16544	0.400908	1.42576	0.0859695	1.94759	0.0033319	1.36599	0.131957	0.487208	0.056593	0.652793	0.22923	0.765132	0.372633
OLIGO_11952	281584		0.00183418	1.265	0.0688822	0.81976	0.169119	0.648032	0.00376608	3.55309	1.37868e-08	1.42423	0.00930976	0.400842	3.40183e-06	0.48751	0.0167276	1.3693	0.270536	0.846987	0.559344
OLIGO_04961	507864	KNSTRN	0.0132301	0.983508	0.886362	0.65377	0.00418142	0.664732	0.00372276	1.97868	2.80332e-05	0.801865	0.0702709	0.405253	1.71267e-06	0.487584	0.00050952	0.980949	0.913833	0.598033	0.0106082
OLIGO_00308	511366	SNAPC3	0.00392394	0.795229	0.0378418	0.83138	0.128687	1.04546	0.689259	1.7214	9.93355e-05	1.26313	0.0345249	0.733778	0.0153942	0.487776	0.000224671	1.05587	0.73921	0.741086	0.0830462
OLIGO_12860	516553		1	0.748895	0.448876	0.454991	0.0634233	0.607549	0.0828899	1.19473	0.496682	0.625518	0.114321	0.523565	0.0281083	0.488315	0.187744	0.77902	0.56298	0.671333	0.378943
OLIGO_04072	-	-	0.00267692	0.87642	0.284794	0.83325	0.198199	0.950743	0.698818	2.29467	4.41239e-06	1.33168	0.0277611	0.580334	0.000867166	0.488801	0.0162826	1.2798	0.380108	0.781188	0.383457
OLIGO_05800	536625	EVI5L	0.00538016	1.06767	0.572481	0.849785	0.226161	0.795926	0.0782719	2.4013	1.14197e-06	1.4153	0.00846479	0.589388	0.000959477	0.489839	0.00773755	1.1017	0.693823	0.815816	0.420057
OLIGO_12537	504418		0.000672589	0.922297	0.435287	0.68903	0.00468832	0.747081	0.0152397	2.53584	9.246e-08	1.21109	0.0749895	0.47759	4.96935e-06	0.491639	0.00184937	1.35175	0.146663	0.864142	0.478811
OLIGO_03739	280817	HK1	0.000835312	0.884522	0.130902	0.811741	0.0297659	0.917717	0.315479	1.83115	9.19951e-07	1.36169	0.00086983	0.743626	0.00351905	0.492498	0.000245205	1.01958	0.904018	0.826165	0.25115
OLIGO_00275	-	-	0.00419882	1.11409	0.369316	0.834607	0.226754	0.749137	0.044274	2.68627	5.22704e-07	1.12515	0.347081	0.418852	3.23456e-06	0.493589	0.0186434	1.19013	0.524112	0.665418	0.159975
OLIGO_12579	615189		0.0155963	0.960188	0.725355	0.801783	0.104291	0.835027	0.156459	1.85466	7.96207e-05	1.29915	0.0336042	0.700476	0.0127669	0.493744	0.000655184	0.953699	0.791952	0.800026	0.230389
OLIGO_02705	-	-	1	0.408236	0.230798	0.531383	0.352563	1.30166	0.514925	0.852246	0.700678	0.588296	0.309765	0.690289	0.439726	0.494341	0.45723	1.032	0.962105	0.547286	0.375549
OLIGO_02046	521974	TBX15	0.00812758	0.92153	0.485522	0.854247	0.242319	0.926988	0.545189	1.97367	3.10836e-05	1.39778	0.00987783	0.708217	0.0165532	0.495637	0.00244678	1.06152	0.772741	0.810999	0.325181
OLIGO_09392	-		0.00536113	1.06638	0.564185	0.854402	0.221068	0.801215	0.0746169	2.30968	1.15208e-06	1.41904	0.00493879	0.614388	0.000961164	0.496323	0.000419855	1.07499	0.671448	0.824322	0.276773
OLIGO_05340	-	-	0.00103276	0.984765	0.889924	0.906822	0.4418	0.920851	0.490755	2.6939	1.10425e-07	1.26481	0.0455205	0.46951	9.51383e-06	0.498502	0.00235071	1.36369	0.14059	0.695298	0.0923167
OLIGO_10157	282082		0.193921	0.886542	0.327765	0.831178	0.187421	0.937551	0.615732	1.07486	0.574494	1.2488	0.0764113	1.16182	0.274913	0.499392	0.000590198	0.605474	0.00891501	0.750308	0.118306
OLIGO_02462	-	-	0.0043697	1.13694	0.22408	0.829021	0.124612	0.729166	0.00985045	2.34339	3.66945e-07	1.44862	0.00241472	0.618173	0.000835972	0.499605	0.00844059	1.02975	0.903347	0.873003	0.582441
OLIGO_10849	-		0.000445794	0.719651	0.00274603	0.655616	0.00104701	0.911019	0.349462	2.00684	3.28468e-06	1.2664	0.0206784	0.631042	0.00057421	0.499862	0.00120116	1.39393	0.083485	0.965545	0.846917
OLIGO_09673	506085		1	0.898101	0.54382	0.624923	0.0221258	0.695827	0.0106106	1.02956	0.80164	1.33802	0.0215364	1.29961	0.0695507	0.500412	0.0396228	0.573659	0.0657995	1.07143	0.795755
OLIGO_03828	523030	ARHGAP23	0.00291372	1.13778	0.233513	0.718542	0.0124997	0.631531	0.000679614	2.34363	5.13643e-07	1.46714	0.00178751	0.626012	0.00097386	0.500561	0.0014579	1.03107	0.872982	1.02206	0.91065
OLIGO_05554	781458	KLHL42	0.00135803	0.899708	0.461951	0.814638	0.215985	0.905447	0.51808	3.10921	5.74467e-07	1.25468	0.123965	0.403535	2.19254e-05	0.500633	0.0138072	1.73009	0.0489065	0.771057	0.337969
OLIGO_12160	282643		0.0071951	1.01353	0.910163	0.90107	0.433288	0.889045	0.346946	2.22876	3.17959e-06	1.22416	0.08923	0.549254	0.000192176	0.500802	0.0126725	1.10127	0.70772	0.680369	0.147764
OLIGO_07033	-	-	0.00248032	1.15315	0.217864	0.827152	0.153625	0.717295	0.0125433	2.77539	9.87107e-08	1.53887	0.00113909	0.554471	0.000206944	0.500926	0.0130993	1.20562	0.472781	0.931946	0.788026
OLIGO_07077	509490	ANKHD1	0.00422052	0.622312	9.21904e-05	0.624822	0.00021584	1.00403	0.963211	1.29479	0.0267413	1.01709	0.876211	0.785522	0.0606108	0.502037	0.000186161	1.04455	0.765131	0.817218	0.199131
OLIGO_01332	784676	-	0.000171351	0.636809	0.000144952	0.721284	0.00701046	1.13265	0.233587	2.21411	3.12385e-07	1.25796	0.0253407	0.568158	5.26971e-05	0.50211	0.00469055	1.74578	0.0193132	0.875711	0.550959
OLIGO_07668	540423	MPZL2	0.257625	0.961674	0.821677	0.615924	0.0162454	0.64047	0.0211827	1.09678	0.595745	0.999963	0.99982	0.911729	0.614877	0.502521	0.00786445	0.573119	0.0318592	0.815852	0.410125
OLIGO_10057	533224		0.000888854	0.841774	0.0938036	0.708108	0.00603869	0.84121	0.115021	2.13805	9.01903e-07	1.0865	0.405071	0.508174	8.81972e-06	0.502673	0.00105549	1.27676	0.193336	0.771288	0.176665
OLIGO_03360	-	-	0.00398789	1.27561	0.0323472	1.03498	0.777621	0.81136	0.0802027	2.77553	3.99261e-08	1.73556	5.37734e-05	0.625307	0.00100231	0.502996	0.00817609	1.09444	0.705279	0.843475	0.484148
OLIGO_00556	538902	ZBTB41	0.00854044	1.25896	0.0317801	0.925653	0.503061	0.73525	0.00966573	2.22754	5.62986e-07	1.64569	8.55879e-05	0.738794	0.0152226	0.50472	0.00825313	0.893023	0.634169	0.897327	0.652657
OLIGO_08343	-	-	0.00378726	0.984788	0.902504	1.13325	0.392775	1.15076	0.307572	2.32449	3.47476e-06	1.24063	0.101696	0.533723	0.000217751	0.504935	0.000381292	1.19185	0.290206	0.552781	0.00220919
OLIGO_02651	-	-	0.00604471	1.00948	0.937308	0.898369	0.435701	0.889935	0.369806	2.37893	3.63772e-06	1.32943	0.0270139	0.558836	0.000597395	0.505108	0.00404329	1.19034	0.42991	0.747475	0.195745
OLIGO_00238	511510	REPIN1	1	0.545203	0.0637003	0.602505	0.0880559	1.1051	0.426316	1.43206	0.0839257	1.44817	0.0868327	1.01125	0.936101	0.505139	0.0682016	1.32683	0.122588	1.21414	0.289725
OLIGO_12968	523745		1	0.840161	0.733	1.31575	0.629276	1.56607	0.252455	1.63098	0.243864	2.2998	0.117866	1.41007	0.456159	0.505438	0.249336	0.981194	0.937946	0.883453	0.767722
OLIGO_00905	-	-	0.00147138	1.01276	0.913836	0.785174	0.0831372	0.77528	0.0549454	2.76888	1.83342e-07	1.47161	0.00443871	0.531482	0.000151089	0.505708	0.00978297	1.3826	0.192158	0.947823	0.827188
OLIGO_12302	404546		1	0.57096	0.0403338	0.660959	0.102955	1.15763	0.362588	1.09076	0.600549	0.923553	0.624809	0.846709	0.324185	0.505767	0.034445	0.966211	0.862171	0.706703	0.105992
OLIGO_12417	520734		1	0.674175	0.0314941	0.624916	0.0206012	0.926933	0.56079	1.10419	0.478593	1.22091	0.201469	1.10571	0.476752	0.505881	0.0320058	0.82855	0.444267	0.988352	0.962091
OLIGO_12091	282184		0.00142523	1.08587	0.404797	0.822786	0.0940833	0.757721	0.0154692	2.48198	6.52102e-08	1.47043	0.000851861	0.592443	0.000160963	0.506239	0.0102126	1.15712	0.551249	0.904719	0.68449
OLIGO_02137	-	-	1	0.847785	0.367201	0.827608	0.331666	0.9762	0.876134	1.13985	0.491743	1.23941	0.270201	1.08735	0.688566	0.506243	0.0226815	0.680643	0.129987	0.758142	0.223589
OLIGO_04625	506999	COPRS	0.00649222	0.870108	0.262271	0.785535	0.0926544	0.902801	0.43683	2.00522	3.83712e-05	1.2681	0.0636748	0.632402	0.00338086	0.506247	0.00126405	1.16668	0.412818	0.817243	0.296278
OLIGO_03393	532402	ANKRD9	0.00688223	1.14903	0.266913	1.03743	0.793051	0.902878	0.442444	2.6506	6.09718e-07	1.41307	0.0105838	0.533112	0.000241204	0.506313	0.00647861	1.16797	0.5009	0.689641	0.122266
OLIGO_04737	-	-	0.013924	1.03982	0.752381	0.86064	0.293708	0.827678	0.16519	2.13036	1.74164e-05	1.46876	0.00548113	0.689441	0.0151319	0.506345	0.00687432	1.03738	0.873729	0.864122	0.532972
OLIGO_02381	-	-	0.0563436	1.3622	0.0314064	0.944367	0.722012	0.693265	0.0244126	2.49958	7.56196e-06	1.27828	0.0659736	0.511397	0.000153638	0.506468	0.0132116	0.929347	0.758785	0.685545	0.149248
OLIGO_05280	-	-	0.0428322	1.13489	0.305074	0.856167	0.26947	0.754406	0.0416266	1.90714	8.73688e-05	1.42904	0.00803665	0.749313	0.0481113	0.506866	0.00452319	0.85177	0.463737	0.84602	0.450266
OLIGO_10905	-		1	0.425461	0.0622285	0.325543	0.0251179	0.765153	0.193672	0.510542	0.00753577	0.431817	0.00296411	0.845801	0.383288	0.507341	0.172756	0.608796	0.16694	0.672964	0.23069
OLIGO_12047	281957		0.000918643	0.982892	0.86207	0.831436	0.116007	0.845907	0.128748	2.48928	7.51701e-08	1.36157	0.00549342	0.546971	3.89795e-05	0.508963	0.00510026	1.289	0.253912	0.833481	0.415833
OLIGO_03462	507966	CDC42EP2	0.00130863	1.0898	0.433286	0.924531	0.528917	0.848352	0.170148	2.8452	3.82507e-08	1.4881	0.00161735	0.52302	4.81293e-05	0.509368	0.0050611	1.32984	0.202389	0.819863	0.37501
OLIGO_01101	-	-	0.00312175	0.989715	0.927718	0.888391	0.367753	0.897623	0.38222	2.44367	1.27014e-06	1.33988	0.0179769	0.548307	0.000279345	0.509579	0.0087546	1.25818	0.344453	0.768554	0.280674
OLIGO_11596	532029		0.0212065	1.02243	0.790655	0.94422	0.549415	0.923505	0.380078	1.64065	4.38677e-05	1.27324	0.00962025	0.776058	0.0191688	0.509629	0.00604176	0.817779	0.37316	0.687212	0.107027
OLIGO_02921	-	-	1	0.824147	0.544222	1.20866	0.552049	1.46656	0.124545	1.39916	0.212608	2.72331	0.0117855	1.94639	0.0432966	0.510019	0.170539	0.865864	0.7031	1.14916	0.702819
OLIGO_02738	618214	HOXB3	0.00212921	1.04193	0.632111	0.938299	0.516098	0.900543	0.262188	2.09457	1.81759e-07	1.22381	0.0276938	0.584279	2.64159e-05	0.511017	0.00083469	1.02729	0.876297	0.666513	0.0302519
OLIGO_03273	286821	SHH	1	0.661965	0.276554	0.739918	0.410043	1.11776	0.651524	0.88086	0.558593	0.541019	0.0456293	0.614195	0.0659247	0.511209	0.11956	0.680253	0.257811	0.37379	0.0270393
OLIGO_07188	514618	RACGAP1	0.16626	0.861719	0.26896	0.66922	0.0141056	0.77661	0.0869646	1.07559	0.6134	1.07223	0.599506	0.996874	0.983566	0.511263	0.00485908	0.638155	0.0540683	0.81915	0.375722
OLIGO_03934	613627	SERP2	0.0500534	0.906542	0.475147	0.817818	0.221157	0.902129	0.496827	1.75408	0.00202191	1.27851	0.116847	0.728878	0.0750991	0.511394	0.00432996	0.989501	0.960564	0.79947	0.323423
OLIGO_12904	529939		0.229125	0.586573	0.0145466	0.464783	0.00418773	0.792371	0.176965	0.719728	0.019323	0.786293	0.0568533	1.09249	0.493515	0.51204	0.0351657	0.628276	0.0720675	0.86624	0.564489
OLIGO_07631	-	-	0.0483154	1.38804	0.0348166	0.85464	0.350127	0.615716	0.00559378	2.20532	6.97634e-05	1.71607	0.00143274	0.778148	0.142524	0.513024	0.0324937	0.815094	0.494551	1.03012	0.921229
OLIGO_12030	281883		0.000780923	0.964482	0.713617	0.867611	0.21539	0.899562	0.322612	2.49517	6.2861e-08	1.39101	0.00316536	0.557482	5.00596e-05	0.513491	0.00364732	1.32843	0.17907	0.823263	0.357215
OLIGO_02914	506526	ITGA10	0.00271761	1.01408	0.895437	0.888971	0.336138	0.876626	0.25657	2.33764	5.46152e-07	1.43454	0.00291874	0.61367	0.00066895	0.513901	0.00142363	1.18463	0.362434	0.829286	0.323246
OLIGO_07760	-	-	0.00688223	0.936156	0.484405	0.758041	0.0169581	0.809739	0.0472892	1.6317	0.000105489	1.31712	0.00798462	0.807206	0.0566921	0.514592	0.00228549	0.896926	0.576025	0.894121	0.571458
OLIGO_13111	515342		0.0057648	0.928823	0.46746	0.903019	0.385425	0.972219	0.796153	1.90141	1.29855e-05	1.2564	0.0416703	0.660771	0.00220173	0.514954	0.00211902	1.05417	0.782393	0.716471	0.0983238
OLIGO_11092	506060		0.00443423	0.914601	0.32003	0.815395	0.0547013	0.891531	0.235751	1.72118	1.70202e-05	1.25822	0.0169223	0.731018	0.00548332	0.515145	0.00110035	0.96945	0.860769	0.794908	0.207841
OLIGO_09053	533646		0.00577926	1.10881	0.405303	0.865282	0.308142	0.780369	0.0724393	2.62891	6.76242e-07	1.36833	0.0185641	0.520495	0.000163825	0.515179	0.00728434	1.22145	0.384076	0.814689	0.380394
OLIGO_09282	-		0.000462587	0.795906	0.0100466	0.781301	0.013297	0.98165	0.829693	1.84687	9.92527e-07	1.16745	0.0667629	0.632127	7.23702e-05	0.515298	2.25365e-05	1.19573	0.15621	0.769981	0.0488823
OLIGO_02622	-	-	0.00314686	0.990407	0.90746	0.862651	0.13107	0.871006	0.133099	1.84546	1.61445e-06	1.33278	0.00247266	0.722191	0.00262453	0.515618	0.00281725	0.960772	0.839129	0.79662	0.261712
OLIGO_10727	527410		0.00358664	1.10082	0.415287	0.845924	0.219143	0.768446	0.0472698	2.64781	3.06675e-07	1.44347	0.00511352	0.545155	0.000213487	0.516044	0.0160458	1.24124	0.404226	0.880566	0.624189
OLIGO_08037	514798	RUFY3	1	0.639677	0.051248	0.644537	0.0665017	1.0076	0.948318	1.58654	0.00794925	1.87426	0.00215084	1.18135	0.196512	0.517305	0.0136922	1.28303	0.115002	1.50428	0.0252622
OLIGO_05736	-	-	0.000529615	0.867086	0.140751	0.759019	0.0176194	0.875368	0.196472	2.26582	1.57018e-07	1.24826	0.0275598	0.550909	2.23907e-05	0.517384	0.00091153	1.352	0.0935826	0.850874	0.367121
OLIGO_08969	539571		0.00494138	1.16238	0.168286	0.769206	0.0419027	0.661751	0.0017597	2.47742	2.17544e-07	1.2312	0.0625181	0.49697	1.52737e-05	0.517742	0.00891766	1.10348	0.671494	0.828705	0.429873
OLIGO_04096	508660	DDX46	0.00776	0.95394	0.688195	1.0206	0.877816	1.06988	0.591547	2.06039	1.53511e-05	1.27183	0.0520292	0.617275	0.00165768	0.518146	0.00115383	1.11913	0.529857	0.645691	0.0251677
OLIGO_03803	-	-	0.00070377	0.872063	0.0991935	0.748588	0.00460084	0.85841	0.0872107	1.84855	9.24408e-07	1.30159	0.00451907	0.704117	0.00133943	0.518212	0.000231896	1.09847	0.530299	0.901032	0.498836
OLIGO_00882	511790	APEX2	0.00377091	0.879287	0.156318	0.839763	0.0943927	0.95505	0.627678	1.66797	3.25448e-05	1.33836	0.00354137	0.802389	0.0388429	0.518229	0.000504415	0.983061	0.915598	0.825922	0.251305
OLIGO_00025	282213	CYP2E1	0.234601	0.945438	0.77535	0.727539	0.166063	0.769526	0.223355	1.735	0.0184022	0.9402	0.759044	0.541901	0.0123586	0.518796	0.0981359	0.952059	0.899097	0.670441	0.314927
OLIGO_12487	513589		0.00321095	0.917296	0.39524	0.962086	0.73627	1.04883	0.659369	1.99209	4.268e-06	1.38764	0.00392345	0.696575	0.00491304	0.51953	0.00316835	1.12826	0.546164	0.749332	0.165424
OLIGO_02128	514211	KIAA1755	0.00688223	0.916087	0.503889	0.819442	0.188264	0.894503	0.428059	2.22599	1.63511e-05	1.18398	0.205015	0.531892	0.000395367	0.519587	0.00445395	1.26254	0.275577	0.750733	0.191679
OLIGO_01237	-	-	0.0119403	0.921171	0.525802	0.861635	0.315721	0.935369	0.629386	2.03902	5.59452e-05	1.38561	0.0206748	0.679547	0.0165686	0.519742	0.00965174	1.15045	0.552389	0.835805	0.454763
OLIGO_10939	538244		0.000869562	0.671701	0.00566171	0.792162	0.122533	1.17934	0.242034	2.11475	1.76344e-05	1.0104	0.933146	0.477788	3.76367e-05	0.519748	0.000833426	1.63635	0.00902484	0.66294	0.0288938
OLIGO_11855	280968		0.00219967	1.00567	0.96371	0.715508	0.0276834	0.711476	0.0185145	2.64808	7.20875e-07	1.4759	0.00519427	0.55735	0.000558174	0.520189	0.033405	1.36974	0.288971	1.07301	0.81161
OLIGO_05244	-	-	0.0351912	1.03833	0.787885	0.881697	0.420864	0.849149	0.272646	2.09759	6.47397e-05	1.23233	0.135569	0.587498	0.00255796	0.520198	0.0149059	1.05088	0.845078	0.727068	0.220885
OLIGO_07075	504968	ABLIM1	0.00149107	0.9381	0.408259	0.857339	0.0906946	0.913909	0.281024	1.79484	1.01448e-06	1.29458	0.00303364	0.721277	0.00130984	0.521339	0.000612122	0.997464	0.987514	0.787221	0.157067
OLIGO_05538	-	-	0.0382678	1.09017	0.472865	0.815532	0.143574	0.74808	0.0333262	1.81961	0.000159676	1.37854	0.0137962	0.757602	0.051794	0.521704	0.0020483	0.870783	0.46689	0.881866	0.51721
OLIGO_11514	513466		0.00791612	0.802187	0.0295976	0.673268	0.00141157	0.83929	0.0950492	1.3703	0.00534031	1.17861	0.104296	0.860107	0.180306	0.522217	6.17966e-05	0.892056	0.391317	0.914181	0.519082
OLIGO_12964	513217		0.378802	0.830894	0.210185	0.5764	0.00339005	0.693711	0.0285487	0.799656	0.181245	0.78723	0.110546	0.984461	0.928085	0.522297	0.0075137	0.50266	0.00697112	0.713337	0.155053
OLIGO_00753	-	-	0.00377091	1.06983	0.455969	0.83603	0.0931299	0.781458	0.0183073	2.03949	6.06669e-07	1.36965	0.00227533	0.671565	0.000945581	0.523068	0.00212182	0.997155	0.987832	0.85693	0.419574
OLIGO_03388	511110	STMN3	0.0161967	1.0672	0.625151	0.987055	0.931116	0.924903	0.584629	2.33196	1.04237e-05	1.3543	0.0324079	0.580755	0.00180192	0.523754	0.0104801	1.14447	0.568	0.718622	0.177449
OLIGO_05359	-	-	1	0.581484	0.0652854	0.476962	0.0358278	0.820249	0.363276	1.19014	0.385175	0.61378	0.0611401	0.515722	0.0252362	0.524074	0.0589734	1.07264	0.767941	0.674407	0.205731
OLIGO_07966	525699	NHLH2	0.0502313	0.967637	0.749868	0.748496	0.0116717	0.773529	0.0158468	1.2958	0.032001	1.18254	0.0958582	0.912592	0.443685	0.524188	0.00395407	0.701961	0.0970748	0.828157	0.346073
OLIGO_07306	538536	FZD5	0.00116851	0.871253	0.236521	0.641979	0.0028607	0.736846	0.021075	2.39131	1.0314e-06	1.20432	0.115826	0.503623	4.46857e-05	0.524238	0.0200365	1.43887	0.173705	0.983442	0.94929
OLIGO_06988	-	-	0.0176253	1.09656	0.41023	0.730162	0.0212904	0.665864	0.00274862	1.94727	2.16502e-05	1.25198	0.0544904	0.642939	0.00229034	0.524362	0.00636286	0.931161	0.742135	0.899102	0.631589
OLIGO_09201	281515		0.725435	0.950503	0.744033	0.87781	0.454294	0.923522	0.619748	1.10841	0.542198	1.08111	0.625984	0.975372	0.887753	0.524372	0.00112081	0.611484	0.011726	0.645815	0.025811
OLIGO_06922	514371	ACTR1A	0.00418897	0.777339	0.0517389	0.734557	0.0373033	0.944964	0.666929	1.90712	9.45381e-05	1.26957	0.0637346	0.665699	0.00818459	0.525711	0.00380495	1.28977	0.217406	0.908609	0.642815
OLIGO_13094	785219		0.0235547	0.84114	0.307245	0.708558	0.0771753	0.842379	0.302968	1.96729	0.000965764	0.799837	0.181354	0.406568	0.000118304	0.525972	0.0280143	1.23016	0.43021	0.59373	0.0634698
OLIGO_08621	281939		0.0346187	0.75266	0.0386744	0.548679	0.000616266	0.728986	0.032747	1.43354	0.0169031	0.85696	0.256158	0.597794	0.00302425	0.52601	0.0203726	1.00185	0.994358	0.821554	0.462639
OLIGO_10666	281339		0.00789565	0.737477	0.038767	0.827932	0.234049	1.12265	0.437412	1.85655	0.000485477	1.25159	0.122352	0.674148	0.0206559	0.526075	0.00200018	1.32436	0.146198	0.795272	0.246466
OLIGO_11568	781470		0.00113617	0.906776	0.22158	0.773105	0.00907808	0.852587	0.0704202	1.71325	4.17468e-06	1.37862	0.000595109	0.804686	0.023801	0.526175	0.000617	0.994146	0.970774	0.938292	0.694916
OLIGO_05008	519181	FUK	0.0034926	0.901942	0.373946	0.890554	0.380223	0.987374	0.917764	2.13588	6.68389e-06	1.16022	0.205409	0.543204	0.000161036	0.526421	0.00513021	1.24661	0.298691	0.685824	0.086907
OLIGO_03262	-	-	0.00613766	0.856066	0.260663	0.542504	0.000300751	0.633717	0.00238904	1.0413	0.728512	1.216	0.0814148	1.16776	0.208168	0.52687	0.0037063	0.640875	0.0374544	1.18095	0.399257
OLIGO_11251	509113		0.00284026	0.769307	0.0269946	0.961005	0.752018	1.24918	0.0729397	1.78236	0.000104223	1.1642	0.179654	0.653178	0.00293903	0.527273	0.00574592	1.22161	0.351027	0.638759	0.046223
OLIGO_11300	781956		0.00465003	0.920528	0.461998	0.95498	0.715974	1.03743	0.758782	2.07043	7.87972e-06	1.32267	0.02058	0.638837	0.00206371	0.527419	0.00119996	1.18626	0.332804	0.730488	0.0895794
OLIGO_12776	514624		0.126851	0.780224	0.126835	0.476271	0.000194977	0.610428	0.00420521	0.872048	0.386524	0.815047	0.172959	0.934636	0.691886	0.528129	0.0111025	0.590283	0.0332788	0.903793	0.659206
OLIGO_06698	445417	FZD1	0.00110223	0.877068	0.130646	0.722241	0.0027692	0.823471	0.0419221	1.78784	3.74224e-06	1.28916	0.0066461	0.721071	0.00268488	0.528222	0.000134155	1.07674	0.593447	0.942848	0.674293
OLIGO_13126	504975		0.014938	1.13677	0.231603	0.949036	0.663236	0.834852	0.121835	2.10581	2.78279e-06	1.4193	0.00332013	0.673993	0.00364719	0.528418	0.0140357	0.97887	0.929467	0.790262	0.340259
OLIGO_02345	-	-	0.011173	1.11268	0.306685	0.839411	0.138547	0.754408	0.012182	2.08632	1.93284e-06	1.30448	0.0176675	0.625256	0.000376933	0.528497	0.00858131	0.990955	0.966505	0.821307	0.373257
OLIGO_08081	508709	WDR55	0.00196768	0.903568	0.460167	0.79511	0.150839	0.879966	0.386485	2.78269	1.27547e-06	1.22938	0.141699	0.441793	4.42823e-05	0.52876	0.0204894	1.62841	0.0730564	0.817552	0.448318
OLIGO_13026	282023		0.00764067	0.946627	0.610016	0.867446	0.253102	0.916354	0.451071	1.98158	1.9256e-05	1.15767	0.196546	0.584216	0.000468241	0.529141	0.00904581	1.10765	0.651696	0.706177	0.136983
OLIGO_07047	767841	ARMCX2	0.0807821	0.987	0.914904	0.773619	0.0764457	0.783808	0.0752631	1.54997	0.00320965	1.20929	0.132527	0.780202	0.0851512	0.529397	0.00190448	0.831358	0.320655	0.827533	0.319802
OLIGO_11819	280742		0.325367	1.04293	0.828479	0.945241	0.783694	0.90633	0.604421	1.29605	0.328791	1.63769	0.0391949	1.2636	0.413048	0.52968	0.0327636	0.658234	0.195434	0.917705	0.761201
OLIGO_04202	519992	USP16	1	0.34436	0.00113628	0.461256	0.00728772	1.33946	0.0949783	0.525356	0.00525231	0.851291	0.297483	1.62041	0.0271484	0.529993	0.0323201	0.808559	0.329056	0.978151	0.908733
OLIGO_12539	505233		0.00264472	0.875194	0.239194	0.831631	0.154141	0.950226	0.668204	2.08886	6.28499e-06	1.41627	0.00519687	0.678014	0.00568253	0.530017	0.00133789	1.26501	0.189857	0.902621	0.565568
OLIGO_10082	-		0.0012059	0.815766	0.122699	0.73659	0.0470684	0.902943	0.459059	2.49283	2.41454e-06	1.51406	0.00398065	0.607365	0.00267284	0.530403	0.0264089	1.62081	0.0868056	1.09024	0.751918
OLIGO_05365	512972	ARHGAP45	1	0.579933	0.0859865	0.663381	0.217269	1.14389	0.574804	1.03674	0.883477	1.10302	0.676733	1.06393	0.818073	0.530508	0.0764194	0.948387	0.852073	0.882088	0.660235
OLIGO_03501	538559	RHOG	0.0400518	1.15161	0.190196	0.880502	0.294762	0.764583	0.026564	1.84919	2.98424e-05	1.35172	0.0113743	0.730979	0.0189937	0.530629	0.00256014	0.852056	0.398605	0.814608	0.293768
OLIGO_05406	507444	TMEM201	0.00330556	0.728289	0.00771305	0.627972	0.000922651	0.862257	0.198752	1.51169	0.00148216	1.22072	0.0696232	0.807516	0.0845893	0.530847	0.00127676	1.10187	0.58003	1.03192	0.858686
OLIGO_09146	-		0.00384076	0.757414	0.0929356	1.02607	0.88705	1.3547	0.0703699	2.1313	3.91604e-05	1.21976	0.139925	0.57231	0.000977589	0.531088	0.0519813	1.49444	0.184841	0.631344	0.147415
OLIGO_05574	-	-	0.0690436	0.817161	0.244452	0.7055	0.0995897	0.863354	0.435659	1.73551	0.00649253	1.08285	0.638574	0.623934	0.0166543	0.531899	0.00375311	1.12967	0.502497	0.816393	0.345427
OLIGO_12647	537669		0.0626406	1.29393	0.142659	1.13138	0.524002	0.874371	0.46467	2.76719	2.25664e-05	1.44609	0.0416109	0.522584	0.00307171	0.532414	0.0199303	1.13861	0.616901	0.680514	0.157761
OLIGO_11958	281609		0.00420619	0.834842	0.109911	0.929956	0.559563	1.11393	0.361074	1.86606	3.7878e-05	1.27736	0.0349788	0.684526	0.00613824	0.532719	0.00671456	1.19075	0.416423	0.731729	0.157941
OLIGO_02967	505677	ALDH1L1	0.00439945	0.94376	0.674236	0.846503	0.291192	0.896947	0.462625	2.57831	3.85293e-06	1.23232	0.152533	0.477958	0.000193118	0.532862	0.00618775	1.45576	0.0898651	0.775731	0.256292
OLIGO_12429	513597		0.0039588	1.03735	0.775505	0.993039	0.961637	0.957284	0.750952	2.67098	9.61124e-07	1.33283	0.0358204	0.499005	0.000126999	0.53287	0.00359405	1.37204	0.120482	0.715204	0.108
OLIGO_09229	-		0.000911236	0.828552	0.0943209	0.894706	0.37026	1.07984	0.509567	2.32585	1.31675e-06	1.2623	0.04221	0.542725	0.00013372	0.533003	0.00430508	1.49621	0.0592011	0.751989	0.169972
OLIGO_00319	-	-	1	0.885303	0.423305	1.03079	0.827728	1.16434	0.198243	1.78952	0.0135343	0.95239	0.453779	0.532205	0.0108758	0.533031	0.0232449	1.07745	0.453924	0.492489	0.010841
OLIGO_04587	516039	MAP2K3	0.00415372	0.956671	0.706023	0.805448	0.116223	0.841928	0.181478	2.28327	2.94276e-06	1.22656	0.094174	0.537194	0.000163159	0.533348	0.00413676	1.27294	0.235242	0.812198	0.309511
OLIGO_02180	-	-	0.00704492	0.946042	0.670874	0.879093	0.388144	0.929232	0.599939	2.29107	1.05369e-05	1.2685	0.080445	0.553673	0.000731848	0.53361	0.00757133	1.29226	0.246974	0.769982	0.245797
OLIGO_05041	-	-	1	0.545142	0.130225	0.794819	0.490471	1.458	0.137771	2.23284	0.0260313	1.27866	0.284857	0.57266	0.0852992	0.533861	0.248023	2.18664	0.139037	0.858845	0.703686
OLIGO_00768	510004	NUP93	0.00142631	0.872261	0.190309	0.900632	0.371911	1.03253	0.769129	2.09169	1.98094e-06	1.19757	0.0896809	0.572537	0.000122601	0.534036	0.0022694	1.28063	0.19022	0.710109	0.0762325
OLIGO_07659	281125	DRD1	1	0.643281	0.149802	0.865623	0.613107	1.34564	0.229846	0.825649	0.442919	1.08189	0.762809	1.31035	0.316539	0.534467	0.138748	0.685987	0.314677	0.667998	0.289854
OLIGO_00710	514918	PAXBP1	0.00222788	1.02183	0.800239	0.890814	0.243719	0.871782	0.145741	2.06992	3.89229e-07	1.28514	0.00796022	0.620867	0.000151814	0.534908	0.00146583	1.08356	0.647696	0.77169	0.150198
OLIGO_12688	518111		1	1.08822	0.562169	0.991754	0.96016	0.911357	0.545305	1.8562	0.00713088	1.44174	0.0340616	0.776715	0.22964	0.535118	0.0152783	0.912765	0.695917	0.777915	0.291131
OLIGO_03657	505886	IQGAP3	0.0192518	0.917006	0.553461	0.6601	0.0197115	0.719842	0.0461508	1.94481	0.000398677	1.30509	0.0798709	0.671062	0.0242315	0.535338	0.00818734	1.13536	0.566226	1.05842	0.801275
OLIGO_10949	327712		0.00816108	0.990495	0.925532	0.845133	0.158501	0.853243	0.158759	1.9484	7.84509e-06	1.09568	0.376492	0.562348	8.69417e-05	0.535357	0.00173333	1.0531	0.769852	0.694067	0.054499
OLIGO_08269	503626	PLA2G2D5	0.0113694	1.0641	0.593229	1.10647	0.44579	1.03982	0.753433	2.178	5.43746e-06	1.36811	0.0133365	0.628152	0.00211649	0.535484	0.00516724	1.09603	0.65387	0.66211	0.0585467
OLIGO_10534	282110		0.00135803	0.98798	0.897922	0.803614	0.0529319	0.813391	0.0526778	2.21312	2.55368e-07	1.38201	0.00266483	0.624461	0.000301884	0.536359	0.00108309	1.20147	0.278439	0.922398	0.633982
OLIGO_02587	517820	LOC517820	0.000894175	0.901315	0.324618	0.903657	0.395821	1.0026	0.98143	2.39123	2.77421e-07	1.29525	0.0213693	0.541666	5.29424e-05	0.536586	0.00235161	1.42358	0.0659083	0.769109	0.169959
OLIGO_02496	518970	SHANK1	0.00271552	0.990771	0.95933	1.05536	0.788562	1.06519	0.737918	3.72475	1.21144e-06	1.27705	0.172087	0.342854	3.37561e-05	0.536606	0.0635493	2.01734	0.042169	0.649321	0.199354
OLIGO_05885	514580	TRIM11	0.00311128	0.966437	0.724376	0.961556	0.72251	0.99495	0.961068	2.04651	1.5469e-06	1.34264	0.00629141	0.656061	0.00109534	0.53677	0.00538851	1.13666	0.530275	0.749501	0.170894
OLIGO_06295	-	-	0.185139	0.85992	0.278001	0.71622	0.0297753	0.832891	0.167669	1.286	0.0633332	0.984472	0.894346	0.765531	0.0686927	0.536885	0.000721659	0.802904	0.191302	0.737969	0.0741496
OLIGO_03055	-	-	0.0145862	0.980349	0.883967	0.794738	0.147451	0.810668	0.160472	2.20268	3.13252e-05	1.27377	0.091578	0.57828	0.00220724	0.537546	0.00645713	1.20778	0.376438	0.861554	0.499445
OLIGO_10304	506632		0.00391401	0.77604	0.0412598	0.726462	0.0246641	0.936115	0.599078	1.84437	0.00010069	1.23023	0.0893243	0.667018	0.00611807	0.537678	0.00205767	1.27787	0.185267	0.910531	0.612805
OLIGO_00875	539058	ZNF672	0.00219384	0.983209	0.885064	0.858405	0.260251	0.873064	0.287487	2.55426	5.32902e-07	1.3979	0.00953785	0.547282	0.000228134	0.537735	0.00793181	1.39697	0.133473	0.875694	0.545311
OLIGO_01004	-	-	0.0173508	1.22004	0.075151	0.902737	0.405634	0.739922	0.0157956	2.24939	1.11968e-06	1.34195	0.0119928	0.596583	0.0004296	0.538004	0.0172434	0.991918	0.97341	0.799762	0.369823
OLIGO_06549	513412	JAM3	0.00603604	0.994536	0.964509	0.944783	0.683735	0.949974	0.697248	2.34216	3.67795e-06	1.30888	0.039796	0.558836	0.000489237	0.538141	0.00254487	1.26734	0.211202	0.745529	0.133504
OLIGO_04074	508454	GJB6	0.00303036	0.932559	0.579815	0.827073	0.192431	0.886885	0.376971	2.4621	2.29013e-06	1.43696	0.00899103	0.58363	0.00120254	0.538462	0.00521173	1.42162	0.0962236	0.935523	0.748039
OLIGO_06404	514579	ALKBH3	0.0913614	0.813709	0.0763068	0.782169	0.064342	0.961239	0.740592	1.22242	0.106448	1.16213	0.220247	0.950684	0.701899	0.538743	0.0014618	0.809344	0.225995	0.800457	0.218975
OLIGO_12730	507969		0.0128022	1.17312	0.114622	0.99236	0.945105	0.845914	0.122709	1.96942	6.35955e-06	1.69516	3.80114e-05	0.86074	0.206336	0.538851	0.00331754	0.904614	0.601461	0.920469	0.667495
OLIGO_05730	538914	APOA5	0.0182998	1.09901	0.437201	0.676852	0.00974961	0.615874	0.00129403	2.16838	9.61314e-06	1.0696	0.578185	0.49327	5.60655e-05	0.539618	0.00812175	1.06468	0.771284	0.852732	0.470733
OLIGO_01199	100140188	LOC100140188	0.0110637	1.01849	0.882762	0.997877	0.987979	0.979759	0.8779	2.23187	8.82478e-06	1.44594	0.0075052	0.647863	0.00587286	0.539627	0.00786215	1.18251	0.438404	0.78193	0.268022
OLIGO_00199	506561	AAAS	0.0161076	0.95948	0.676787	0.75754	0.0206421	0.789532	0.0354667	1.47033	0.00159906	1.3314	0.00885152	0.905516	0.37527	0.54025	7.99906e-05	0.82789	0.152435	0.949509	0.694425
OLIGO_02296	504609	LARS2	0.114809	1.19242	0.166549	0.797866	0.1392	0.669117	0.00936314	1.55753	0.00104581	1.30118	0.0297664	0.83541	0.127356	0.540895	0.00701255	0.706516	0.0963642	0.882103	0.552249
OLIGO_12089	282178		0.000316119	0.92763	0.508938	0.832431	0.167054	0.897374	0.377725	3.14224	1.7755e-08	1.06449	0.581965	0.338768	1.03156e-07	0.541424	0.0425041	1.83401	0.047094	0.692358	0.213893
OLIGO_12893	512943		0.000878416	0.86658	0.319221	0.960877	0.80459	1.10882	0.499483	3.2368	3.28723e-07	1.39396	0.0288165	0.430661	4.89164e-05	0.542097	0.0272645	2.02481	0.0143963	0.78643	0.375886
OLIGO_03101	-	-	0.00351598	1.09054	0.38955	0.851296	0.168446	0.780622	0.0305037	2.31947	4.56519e-07	1.40446	0.00280983	0.60551	0.000434411	0.542343	0.00521447	1.15351	0.482116	0.894752	0.584435
OLIGO_03495	506970	MCM5	0.00642275	1.11048	0.411382	1.04066	0.78158	0.937118	0.632601	2.65808	8.4012e-07	1.51326	0.0037702	0.569305	0.000872225	0.542628	0.00922892	1.29885	0.239654	0.789059	0.29307
OLIGO_04160	-	-	0.0404399	1.01556	0.901396	0.865622	0.314039	0.852359	0.240456	1.84818	0.000191627	1.32327	0.0350337	0.715987	0.0275222	0.54281	0.00758889	0.987839	0.953858	0.829791	0.389667
OLIGO_06515	-	-	0.0256579	1.04838	0.658188	0.828876	0.132334	0.790623	0.0511744	1.87073	2.75902e-05	1.10746	0.343974	0.591992	0.000342872	0.542885	0.00197605	0.968724	0.856862	0.725348	0.0863277
OLIGO_03449	-	-	1	1.20342	0.435348	1.15282	0.535235	0.957952	0.790385	1.50421	0.0780472	4.21821	0.000203488	2.80428	0.00218805	0.543052	0.111395	0.678783	0.228917	1.98705	0.0454584
OLIGO_12762	523661		0.00122867	0.978847	0.814723	0.863256	0.168298	0.881911	0.20914	2.20452	1.76024e-07	1.25691	0.0241924	0.570152	4.91236e-05	0.543076	0.0028563	1.22309	0.279153	0.790725	0.21804
OLIGO_03131	615846	CHCHD10	0.0211409	1.08164	0.515384	0.560796	0.000410695	0.518468	6.10819e-05	1.81268	0.000177515	1.06498	0.600722	0.587518	0.00088285	0.543115	0.00301012	0.910188	0.614802	1.03141	0.871221
OLIGO_03658	-	-	0.00100523	1.02615	0.784775	0.939454	0.561873	0.915515	0.387974	2.44269	4.77362e-08	1.53257	0.000229487	0.627413	0.000338421	0.543137	0.0012059	1.29291	0.132475	0.886044	0.475263
OLIGO_00407	532072	AKAP1	1	0.87198	0.449735	0.614188	0.0230783	0.704361	0.0562865	1.14632	0.452085	1.02651	0.881418	0.895484	0.566339	0.543539	0.0110916	0.714544	0.125297	0.908431	0.642194
OLIGO_02702	515710	HSD17B2	0.0342361	1.20695	0.163272	0.706393	0.0282606	0.585273	0.0011058	2.0589	5.70531e-05	1.32086	0.0453484	0.641537	0.00695002	0.544	0.00378033	0.927998	0.697205	1.01721	0.930833
OLIGO_03923	493988	SLC14A1	0.0557495	0.570381	0.00365656	0.389895	7.97755e-05	0.683569	0.0495129	0.896925	0.534049	0.851977	0.338612	0.949886	0.780957	0.544022	0.0481166	0.855475	0.606968	1.18877	0.569069
OLIGO_03478	535442	SGSH	0.00464683	1.1891	0.142286	0.964292	0.780836	0.810944	0.100707	2.66305	2.09533e-07	1.70841	0.000161581	0.641524	0.00286094	0.544498	0.0215604	1.21943	0.430126	0.964674	0.887535
OLIGO_03563	521304	RBFOX1	0.0045785	1.04989	0.582049	0.887947	0.245369	0.845749	0.0889547	1.90058	2.37654e-06	1.48123	0.000262282	0.779356	0.0232381	0.544845	0.0013496	0.98631	0.9343	0.908884	0.573337
OLIGO_04192	100126046	ZNF444	0.00520747	0.980437	0.853227	0.904838	0.413591	0.922893	0.485888	2.09256	3.74588e-06	1.17802	0.136988	0.562959	0.000140351	0.545156	0.00310206	1.16353	0.41688	0.709747	0.0806301
OLIGO_06854	534600	ACIN1	0.00984664	1.00624	0.954949	0.854149	0.218412	0.848849	0.176641	2.02745	9.85379e-06	1.31624	0.0209794	0.649212	0.00257974	0.54551	0.00918137	1.09913	0.66135	0.840632	0.426164
OLIGO_09482	-		0.0181199	0.874454	0.308071	0.753566	0.0764715	0.861756	0.229666	1.75342	0.000105221	1.23971	0.0348709	0.707022	0.00619008	0.54599	0.0013391	1.0948	0.541898	0.89822	0.488979
OLIGO_11264	514433		0.0530677	0.774451	0.204654	0.638294	0.0493331	0.824189	0.342961	0.878783	0.549985	1.53254	0.0382857	1.74393	0.0257689	0.546054	0.019029	0.619617	0.0844816	1.31107	0.280426
OLIGO_10595	783065		0.0107009	0.999729	0.998038	0.829573	0.146736	0.829797	0.125986	1.96007	1.74447e-05	1.34942	0.0128562	0.688452	0.00718151	0.546389	0.00479219	1.07125	0.724546	0.888779	0.552043
OLIGO_06238	-	-	0.25463	0.635444	0.0784604	0.668677	0.130676	1.0523	0.792551	1.15238	0.465955	1.19905	0.387886	1.0405	0.835128	0.54659	0.0574219	0.991244	0.969397	0.980129	0.938021
OLIGO_06380	512371	ANO9	1	0.660741	0.103682	1.28805	0.401402	1.94939	0.0210962	1.40538	0.174385	0.861407	0.540809	0.612937	0.0854823	0.54702	0.141896	1.16349	0.699525	0.365831	0.0358867
OLIGO_07940	525335	GLS	1	0.488833	0.106516	0.576724	0.194132	1.1798	0.45467	0.497041	0.00925306	0.953577	0.814642	1.91851	0.020513	0.547133	0.236155	0.556321	0.117718	0.904651	0.749947
OLIGO_06727	514360	DSP	0.00507741	0.68771	0.00241526	0.718365	0.0129219	1.04457	0.705377	1.46999	0.00323064	0.898647	0.327334	0.61133	0.000666211	0.547479	0.00129968	1.17024	0.350274	0.684875	0.0363436
OLIGO_02552	518186	PHF6	0.00379	1.04466	0.667643	0.960621	0.728454	0.919551	0.44486	2.13659	1.35069e-06	1.72309	3.64277e-05	0.806464	0.0750474	0.547615	0.00453495	1.12001	0.557838	0.982268	0.927042
OLIGO_06178	768034	IMMP2L	0.0176413	0.910027	0.384123	0.895378	0.367897	0.983903	0.887508	1.69396	0.000195032	1.25399	0.0461938	0.74027	0.0216738	0.547719	0.00181332	1.01955	0.910274	0.767087	0.142065
OLIGO_00987	616477	CHCHD3	0.00185884	1.07377	0.458914	0.808803	0.0617466	0.753238	0.0114595	2.26669	1.94961e-07	1.48335	0.000546305	0.654413	0.000877316	0.547935	0.000828973	1.15667	0.358033	1.00492	0.975416
OLIGO_11113	615672		0.0335911	0.857925	0.296276	0.651558	0.0182413	0.759459	0.0400943	1.68718	0.0005594	1.14518	0.272056	0.678756	0.0066327	0.54809	0.00990909	1.07786	0.662287	0.963326	0.838657
OLIGO_07875	-	-	1	0.936258	0.890256	0.944215	0.904254	1.0085	0.978825	1.63151	0.106776	0.803338	0.437924	0.49239	0.0585769	0.548178	0.246407	0.955245	0.895311	0.46639	0.0813718
OLIGO_10168	511053		0.00179334	0.898308	0.241889	0.748341	0.00964089	0.833056	0.0696689	1.79971	7.2401e-06	1.35967	0.0027255	0.755494	0.0114382	0.548741	9.6751e-05	1.09937	0.456811	0.997012	0.981446
OLIGO_00031	407098	CD4	0.00868081	0.984823	0.873218	0.901211	0.347206	0.915099	0.393218	1.82987	1.22295e-05	1.33899	0.00630922	0.731743	0.00950244	0.548885	0.00574132	1.01987	0.920734	0.815518	0.316754
OLIGO_12137	282416		0.00342263	0.881509	0.30672	0.951024	0.715972	1.07886	0.561414	2.15928	1.24699e-05	1.1459	0.290273	0.530685	0.000220268	0.548968	0.00560701	1.34471	0.145643	0.661455	0.0542787
OLIGO_09040	515350		0.013991	1.07348	0.4731	0.959887	0.7149	0.894186	0.29562	1.94013	5.11936e-06	1.32838	0.00881704	0.684687	0.0029012	0.549167	0.00344754	0.992529	0.967581	0.759989	0.154631
OLIGO_11922	281401		0.160236	0.792501	0.0928889	0.76491	0.08597	0.965185	0.802806	1.27195	0.116385	0.975057	0.849176	0.766582	0.10151	0.549681	0.00408011	0.882232	0.525324	0.700698	0.0817896
OLIGO_04237	509302	DNAJC21	0.0349779	0.696031	0.00794128	0.864728	0.273262	1.24237	0.0784211	1.13209	0.277725	0.837886	0.123301	0.740123	0.0177251	0.549793	0.000138859	0.894235	0.306463	0.532727	3.01149e-05
OLIGO_08423	-	-	0.0123463	0.90374	0.339164	0.725601	0.013398	0.802887	0.0621165	1.65495	0.00023872	1.19043	0.107906	0.719316	0.0112806	0.549985	0.00184956	1.00714	0.966814	0.902312	0.558191
OLIGO_07905	539061	POLR1D	0.131149	1.50337	0.00642029	0.996783	0.983168	0.663033	0.00957059	2.29134	1.52403e-05	1.55316	0.00370645	0.677837	0.0185092	0.55049	0.0200235	0.839024	0.473141	0.857758	0.537502
OLIGO_01093	617005	MRPL38	0.00611918	0.959064	0.681118	0.831046	0.119838	0.866518	0.197508	1.93472	8.0728e-06	1.25283	0.0369734	0.647553	0.0012147	0.5505	0.00129895	1.11052	0.524635	0.829899	0.273351
OLIGO_11932	281453		0.00850338	0.999161	0.992438	0.970951	0.770662	0.971766	0.763428	1.79914	8.01405e-06	1.31745	0.00543526	0.732266	0.00644278	0.550507	0.00396885	0.99127	0.962666	0.746963	0.135533
OLIGO_02862	525895	UBN1	0.0021656	0.858213	0.062922	0.786263	0.0135305	0.916164	0.303438	1.62584	1.43504e-05	1.03884	0.626887	0.638956	7.28976e-05	0.550516	0.000476755	1.04292	0.772765	0.72736	0.0422507
OLIGO_12895	535194		0.00292784	0.839094	0.181416	0.897306	0.465901	1.06938	0.630976	2.33085	1.1959e-05	1.30565	0.0535749	0.560162	0.00118706	0.551343	0.00841726	1.53153	0.0569533	0.80225	0.314975
OLIGO_07181	513197	CFI	0.0988484	0.727536	0.0149258	0.528456	0.000157871	0.726364	0.0211793	1.08953	0.507025	0.815248	0.105168	0.748259	0.0469555	0.5514	0.0087814	0.825752	0.369853	0.850642	0.455444
OLIGO_07372	-	-	0.000823284	0.828933	0.143618	0.771747	0.08032	0.931013	0.593898	2.73636	5.14055e-07	1.23814	0.112298	0.452476	2.54259e-05	0.551408	0.0278997	1.82023	0.0290967	0.884641	0.637927
OLIGO_01185	-	-	0.00212921	0.921195	0.567264	0.939643	0.702366	1.02003	0.897045	2.9155	1.32938e-06	1.3248	0.0612105	0.454398	0.000110991	0.551575	0.0430647	1.74569	0.0609359	0.777664	0.385962
OLIGO_03555	-	-	0.0160728	1.13035	0.264195	0.981548	0.879354	0.86836	0.23147	2.12213	3.35787e-06	1.43769	0.00307615	0.677474	0.00471351	0.551604	0.00589121	1.03559	0.859611	0.807945	0.295695
OLIGO_06474	509031	SLC4A9	1	0.585399	0.221241	0.831791	0.676855	1.4209	0.310152	1.54963	0.156203	0.904427	0.741571	0.583642	0.10192	0.551718	0.213988	1.46047	0.310675	0.599896	0.219029
OLIGO_11000	531886		0.0123039	0.895484	0.340533	0.970958	0.819999	1.08428	0.510979	1.81843	0.000102172	1.3598	0.0138746	0.747789	0.0352375	0.552114	0.00305534	1.12116	0.530891	0.773222	0.174053
OLIGO_12097	282238		0.00393595	1.00342	0.971277	0.809069	0.0618593	0.806312	0.0456074	1.99754	2.66616e-06	1.36301	0.00464197	0.682344	0.00206767	0.552212	0.00296199	1.09931	0.598119	0.93029	0.691958
OLIGO_07977	519409	ORC5	0.0128745	0.898974	0.302429	0.769444	0.0295627	0.855913	0.146686	1.65764	0.000174365	1.15291	0.172237	0.695511	0.00521118	0.552359	0.00552998	1.01851	0.924458	0.827636	0.335424
OLIGO_10150	280784		0.000433777	0.813587	0.0618337	0.850929	0.186131	1.0459	0.690565	2.37263	3.57327e-07	1.05763	0.595299	0.445762	1.95812e-06	0.552515	0.00204086	1.61128	0.0114503	0.686728	0.0434412
OLIGO_00764	100126171	DPYSL5	0.00494138	0.760083	0.0145311	0.656878	0.00494049	0.864219	0.235031	1.65478	0.000499463	1.08618	0.470878	0.65639	0.0027759	0.552563	0.00761356	1.20299	0.35937	0.913693	0.667746
OLIGO_13208	504592		0.015991	1.19765	0.077314	0.996805	0.977073	0.832302	0.0926837	2.13135	8.07018e-07	1.34395	0.00654682	0.630562	0.000505673	0.552659	0.00128187	0.983519	0.918208	0.745127	0.0864128
OLIGO_12385	787862		0.814852	1.21974	0.225531	0.873633	0.493615	0.716247	0.077878	1.43874	0.0407021	0.989299	0.947597	0.687616	0.0535379	0.552709	0.0705251	0.651946	0.184924	0.625886	0.172165
OLIGO_00163	508658	PTPN1	0.00875713	1.04796	0.714518	0.741802	0.0523493	0.707852	0.0199478	2.07239	4.05179e-05	1.60041	0.00152977	0.772256	0.0888662	0.552844	0.0380127	1.09327	0.744192	1.19274	0.524684
OLIGO_11018	506264		0.00618515	1.00608	0.946846	0.88456	0.244976	0.879211	0.197491	1.81744	7.3389e-06	1.4355	0.00078584	0.789848	0.0328027	0.552912	0.00228255	0.998808	0.994491	0.897289	0.538242
OLIGO_12148	282484		0.29688	1.02414	0.905239	0.634017	0.0440316	0.619073	0.0222658	0.883714	0.539573	0.918911	0.63509	1.03983	0.852427	0.553077	0.0391765	0.477242	0.0151778	0.801601	0.418338
OLIGO_06291	-	-	0.0372792	1.06316	0.526519	0.924332	0.475554	0.86942	0.185722	1.67761	7.74645e-05	1.33553	0.0084854	0.796089	0.0559909	0.5531	0.00327245	0.872762	0.456068	0.799149	0.236395
OLIGO_00482	504230	RAMP2	0.00610282	1.23298	0.126428	1.03514	0.819013	0.83954	0.227924	3.01551	3.01383e-07	1.95744	9.75098e-05	0.649123	0.0113426	0.553208	0.0147484	1.35299	0.196798	1.04612	0.84905
OLIGO_02973	508819	PIP5K1C	0.00546943	1.1029	0.43167	0.885617	0.391556	0.802988	0.109996	2.64454	6.57637e-07	1.2614	0.0724929	0.476984	4.29289e-05	0.553285	0.00848742	1.32667	0.186229	0.788057	0.268921
OLIGO_06970	-	-	0.00431905	0.884659	0.242428	0.772632	0.0384022	0.873367	0.229168	1.88595	1.58721e-05	1.15302	0.177238	0.611377	0.000467732	0.553341	0.00758371	1.17963	0.421236	0.825768	0.359011
OLIGO_00798	540312	LOC540312	1	0.45905	0.0434806	0.314191	0.0267246	0.684436	0.0603375	0.980908	0.87317	0.787344	0.202158	0.802669	0.228562	0.553482	0.177244	1.18269	0.561924	1.38699	0.297169
OLIGO_01823	-	-	0.00149107	0.946883	0.490767	0.884804	0.183363	0.934439	0.426024	1.83061	9.42744e-07	1.39119	0.000537427	0.759963	0.00667561	0.553509	0.00103438	1.0701	0.666107	0.870292	0.388895
OLIGO_04877	512726	SHF	0.00986384	1.06348	0.654529	0.828087	0.23456	0.778656	0.101261	2.49882	5.86621e-06	1.00332	0.9807	0.401519	1.24609e-05	0.553808	0.0147426	1.30126	0.257417	0.671002	0.099039
OLIGO_12661	785016		1	0.494575	0.0387358	0.446438	0.0303324	0.90267	0.631747	0.642666	0.0721442	0.806905	0.264543	1.25556	0.318088	0.553818	0.10287	0.719648	0.254058	1.00099	0.996614
OLIGO_11576	-		0.0261462	1.05592	0.600581	0.942069	0.614154	0.892176	0.311275	1.77368	5.59362e-05	1.46308	0.00153447	0.824884	0.114535	0.554287	0.0060486	0.931061	0.716726	0.860836	0.455671
OLIGO_02508	525619	DKC1	0.00874897	0.828221	0.087678	0.813538	0.0970427	0.982272	0.874393	1.64609	0.000298454	1.22544	0.0671975	0.744456	0.0222837	0.554429	0.00120572	1.10193	0.548399	0.835142	0.280855
OLIGO_02424	-	-	0.0134851	0.844958	0.438799	1.08582	0.738164	1.28506	0.282228	2.44203	0.000415989	1.00339	0.986739	0.410884	0.000580065	0.554444	0.0365947	1.60241	0.0836956	0.512352	0.0268355
OLIGO_06814	508257	MYL7	0.0400277	0.955469	0.695914	0.839046	0.194834	0.878151	0.304317	1.67855	0.000519936	1.23448	0.0827033	0.735444	0.0297528	0.554498	0.00860129	0.974133	0.899482	0.815828	0.339308
OLIGO_12676	767614		0.00831562	0.904336	0.40061	0.901772	0.446121	0.997164	0.982153	1.98104	3.46324e-05	1.29191	0.0416833	0.652137	0.00473646	0.554724	0.0113843	1.21518	0.374261	0.794717	0.301648
OLIGO_08202	505644	SCNM1	0.013885	1.10756	0.365288	0.949297	0.694837	0.857106	0.220069	1.97835	5.36217e-06	0.958686	0.674444	0.484588	7.81007e-06	0.554767	0.00150276	0.990939	0.954262	0.560254	0.00291596
OLIGO_13199	527124		0.0158935	0.924935	0.450075	0.859104	0.203714	0.928827	0.504623	1.67222	0.000162566	1.28331	0.0238066	0.767433	0.0335731	0.554849	0.0105042	1.00313	0.988286	0.828824	0.385708
OLIGO_08325	508082	RDH13	0.00140885	0.732352	0.00275498	0.705153	0.00430315	0.962861	0.711435	1.62268	9.1316e-05	1.05823	0.536242	0.652149	0.000583576	0.555143	0.000299852	1.23004	0.147924	0.83311	0.222443
OLIGO_05537	504831	CNBP	0.00281684	0.930008	0.403624	0.802628	0.0350621	0.863033	0.122649	1.82739	3.17318e-06	1.12279	0.188901	0.614419	8.24849e-05	0.555429	0.000713125	1.09138	0.561992	0.776983	0.110526
OLIGO_08603	505763		0.01348	0.934188	0.426194	0.711018	0.00212634	0.761108	0.00695631	1.51031	0.000220065	1.06084	0.488588	0.702399	0.00154922	0.555541	0.000598809	0.898146	0.468953	0.828866	0.221306
OLIGO_13156	504366		0.00182869	0.965191	0.651424	0.874631	0.1459	0.906174	0.249776	1.89854	7.92363e-07	1.20106	0.0391657	0.632626	0.000146135	0.555795	0.0089413	1.09325	0.666804	0.763231	0.202971
OLIGO_00679	-	-	0.0503627	1.26333	0.040249	0.88824	0.337897	0.703094	0.00609795	2.0716	4.79347e-06	1.2468	0.0514204	0.601856	0.000512352	0.556435	0.00914091	0.912436	0.659889	0.781056	0.248104
OLIGO_01887	513868	PRPF19	0.00403881	0.7719	0.0163006	0.586051	0.00010926	0.759232	0.01604	1.47229	0.0015396	1.09684	0.368689	0.744989	0.0162996	0.556787	4.64553e-05	1.06199	0.607882	1.04207	0.739518
OLIGO_00437	788406	-	1	0.606221	0.0977153	0.677758	0.209048	1.118	0.619288	1.68256	0.00428272	1.09336	0.595929	0.649822	0.0213832	0.556831	0.156831	1.54548	0.229235	0.898284	0.77568
OLIGO_02989	-	-	0.00142523	0.975481	0.769657	0.842957	0.0887945	0.864145	0.120125	2.03853	3.08778e-07	1.28359	0.00839991	0.629663	0.000122499	0.557087	0.00121666	1.16418	0.341256	0.848287	0.309378
OLIGO_06756	280996	AMBP	0.0423448	0.969284	0.867507	0.541173	0.00809655	0.558323	0.00817004	1.94224	0.00329385	1.29435	0.178158	0.666422	0.0641873	0.557557	0.0186612	1.11722	0.644622	1.33354	0.255662
OLIGO_11160	519017		0.145283	0.862477	0.249234	0.914729	0.52961	1.06058	0.661679	1.30714	0.0582229	1.30984	0.0432543	1.00206	0.988334	0.55775	0.00175046	0.845309	0.325971	0.798664	0.195499
OLIGO_10705	781537		0.00168062	1.02746	0.772597	0.800418	0.0489978	0.779026	0.0214605	2.24646	1.83134e-07	1.31911	0.00767696	0.587198	8.26826e-05	0.558447	0.0147415	1.221	0.374343	0.920338	0.712939
OLIGO_10781	506420		0.0142692	1.03698	0.673481	0.775077	0.0164097	0.747436	0.0048976	1.62661	4.29854e-05	1.21109	0.0364209	0.74455	0.00661256	0.558998	0.000601164	0.876843	0.373069	0.873457	0.368998
OLIGO_01257	533794	SLC25A33	0.011499	0.977735	0.846212	0.856135	0.245204	0.875631	0.291296	1.99697	2.25244e-05	1.06091	0.611006	0.531261	0.000112222	0.559126	0.00162398	1.14199	0.424594	0.692864	0.0402163
OLIGO_12621	506160		0.0226343	0.933793	0.554124	0.901917	0.432834	0.965863	0.778439	1.72935	0.000274343	1.41634	0.00668821	0.819001	0.13798	0.559281	0.00419099	1.03577	0.84941	0.878277	0.494236
OLIGO_10946	509117		0.00312849	0.991273	0.91831	0.869855	0.162519	0.877513	0.165092	1.92094	9.96279e-07	1.17542	0.0711143	0.611899	6.90377e-05	0.559522	0.000657543	1.08427	0.58326	0.756075	0.0736007
OLIGO_03428	281490	KDM5C	0.00405038	0.942654	0.589396	0.762709	0.0396764	0.809108	0.0825549	2.07134	5.90414e-06	0.914925	0.418951	0.441708	2.86016e-06	0.559628	0.00716953	1.2297	0.304288	0.671315	0.0604555
OLIGO_08642	523285		0.00398789	0.85571	0.118595	0.832064	0.103582	0.972367	0.785874	1.75215	3.04598e-05	1.22001	0.0508869	0.696294	0.0033386	0.559841	0.000339006	1.14633	0.330346	0.820868	0.171725
OLIGO_01235	790711	-	0.000522694	0.910184	0.228064	0.821018	0.0338761	0.902035	0.218451	1.99965	8.96885e-08	1.16192	0.0620271	0.58106	5.77321e-06	0.559897	0.00048491	1.23008	0.155092	0.792376	0.117489
OLIGO_12757	100125946		1	0.539358	0.202017	0.749938	0.521166	1.39043	0.227725	1.0136	0.933944	0.826636	0.418533	0.815547	0.364946	0.560053	0.321657	1.05249	0.895506	0.617331	0.33824
OLIGO_12839	528597		1	0.568406	0.134483	0.697275	0.315956	1.22672	0.411779	0.966041	0.865954	0.811882	0.298774	0.840422	0.407876	0.560195	0.13158	0.952087	0.870963	0.652271	0.17309
OLIGO_12067	282043		0.00222168	0.924778	0.457845	0.949086	0.660022	1.02629	0.816769	2.1628	1.58293e-06	1.38863	0.00513074	0.642051	0.00133618	0.560465	0.00278062	1.31077	0.132671	0.820028	0.272001
OLIGO_01871	526874	UNC13A	1	0.738432	0.409039	0.889523	0.743586	1.20461	0.406777	0.716058	0.147816	1.37745	0.167066	1.92365	0.0174162	0.560537	0.193975	0.543553	0.085745	0.868004	0.652597
OLIGO_02494	522049	CDC20B	0.000977316	0.813199	0.038552	0.743655	0.0116278	0.914481	0.380063	2.00245	3.58219e-06	1.15188	0.159707	0.575235	8.76899e-05	0.561344	0.00491739	1.38227	0.097425	0.869487	0.457899
OLIGO_01263	-	-	0.00345459	0.880914	0.210886	0.931203	0.5441	1.05709	0.616127	1.85753	1.33646e-05	1.48554	0.000748428	0.799741	0.0587616	0.561516	0.0017346	1.18403	0.309631	0.895783	0.517138
OLIGO_06454	525506	DAPK3	0.00432818	0.889723	0.220953	0.856064	0.156574	0.962169	0.701241	1.76805	1.84766e-05	1.24794	0.0272114	0.705826	0.00385291	0.561545	0.0110714	1.1159	0.602844	0.818599	0.349855
OLIGO_05433	615458	LYL1	0.00204334	0.971141	0.761553	0.82303	0.0897411	0.847488	0.122511	2.14328	6.45125e-07	1.27709	0.0191381	0.595859	0.000153321	0.56155	0.0246181	1.23932	0.379644	0.871354	0.573586
OLIGO_01016	614893	CDCA7	0.00124989	1.13026	0.198512	0.996639	0.974696	0.881775	0.217672	2.58155	1.59127e-08	1.4247	0.00114893	0.55188	2.18827e-05	0.561564	0.0132595	1.28263	0.258039	0.802761	0.322029
OLIGO_11919	281368		1	0.933963	0.67572	1.26391	0.197301	1.35328	0.0813263	1.42643	0.0639516	1.32645	0.0977895	0.929909	0.710734	0.561816	0.0289644	0.858054	0.549237	0.589614	0.0530218
OLIGO_00150	281945	NR2F2	0.00196768	1.06715	0.459773	0.935708	0.507209	0.876831	0.171847	2.20076	9.49217e-08	1.30369	0.00640399	0.592382	4.4835e-05	0.561938	0.00623047	1.15888	0.445837	0.78293	0.217382
OLIGO_01055	-	-	0.011173	0.998942	0.990714	0.830779	0.0968155	0.831658	0.0699854	1.72342	2.67684e-05	1.2958	0.00919762	0.751875	0.0113411	0.562368	0.00181304	0.970225	0.853546	0.877148	0.430624
OLIGO_05262	506967	ATF1	1	0.315158	0.0638472	0.243814	0.0395885	0.773623	0.450594	0.470896	0.0481696	0.563255	0.0599736	1.19613	0.588918	0.562661	0.2896	0.840705	0.672813	1.29985	0.464958
OLIGO_01612	506485	PBXIP1	0.00938742	1.09954	0.442668	0.776433	0.0834298	0.706141	0.015296	2.30278	4.77286e-06	1.43977	0.00743511	0.625233	0.00317126	0.563303	0.0606407	1.17973	0.576551	1.04456	0.883447
OLIGO_04946	-	-	0.0105957	1.05584	0.620575	0.894139	0.365881	0.84685	0.164152	1.96213	2.20379e-05	1.60861	0.000338808	0.819826	0.128195	0.563401	0.000243663	1.047	0.739357	1.01359	0.921898
OLIGO_06609	541110	MARVELD2	0.00254478	1.04531	0.716846	0.868644	0.317015	0.830995	0.168358	2.75056	3.23395e-07	1.22652	0.10677	0.445916	1.37386e-05	0.563904	0.0205297	1.48383	0.10379	0.796228	0.341763
OLIGO_00115	280761	DCT	0.00518903	0.878491	0.168245	0.780485	0.0266178	0.888439	0.2373	1.4766	0.000786797	1.43745	0.000798265	0.973489	0.796184	0.564133	0.00193943	0.948216	0.746323	1.03899	0.817408
OLIGO_06352	539359	LMO7	0.0127181	0.916564	0.361176	0.783049	0.0318626	0.85433	0.130767	1.55179	0.000332172	1.25443	0.0253451	0.808375	0.0581716	0.564437	0.000762343	0.955621	0.759056	0.904216	0.505306
OLIGO_10814	510243		0.043324	0.795932	0.0348448	0.635087	0.00070176	0.797916	0.0477271	1.10179	0.374579	1.04404	0.680832	0.94758	0.645464	0.564553	0.000143869	0.781499	0.0641927	0.928084	0.572184
OLIGO_00222	317656	PCTP	0.41851	0.837402	0.332321	0.72305	0.10767	0.863444	0.382197	1.15951	0.421053	1.04605	0.787703	0.902144	0.59484	0.564566	0.0337877	0.781728	0.31936	0.816765	0.393576
OLIGO_03461	512902	CRAT	0.00276081	0.92918	0.571041	1.04853	0.746838	1.12844	0.387148	2.23769	1.36684e-05	0.983275	0.895998	0.439415	2.13579e-05	0.56459	0.0176442	1.35967	0.187467	0.529454	0.0120096
OLIGO_13024	532730		0.00405038	0.997635	0.985277	1.05832	0.697586	1.06083	0.668243	2.52754	2.11302e-06	1.32874	0.0375082	0.525705	0.000290848	0.565057	0.0134776	1.43159	0.110738	0.709436	0.13241
OLIGO_01451	505096	APBB1	0.003198	0.951701	0.648283	1.00557	0.964064	1.0566	0.636427	2.18663	2.14134e-06	1.37094	0.00844174	0.626964	0.00119472	0.565134	0.0143935	1.29845	0.239657	0.770471	0.246093
OLIGO_09348	506146		0.201363	1.16497	0.220143	0.995025	0.971287	0.854119	0.236582	1.71836	0.000532004	1.26595	0.0652707	0.736723	0.0379702	0.565248	0.0132068	0.833752	0.403172	0.719156	0.142642
OLIGO_05898	535578	EGLN3	0.227815	1.29169	0.138592	1.03668	0.847651	0.802582	0.226935	2.13851	0.000407948	1.18652	0.313874	0.554836	0.00506584	0.565303	0.0114394	0.935913	0.757446	0.647009	0.0602276
OLIGO_08752	281604		0.00511327	1.00429	0.964129	0.898581	0.330205	0.894739	0.284143	1.98735	2.2024e-06	1.29068	0.0141679	0.649448	0.000766337	0.565441	0.00350523	1.11892	0.525609	0.812174	0.252492
OLIGO_07979	536745	GPKOW	0.0320034	1.04735	0.653953	0.835931	0.137626	0.79814	0.0527639	1.61802	0.000325604	1.3673	0.00639511	0.845047	0.160866	0.566022	0.00426145	0.874431	0.461296	0.925822	0.674288
OLIGO_12763	534061		0.0670192	0.662403	0.00410477	0.594089	0.000970944	0.896869	0.366166	1.05147	0.682758	0.935628	0.551328	0.889827	0.37294	0.56619	0.00732665	0.898748	0.585666	0.891691	0.557734
OLIGO_01658	-	-	0.00314686	0.825751	0.223598	1.07693	0.686325	1.30418	0.133092	2.43595	1.65989e-05	1.22403	0.167559	0.502487	0.000413802	0.566623	0.0256458	1.67152	0.0444521	0.644018	0.0963778
OLIGO_05452	-	-	0.584562	0.969597	0.894686	1.51875	0.099453	1.56637	0.0452502	1.17489	0.490651	2.22169	0.00150892	1.89098	0.0209221	0.56737	0.184789	0.687498	0.38636	0.829971	0.654216
OLIGO_03717	281627	ANXA8L1	0.0307778	0.893408	0.425147	0.559564	0.00160111	0.626325	0.00534723	0.881427	0.404296	1.09471	0.520434	1.24197	0.183032	0.567437	0.0216573	0.559827	0.0217301	1.11011	0.661752
OLIGO_06026	509914	PFDN6	0.0621038	0.562639	8.51467e-05	0.578412	0.000375108	1.02804	0.81755	0.937468	0.588173	0.765263	0.0250029	0.816309	0.118688	0.56751	0.00429253	0.945584	0.756229	0.750839	0.127975
OLIGO_12150	282521		0.0171008	1.0669	0.596633	1.02705	0.846731	0.962646	0.77066	2.20814	1.32448e-05	1.41643	0.00962718	0.64146	0.00570298	0.567513	0.00596681	1.17457	0.411765	0.782675	0.218183
OLIGO_00928	-	-	1	0.514639	0.118057	0.586605	0.19518	1.13984	0.589104	1.61747	0.0341689	0.818221	0.307701	0.505864	0.00990221	0.56757	0.256384	1.78383	0.111634	0.79167	0.526609
OLIGO_06255	508490	ITGA3	0.012971	0.78782	0.0584804	0.641544	0.00374723	0.814329	0.121147	1.50706	0.00445246	1.19259	0.152889	0.79134	0.0963811	0.567807	0.00538309	1.08619	0.660762	1.05552	0.777978
OLIGO_10100	615910		0.00192331	0.927951	0.474522	0.86648	0.235004	0.933756	0.540525	2.18522	1.25006e-06	1.15626	0.173202	0.52913	3.50648e-05	0.567865	0.0164132	1.33726	0.198799	0.757781	0.222446
OLIGO_09156	-		0.00531618	0.91877	0.475706	0.957771	0.747391	1.04245	0.742371	2.07806	1.45874e-05	1.16039	0.217132	0.558399	0.000330552	0.56794	0.0078843	1.28456	0.214081	0.688087	0.0753522
OLIGO_06830	282021	PTGIS	0.015923	0.917773	0.429209	0.963465	0.760912	1.04979	0.674172	1.72359	0.000145633	1.4072	0.00473808	0.816434	0.108884	0.568324	0.00418693	1.06732	0.717168	0.830072	0.314333
OLIGO_07034	510504	LARGE2	0.00713724	1.07176	0.475097	1.02706	0.807543	0.95829	0.680552	2.06234	1.25831e-06	1.38694	0.00289743	0.672508	0.00173109	0.568434	0.00368063	1.09381	0.611105	0.767614	0.150541
OLIGO_05930	538050	RAB7B	0.0112422	1.05171	0.680018	0.749444	0.0478748	0.712594	0.0167963	2.2455	6.23515e-06	1.1886	0.168076	0.529326	0.000185703	0.568445	0.00481704	1.21368	0.300049	0.901541	0.583181
OLIGO_01243	524334	L3MBTL3	0.0571368	0.972563	0.798012	0.71399	0.0123178	0.734133	0.0147013	1.47092	0.00398089	1.13344	0.266889	0.770563	0.0451172	0.568499	0.00254861	0.859805	0.367441	0.902472	0.548186
OLIGO_02014	505928	CES2	0.0283081	0.689425	0.0179843	0.687454	0.0304156	0.997142	0.984609	1.41772	0.0284688	1.20596	0.184882	0.850636	0.299139	0.568566	0.0119523	1.16919	0.458129	0.997403	0.990169
OLIGO_06206	534327	NHLRC2	1	0.842365	0.426892	0.769426	0.271488	0.913411	0.595393	0.841815	0.339262	0.962957	0.832072	1.14391	0.492643	0.568753	0.0515358	0.568381	0.0283634	0.71181	0.153982
OLIGO_11550	518201		0.00149107	0.761112	0.00323245	0.900498	0.266552	1.18313	0.0666612	1.52377	0.000118915	1.11946	0.177238	0.734663	0.00336022	0.569088	0.00088528	1.13934	0.381556	0.707466	0.0286733
OLIGO_09331	-		0.00378726	0.815109	0.0488725	0.549195	3.47114e-05	0.673768	0.00128419	1.67385	0.00016943	0.988953	0.918288	0.590827	0.000194552	0.569104	0.00345944	1.16867	0.367362	1.0248	0.889645
OLIGO_07501	615202	SMIM11A	0.00951628	0.989238	0.917481	0.758817	0.0297743	0.767073	0.0271981	1.76897	6.39234e-05	1.36784	0.00701029	0.77324	0.0410178	0.569169	0.00381185	1.0178	0.920495	1.02598	0.886819
OLIGO_00717	-	-	0.00140885	0.987408	0.906618	0.866135	0.252337	0.877181	0.266756	2.50789	2.51403e-07	1.15867	0.198725	0.46201	6.12901e-06	0.56969	0.0283008	1.44694	0.138914	0.7621	0.277917
OLIGO_07427	613442	ZFPL1	0.576663	1.50237	0.0116294	1.048	0.779495	0.697562	0.0324229	1.95904	0.000414804	1.20849	0.212903	0.61688	0.00899284	0.56984	0.0435403	0.743053	0.275933	0.657109	0.13493
OLIGO_00110	282472	SLCO1A2	0.00279009	0.988118	0.928043	1.18202	0.270869	1.19624	0.215209	2.58571	2.24816e-06	1.28565	0.070184	0.497213	0.000162566	0.57	0.00718699	1.49158	0.0518739	0.619971	0.0253638
OLIGO_09100	523206		0.00651769	0.73829	0.0019897	0.659585	0.00034217	0.893394	0.219269	1.30096	0.00817589	0.975887	0.77188	0.750126	0.00648286	0.570193	0.000106842	1.00476	0.968038	0.843628	0.172171
OLIGO_10722	529757		1	0.867052	0.332945	1.24049	0.204569	1.4307	0.0177021	1.81812	0.000448948	0.647438	0.00338656	0.356104	1.31798e-05	0.570263	0.0927153	1.19578	0.569264	0.297632	0.00228373
OLIGO_05801	509257	ARHGAP44	0.00521819	0.8854	0.240364	0.823357	0.104035	0.929928	0.506532	1.82762	2.42256e-05	1.20827	0.0752856	0.661115	0.00181399	0.570521	0.00150849	1.17765	0.307364	0.837231	0.284325
OLIGO_11842	280880		0.0273459	1.01973	0.889726	0.709003	0.0418036	0.695284	0.024942	1.69842	0.00221273	1.50379	0.0088263	0.885406	0.448106	0.570783	0.0139638	0.950671	0.814598	1.21063	0.389463
OLIGO_01238	-	-	0.031967	0.952875	0.678855	0.993151	0.958076	1.04227	0.738738	1.73238	0.000279848	1.20929	0.114494	0.698053	0.0120605	0.57157	0.00204434	1.03915	0.813197	0.695963	0.0386086
OLIGO_12347	510905		0.00611918	0.811685	0.0692493	0.67679	0.0043297	0.833809	0.123747	1.70954	0.000144108	1.04122	0.702918	0.609068	0.000558178	0.571953	0.00866516	1.20462	0.351448	0.879936	0.523532
OLIGO_12596	790815		0.0126347	0.9599	0.690328	0.808896	0.0821359	0.842688	0.132031	1.78526	4.42119e-05	1.21089	0.0744281	0.678271	0.00336495	0.572131	0.00822606	1.06407	0.750506	0.856463	0.433419
OLIGO_09674	-		1	0.438219	0.00806068	0.513775	0.0273239	1.17242	0.424681	0.864779	0.501869	0.830415	0.365337	0.960262	0.860681	0.572405	0.0869208	1.12958	0.633235	0.925178	0.761707
OLIGO_03168	-	-	1	0.941242	0.666207	0.941483	0.685593	1.00026	0.998373	1.33962	0.0378207	1.33264	0.0497235	0.994793	0.969064	0.572483	0.14703	0.814783	0.581438	0.810333	0.577837
OLIGO_10955	533203		0.00493163	0.619964	0.000588295	0.745282	0.0371894	1.20214	0.152522	1.43562	0.00886323	1.1719	0.18443	0.8163	0.137784	0.572575	0.0156212	1.32589	0.202967	0.900331	0.633959
OLIGO_05059	521194	MAML2	0.00309637	0.846799	0.0753154	0.822429	0.063757	0.971222	0.758709	1.60298	8.12415e-05	1.40574	0.00102668	0.876959	0.19991	0.572806	0.000775292	1.08431	0.577538	0.979072	0.885611
OLIGO_12319	515459		0.0432704	0.674535	0.0629924	1.01488	0.950872	1.50456	0.0689405	1.42544	0.0354468	1.01837	0.908138	0.714427	0.0496146	0.572818	0.024783	1.21049	0.322581	0.57479	0.036816
OLIGO_00502	526026	ZNF711	1	1.09435	0.76867	1.32121	0.381379	1.20731	0.255336	1.56107	0.0114215	1.69794	0.012055	1.08768	0.588872	0.573585	0.193313	0.818214	0.507911	0.737137	0.30444
OLIGO_04061	534634	GGA1	0.00726518	1.07092	0.538746	1.089	0.500381	1.01689	0.887846	2.24183	1.87932e-06	1.36149	0.0112534	0.607314	0.000785378	0.573657	0.00522783	1.20088	0.321313	0.7172	0.0835916
OLIGO_04109	512207	UBE2B	0.000404366	0.975727	0.728572	0.810404	0.0167837	0.830564	0.0233028	2.07886	1.25734e-08	1.17175	0.0353614	0.563651	1.05166e-06	0.574299	0.00444001	1.22359	0.257738	0.830372	0.298823
OLIGO_00190	-	-	0.195476	0.830211	0.210551	0.501446	0.00051508	0.603999	0.00419998	1.13347	0.426262	0.808103	0.154401	0.712945	0.0532576	0.575059	0.129008	0.785117	0.501089	0.926732	0.833198
OLIGO_12177	282882		0.00420392	1.0694	0.622223	1.24596	0.180099	1.1651	0.31016	2.59202	1.91552e-06	1.25604	0.0911497	0.48458	0.00011377	0.575236	0.0617829	1.39427	0.253384	0.579891	0.0722304
OLIGO_03924	539871	RLIM	1	0.547705	0.129373	0.556991	0.135545	1.01695	0.925383	0.554859	0.0504242	0.762895	0.239021	1.37494	0.24451	0.575433	0.253785	0.582949	0.180966	0.788156	0.474312
OLIGO_10993	537916		0.000977316	1.04116	0.60195	0.845143	0.0680375	0.811729	0.0197918	2.10157	3.67924e-08	1.32465	0.00163403	0.630314	4.56305e-05	0.57556	0.0027333	1.16176	0.366799	0.902116	0.537986
OLIGO_05089	534672	FAM20C	0.102313	0.99725	0.983787	1.02604	0.866498	1.02887	0.843871	1.70808	0.00142545	1.34818	0.0378428	0.789297	0.131792	0.575589	0.00600311	0.985861	0.939481	0.756303	0.163001
OLIGO_07384	280887	OTC	0.621381	0.746831	0.0831917	0.758766	0.130109	1.01598	0.924306	0.863212	0.3783	0.991532	0.956169	1.14865	0.429735	0.575693	0.0217768	0.665405	0.0896682	0.752298	0.232745
OLIGO_07326	531139	USP40	0.00835625	0.996275	0.973978	1.05435	0.685146	1.05829	0.645334	2.11815	7.43749e-06	1.40765	0.00719148	0.664563	0.00512719	0.575868	0.016004	1.22434	0.352378	0.768833	0.236547
OLIGO_12973	508962		0.0278722	1.00443	0.976614	0.539951	0.00123756	0.537572	0.000521877	1.05188	0.731653	1.09462	0.523163	1.04063	0.794798	0.575946	0.00536363	0.603158	0.00870216	1.16759	0.381737
OLIGO_11851	280956		1	0.82795	0.482599	0.965154	0.892815	1.16571	0.37211	1.05901	0.735868	1.3504	0.11709	1.27515	0.215628	0.576235	0.116845	0.737048	0.301916	0.806239	0.440325
OLIGO_01129	533531	SYNPO	0.00638104	0.926328	0.454642	0.832432	0.122581	0.898637	0.331307	1.86518	1.62171e-05	1.21419	0.0684032	0.650976	0.00133155	0.576603	0.00173128	1.161	0.348183	0.841034	0.289361
OLIGO_00218	511835	CCDC78	1	0.580894	0.00791893	0.656335	0.0275207	1.12987	0.319843	1.18467	0.137632	1.14219	0.26536	0.964143	0.743848	0.576609	0.0304438	1.17593	0.348451	1.00345	0.984605
OLIGO_08254	512171	ADAMTS1	0.0362676	1.25115	0.056509	0.878566	0.314705	0.702208	0.00772078	2.19099	3.04165e-06	1.23762	0.0682525	0.564866	0.000238667	0.576612	0.0159602	1.00976	0.963863	0.812262	0.344937
OLIGO_04688	505849	TFAP2A	0.0463817	0.873646	0.257838	0.563828	0.000265465	0.645374	0.00178105	1.01193	0.921348	0.976815	0.834681	0.965298	0.780575	0.576785	0.00292094	0.668082	0.0247512	0.999262	0.996512
OLIGO_13161	539250		0.00135488	0.805334	0.0184196	0.83451	0.0739315	1.03623	0.69625	1.69279	1.47629e-05	1.22894	0.0238399	0.725982	0.00348617	0.576952	0.00934028	1.21274	0.327911	0.849644	0.411274
OLIGO_02372	-	-	0.000878416	1.01775	0.857097	0.815922	0.080347	0.801695	0.0463073	2.56703	3.52141e-08	1.26017	0.0273376	0.490906	4.17855e-06	0.577146	0.00469503	1.45571	0.0451184	0.891385	0.524285
OLIGO_10559	282137		0.0280189	0.845958	0.141549	0.736996	0.0270235	0.871197	0.259209	1.44951	0.0031239	1.16371	0.197812	0.802835	0.0841292	0.577266	0.00091674	0.989116	0.937836	0.911501	0.552521
OLIGO_00013	281599	ADAM2	1	0.767145	0.279661	1.21796	0.408634	1.58765	0.0214019	1.49576	0.0219772	0.883153	0.367809	0.590437	0.0107446	0.577448	0.10831	1.12589	0.623927	0.418713	0.00905005
OLIGO_04098	508582	ACAP1	0.00432818	0.922069	0.400253	0.830464	0.0988925	0.900652	0.313017	1.86295	7.92453e-06	1.13051	0.208969	0.606837	0.000185227	0.578378	0.00178839	1.16856	0.324403	0.787344	0.144286
OLIGO_09098	540332		0.00149107	0.844901	0.095502	0.79411	0.0490789	0.939885	0.554092	1.95419	3.98497e-06	1.12643	0.229891	0.576417	8.42899e-05	0.578484	0.01523	1.33799	0.177503	0.820566	0.35794
OLIGO_11965	281637		0.015786	0.993003	0.934226	0.81511	0.0465291	0.820854	0.0416918	1.51806	0.000204041	1.27873	0.00891523	0.842345	0.0892352	0.578822	0.00412328	0.884878	0.48053	0.908044	0.582753
OLIGO_00205	506441	DCTN5	0.00615841	0.937966	0.580295	0.84271	0.201972	0.898444	0.390406	2.03289	2.58268e-05	1.52132	0.0016563	0.748352	0.0444715	0.578912	0.00813238	1.2547	0.253074	1.04509	0.822563
OLIGO_10071	509340		0.016199	0.759811	0.0438495	0.974238	0.858759	1.28221	0.0773866	1.53817	0.00152656	1.4394	0.00419112	0.93579	0.573336	0.578998	0.00724384	1.17213	0.368256	0.855448	0.406947
OLIGO_13045	535644		0.0785807	1.08392	0.362496	0.775946	0.0169719	0.71587	0.00186486	1.59691	0.000232777	0.996419	0.970322	0.623969	0.000360131	0.579155	0.000172426	0.85325	0.209358	0.743712	0.0259814
OLIGO_08151	539464	PCDH18	0.0258482	0.902533	0.387804	0.770097	0.0586775	0.853261	0.21194	1.4145	0.0110861	1.43484	0.00576199	1.01437	0.912647	0.579709	0.00078826	0.908554	0.514673	1.08011	0.612909
OLIGO_09394	-		0.00753084	0.94933	0.749043	1.22533	0.270341	1.29073	0.146696	2.53968	2.23555e-05	1.33031	0.0830083	0.523809	0.00162205	0.579733	0.0301689	1.55092	0.0820432	0.629399	0.075588
OLIGO_00444	526472	LDB1	0.014119	1.03204	0.780114	0.926089	0.552902	0.897342	0.376575	2.03074	1.30032e-05	1.37941	0.00973002	0.679263	0.00692977	0.579852	0.0402825	1.14098	0.604843	0.863688	0.570363
OLIGO_00755	-	-	0.0100969	0.871166	0.202278	0.879551	0.294169	1.00962	0.930552	1.71774	0.000183648	1.1055	0.364889	0.643579	0.00154767	0.579909	0.00874546	1.14345	0.479948	0.728883	0.111127
OLIGO_01144	522873	RIC8B	0.107527	1.4856	0.000222316	0.940035	0.536368	0.632764	0.000102133	1.5116	0.000292516	1.30108	0.00675303	0.860733	0.143387	0.579967	0.00655561	0.590115	0.00915416	0.802718	0.245644
OLIGO_01265	-	-	0.0650176	1.03909	0.816299	0.905063	0.595763	0.871013	0.405865	1.23204	0.256943	1.9384	0.00150035	1.57332	0.0279163	0.580015	0.0492287	0.687719	0.162394	1.24224	0.400953
OLIGO_05511	515670	ASPSCR1	0.0091053	1.14862	0.2798	1.0096	0.946876	0.878971	0.346194	2.56713	1.35714e-06	1.25398	0.0854541	0.488475	8.06324e-05	0.580301	0.0294711	1.29695	0.283251	0.720763	0.1862
OLIGO_12413	782528		0.00602268	0.664241	0.000547383	0.753778	0.0201263	1.1348	0.242304	1.3263	0.014648	1.00421	0.966145	0.757149	0.0218729	0.58053	0.00616804	1.15916	0.421546	0.773402	0.171202
OLIGO_08074	-	-	0.035228	1.01896	0.835143	0.97284	0.789048	0.954739	0.633331	1.60378	0.000103526	1.29992	0.00856811	0.810534	0.0527939	0.580572	0.00917792	0.913787	0.640372	0.775767	0.203235
OLIGO_04992	511031	RIOX1	0.048124	0.860737	0.252782	0.785418	0.107151	0.912495	0.505139	1.37346	0.0298326	1.40718	0.0145405	1.02455	0.865528	0.580869	0.00259248	0.926881	0.648717	1.0407	0.818955
OLIGO_07727	536020	CACHD1	0.00279025	0.871108	0.155176	0.855593	0.156659	0.982189	0.858851	1.82615	1.02542e-05	1.14834	0.154182	0.628834	0.000346299	0.581151	0.00237002	1.2183	0.226342	0.779998	0.138885
OLIGO_11132	512401		0.00743905	0.884778	0.323532	0.893261	0.417278	1.00959	0.941773	2.00538	3.92426e-05	1.19654	0.15408	0.596664	0.00131192	0.581163	0.00496835	1.31722	0.133701	0.778475	0.177797
OLIGO_08970	507410		0.00675047	0.920335	0.523136	0.922489	0.581618	1.00234	0.986486	2.20433	1.6793e-05	1.22205	0.1329	0.554388	0.000660857	0.582086	0.00666412	1.39418	0.0857822	0.77111	0.179315
OLIGO_06928	530184	SSBP3	0.00554813	1.10682	0.361949	0.9807	0.876283	0.886051	0.312065	2.3591	7.51909e-07	1.17406	0.156613	0.497671	2.28117e-05	0.582114	0.010115	1.24073	0.278442	0.696886	0.0835797
OLIGO_02726	510197	VPS33A	0.0662824	0.996586	0.970324	0.880483	0.247969	0.883499	0.227848	1.48083	0.000827798	1.18942	0.0742704	0.803212	0.0440062	0.582247	0.00134242	0.865164	0.327121	0.786543	0.122501
OLIGO_12706	540648		0.042575	1.11942	0.248816	0.953416	0.66294	0.851708	0.130496	1.60744	0.000180992	1.49039	0.000509958	0.927181	0.488699	0.582372	0.0019378	0.836265	0.260952	0.91037	0.560107
OLIGO_02591	408016	CASP3	0.0385304	1.01371	0.873414	0.917895	0.383933	0.905482	0.286369	1.54013	0.000149276	1.21486	0.0328602	0.788802	0.0234502	0.582456	0.00253289	0.884926	0.448155	0.770895	0.124414
OLIGO_09896	-		0.160733	1.17717	0.243376	0.9585	0.772875	0.81424	0.146024	1.69609	0.00143222	1.47796	0.00752373	0.871394	0.36538	0.582599	0.0329847	0.839421	0.473092	0.898342	0.662003
OLIGO_01183	-	-	0.00539021	0.590292	0.00119774	0.841437	0.227258	1.42546	0.0122927	1.3549	0.0201128	0.889273	0.328227	0.656338	0.00478359	0.582645	0.0173745	1.33735	0.182016	0.615769	0.0361361
OLIGO_01209	-	-	0.1621	1.114	0.413026	1.16781	0.302243	1.04831	0.736336	1.75528	0.000705443	1.40453	0.0167509	0.800176	0.144357	0.582887	0.0196015	0.918435	0.69868	0.701044	0.123762
OLIGO_08578	617040		0.00981466	0.990775	0.926796	0.746662	0.0184629	0.753614	0.0160807	1.77608	3.96069e-05	1.27559	0.0248765	0.718208	0.00875109	0.583257	0.0026158	1.04556	0.782555	0.996433	0.982677
OLIGO_09740	539270		0.00986384	1.07163	0.427548	0.719459	0.00327138	0.67137	0.000380788	1.59744	7.14263e-05	1.23973	0.0213163	0.776071	0.017712	0.584121	0.00868934	0.870729	0.465978	1.00652	0.972852
OLIGO_12266	282072		0.0136663	0.85125	0.0705618	0.686164	0.000868418	0.806066	0.0269062	1.26386	0.0174605	1.11948	0.194366	0.885764	0.215083	0.58427	0.000226429	0.867472	0.256191	0.953243	0.704684
OLIGO_11542	-		0.0424391	1.03536	0.700366	0.951128	0.638522	0.918645	0.399123	1.58962	9.93227e-05	1.28491	0.0128765	0.808314	0.0416569	0.584369	0.000969667	0.8972	0.427531	0.789444	0.120401
OLIGO_08283	517433	TNN	0.0909583	1.07716	0.523054	0.948511	0.687919	0.880565	0.309858	1.73977	0.000296243	1.16331	0.207015	0.668655	0.0072391	0.584426	0.00184197	0.943932	0.712362	0.716773	0.0542147
OLIGO_08337	507359	IL6R	0.00488488	0.81821	0.0450059	0.919785	0.44012	1.12414	0.255996	1.61245	0.000141246	1.33908	0.00563958	0.830465	0.0935289	0.584677	0.000849671	1.15222	0.322565	0.851209	0.280781
OLIGO_09481	-		0.00597528	0.774827	0.0180591	0.714538	0.00717411	0.92219	0.450205	1.53912	0.000655142	1.09767	0.354663	0.713179	0.00687651	0.584848	0.00154992	1.16174	0.326865	0.89844	0.487916
OLIGO_05132	-	-	0.0122545	1.06038	0.513791	0.855497	0.136542	0.806785	0.0354032	1.79039	7.98329e-06	1.28956	0.00976356	0.720265	0.00419747	0.585266	0.00509063	0.988191	0.945561	0.882217	0.478881
OLIGO_13224	-		0.0277679	1.27447	0.0324055	0.877034	0.286098	0.688158	0.00374463	1.84629	3.44753e-05	1.56305	0.00062422	0.846589	0.192973	0.585295	0.0149431	0.847901	0.426875	1.04311	0.840822
OLIGO_03759	514394	UCHL1	0.64232	0.867903	0.324911	1.4514	0.0295562	1.67231	0.00291723	0.702575	0.035019	1.44432	0.0171246	2.05576	0.000333876	0.585381	0.0104134	0.473871	0.00141265	0.582527	0.0141426
OLIGO_01200	-	-	0.0593536	0.924723	0.56353	0.814839	0.144936	0.881171	0.312817	1.53644	0.0116185	1.39098	0.0140632	0.905331	0.523529	0.585473	0.00303711	0.97277	0.872475	0.999442	0.996894
OLIGO_12399	526766		0.275095	0.845055	0.314668	0.638791	0.0262688	0.755917	0.126252	1.27988	0.174328	0.953194	0.771688	0.744751	0.128543	0.585627	0.0886722	0.886965	0.697361	0.873863	0.666504
OLIGO_12228	280728		0.00344077	1.03207	0.689374	0.816588	0.0346244	0.791217	0.0116559	1.60228	2.32187e-05	1.46598	0.000109559	0.914934	0.329177	0.586738	0.00702062	0.910912	0.606384	1.05334	0.77549
OLIGO_01749	539164	-	0.00462812	1.01659	0.877824	0.983426	0.891095	0.967377	0.773044	2.21926	1.44629e-06	1.4107	0.00433896	0.635664	0.00141386	0.586783	0.0303215	1.28097	0.297267	0.841727	0.466751
OLIGO_06472	538021	DAGLB	0.00879206	0.846448	0.0805122	0.782645	0.0275565	0.924624	0.427114	1.50708	0.000480959	1.18466	0.0760274	0.786059	0.0301422	0.587051	0.00322585	1.04523	0.786572	0.888593	0.4765
OLIGO_09039	786788		0.0164354	1.01326	0.89103	0.698075	0.00348693	0.688938	0.00169597	1.61565	0.000160298	1.16221	0.129515	0.719346	0.00622311	0.587129	0.000420063	0.936177	0.613792	0.977497	0.86552
OLIGO_01726	-	-	0.00220363	0.891392	0.257895	0.862136	0.200295	0.96718	0.754965	2.00515	3.31755e-06	1.20784	0.0709928	0.60237	0.000249065	0.587131	0.00307853	1.32072	0.100233	0.822561	0.249722
OLIGO_00582	532399	NT5C	0.0189939	0.905966	0.249045	0.832323	0.0650286	0.918713	0.350524	1.31295	0.00646768	1.31358	0.00404858	1.00048	0.995963	0.587562	0.000199604	0.851509	0.190025	0.927293	0.536027
OLIGO_07628	616223	PPP1R27	0.00400598	0.92151	0.474084	0.808884	0.11141	0.877781	0.290419	2.14646	5.21139e-06	1.19606	0.126673	0.557222	0.000215455	0.588066	0.00837853	1.36977	0.10509	0.869543	0.466964
OLIGO_06738	507367	PDK4	0.0681532	1.07901	0.713386	1.14472	0.532601	1.0609	0.773778	2.42664	0.00030418	2.24632	0.00042883	0.92569	0.706985	0.588434	0.0455727	1.32336	0.275495	1.1547	0.568278
OLIGO_00860	-	-	0.181364	1.02481	0.787356	0.837734	0.0989314	0.817453	0.0500163	1.37875	0.00358561	1.02645	0.773822	0.74448	0.00954961	0.588525	0.00386517	0.791785	0.170658	0.721103	0.0646772
OLIGO_11431	613474		1	0.3416	0.0106077	0.451529	0.0322407	1.3218	0.123038	1.20601	0.310997	0.964992	0.810292	0.800153	0.308329	0.5886	0.374731	2.07803	0.210576	1.25794	0.658593
OLIGO_00072	506867	NSL1	0.0118231	0.831193	0.102142	0.957252	0.724415	1.15166	0.235677	1.643	0.000486145	1.21606	0.0850345	0.740145	0.0258533	0.588935	0.00906046	1.16414	0.42676	0.748164	0.139637
OLIGO_02486	-	-	0.00917914	0.965815	0.634698	0.845372	0.0559201	0.875294	0.101903	1.47016	9.53237e-05	1.26247	0.00454432	0.858733	0.0800773	0.589222	0.00677052	0.89691	0.542934	0.87994	0.481043
OLIGO_01157	613651	SPSB2	0.00443456	0.971398	0.765545	0.842577	0.134411	0.867386	0.18362	1.88815	7.83738e-06	1.4603	0.000937261	0.773402	0.0302518	0.589423	0.017072	1.14569	0.514912	1.02155	0.918726
OLIGO_12212	337900		0.00113617	0.96951	0.706913	1.0174	0.853828	1.04939	0.586029	2.01747	2.1493e-07	1.29865	0.00469869	0.643703	0.000150969	0.589447	0.00307256	1.22659	0.212093	0.752396	0.0928455
OLIGO_12299	404160		0.985283	0.610157	0.111615	0.636377	0.152035	1.04297	0.85637	0.649849	0.0527414	0.682788	0.0777026	1.05069	0.813215	0.589524	0.246047	0.627873	0.262534	0.632519	0.253961
OLIGO_02630	-	-	1	0.801971	0.201083	0.724921	0.108385	0.903924	0.519749	1.58718	0.0445819	1.14525	0.518912	0.721564	0.110179	0.589598	0.0394229	1.16687	0.417781	0.931463	0.71579
OLIGO_06793	509338	DKK4	0.09584	0.9848	0.89653	0.828535	0.168934	0.841324	0.180972	1.57668	0.00176107	0.959389	0.725124	0.608486	0.00134524	0.589804	0.00558582	0.944287	0.744762	0.682954	0.0453911
OLIGO_05688	532587	BLK	0.0182149	0.976695	0.793009	0.808522	0.0481029	0.827814	0.0611549	1.53704	0.000249556	1.26053	0.0174309	0.820106	0.0625556	0.589804	0.000611252	0.928183	0.578528	0.91954	0.542501
OLIGO_09206	-		0.0366703	0.795851	0.0848374	0.878868	0.402645	1.10431	0.492131	1.50623	0.00607885	1.21925	0.145604	0.809468	0.143641	0.589894	0.0122207	1.11644	0.571285	0.818355	0.335446
OLIGO_01702	505147	PCGF2	0.00307972	0.90763	0.460761	1.07568	0.621831	1.18516	0.23287	2.34666	7.47457e-06	1.21467	0.147869	0.517618	0.000258594	0.590304	0.0129344	1.52622	0.0459278	0.666579	0.0593389
OLIGO_08907	782166		0.0658334	1.01856	0.877248	0.696942	0.0143328	0.68424	0.00741579	1.34531	0.0298792	1.20453	0.130406	0.895355	0.417582	0.59036	0.0158273	0.77974	0.236001	1.02032	0.923482
OLIGO_01015	-	-	0.135098	1.02717	0.690646	0.974387	0.734282	0.948616	0.467227	1.29322	0.00195505	1.18088	0.021895	0.91313	0.242938	0.590471	0.000130912	0.743415	0.0159599	0.715605	0.00855162
OLIGO_02293	509422	FKBP7	0.00779531	0.605192	0.00295733	0.543245	0.000930916	0.897642	0.422704	1.05508	0.702169	1.37531	0.0216771	1.30351	0.10496	0.590546	0.00617298	1.02955	0.868484	1.49506	0.033081
OLIGO_03845	-	-	0.163062	0.790058	0.074826	0.83877	0.214841	1.06166	0.6517	1.15121	0.332773	1.23653	0.108055	1.07411	0.636676	0.590624	0.00291157	0.860611	0.387419	0.870709	0.403996
OLIGO_11687	534353		0.00256216	0.8378	0.134342	0.846479	0.203242	1.01036	0.932587	2.0468	1.21945e-05	1.0992	0.413032	0.537031	0.00010899	0.590731	0.0029958	1.4432	0.0359094	0.767094	0.127301
OLIGO_03836	533603	DNAJB12	0.00170705	0.739217	0.000591126	0.747356	0.00240284	1.01101	0.889731	1.37374	0.000706655	0.928357	0.319939	0.675786	0.00016114	0.590805	0.000612162	1.09794	0.482069	0.733891	0.0313673
OLIGO_07116	506550	TSPAN1	1	0.976966	0.868687	1.53155	0.0502444	1.56766	0.0290094	1.53382	0.0104079	1.25445	0.11332	0.817863	0.17866	0.591001	0.00463912	0.92786	0.594627	0.484073	0.00247452
OLIGO_01735	-	-	0.0487233	1.08402	0.434562	0.97955	0.859173	0.903631	0.361308	1.76516	5.13978e-05	1.23146	0.053521	0.697648	0.0053408	0.59108	0.00198407	0.96249	0.801595	0.74309	0.0677098
OLIGO_08928	506943		1	0.916483	0.540677	0.991826	0.953992	1.08221	0.50591	1.33873	0.0479654	0.876341	0.321938	0.654604	0.0120384	0.591255	0.0396969	0.863663	0.492446	0.52241	0.0144726
OLIGO_00048	539771	SMUG1	0.00486694	0.973851	0.833293	0.983346	0.906365	1.00975	0.942606	2.38215	3.86597e-06	1.27364	0.0669904	0.534662	0.000310718	0.59126	0.0214246	1.44629	0.102006	0.765808	0.23756
OLIGO_09757	539526		1	0.961739	0.792327	1.07324	0.735849	1.11594	0.556493	1.40217	0.0470297	0.673764	0.0313299	0.480515	0.00128028	0.591278	0.0156838	0.862055	0.356436	0.371195	0.00196363
OLIGO_09133	522105		0.00609114	0.88396	0.363279	0.956811	0.771916	1.08241	0.582994	2.20723	2.63684e-05	1.2204	0.149364	0.55291	0.000937752	0.591295	0.0283075	1.47645	0.101841	0.754188	0.234637
OLIGO_08741	509583		0.023261	0.822807	0.0851996	0.883967	0.321818	1.07433	0.539119	1.47487	0.00324271	1.32516	0.0169921	0.898497	0.388153	0.591348	0.00478118	1.05998	0.733238	0.886494	0.489092
OLIGO_09277	281402		0.00212921	0.934953	0.478313	0.848738	0.138869	0.907786	0.344487	1.92744	3.49064e-06	0.916967	0.37858	0.475743	2.36611e-06	0.591553	0.00790657	1.21951	0.283292	0.639107	0.0250912
OLIGO_05795	536141	HOXC11	0.0464977	1.14216	0.258048	0.926406	0.55871	0.8111	0.101696	1.90732	4.60474e-05	1.43292	0.00536312	0.751274	0.0379767	0.591709	0.0025587	0.988108	0.939362	0.915227	0.583675
OLIGO_09398	538655		0.00827774	1.21523	0.0676501	1.08416	0.488914	0.892141	0.30293	2.22002	7.15892e-07	1.08396	0.43179	0.488265	6.52515e-06	0.591926	0.0280286	1.08134	0.72978	0.591815	0.0317774
OLIGO_03261	510950	CEP44	0.0138895	1.08739	0.42923	0.899187	0.38039	0.826921	0.104559	2.06468	8.56868e-06	1.38755	0.00704817	0.672042	0.00462478	0.592502	0.0212479	1.12501	0.585464	0.914299	0.679527
OLIGO_03389	506387	LAMA1	0.0531301	1.11082	0.452663	1.12597	0.477812	1.01363	0.930261	2.1009	8.49983e-05	1.37709	0.0431232	0.655475	0.0134295	0.592924	0.0138172	1.1214	0.55836	0.725162	0.146523
OLIGO_09760	-		0.0183523	0.931495	0.408375	0.806438	0.0360848	0.865746	0.114144	1.43397	0.00140833	1.26008	0.0160057	0.878736	0.206336	0.592935	0.000719214	0.912783	0.498211	0.926479	0.573671
OLIGO_02350	507493	FAM234A	0.0106696	0.932584	0.524997	0.911526	0.456064	0.97742	0.844884	1.88883	4.59536e-05	1.2923	0.0284247	0.684179	0.00749526	0.593421	0.0032749	1.2019	0.274596	0.841312	0.303535
OLIGO_11086	618005		0.0111224	0.99726	0.980444	1.04566	0.724269	1.04853	0.692581	2.0165	1.25774e-05	1.40508	0.00642241	0.696793	0.0095115	0.593685	0.00510168	1.20045	0.293002	0.797751	0.201063
OLIGO_03267	507491	SLC26A11	0.00651769	0.758273	0.0338798	0.877563	0.3472	1.15732	0.270551	1.72999	0.000467357	1.11352	0.384092	0.643658	0.00442234	0.593761	0.00413333	1.35466	0.0823529	0.753411	0.113036
OLIGO_12667	535210		0.110377	0.845747	0.154076	0.617843	0.00133088	0.730529	0.017436	0.94047	0.623514	0.968302	0.782585	1.02959	0.820432	0.593874	0.004781	0.660387	0.0217407	0.930736	0.676126
OLIGO_09730	538961		0.000804959	0.825532	0.072197	0.942817	0.612459	1.14207	0.233089	2.14616	1.29871e-06	1.20394	0.080966	0.560973	8.13134e-05	0.593879	0.0129375	1.54393	0.0370524	0.758358	0.174865
OLIGO_11604	-		0.00239972	0.889383	0.195821	0.849464	0.118444	0.955117	0.629877	1.74848	1.21042e-05	1.43289	0.0006398	0.819506	0.0607515	0.593986	0.0132184	1.16774	0.431132	1.00194	0.992143
OLIGO_01023	505853	FAM168B	0.00243656	0.90749	0.436576	0.899137	0.451515	0.990796	0.944307	2.445	2.57664e-06	1.24005	0.0947257	0.507177	0.000132148	0.594208	0.0123441	1.60094	0.0265217	0.819504	0.327721
OLIGO_12211	337898		0.257687	0.868271	0.289172	0.821732	0.191813	0.9464	0.690129	1.25109	0.149006	1.12948	0.380486	0.9028	0.511317	0.594596	0.0102903	0.856753	0.422144	0.817283	0.293724
OLIGO_00895	-	-	0.98	1.011	0.948828	0.828197	0.337849	0.819182	0.288763	1.04115	0.830183	0.884246	0.515674	0.849298	0.403382	0.594901	0.0818151	0.612639	0.101401	0.635162	0.139108
OLIGO_02495	534510	TRIM3	0.00825713	0.814212	0.029037	0.821838	0.0618679	1.00937	0.921173	1.41986	0.0013874	1.25184	0.0183774	0.881665	0.216999	0.594925	0.00358669	1.03746	0.819502	0.906204	0.549436
OLIGO_09313	-		0.00106395	0.824188	0.0873806	1.14229	0.28544	1.38596	0.010549	2.00987	9.19279e-06	1.16904	0.161369	0.581646	0.000285942	0.595104	0.00367943	1.45123	0.0330034	0.609039	0.00712581
OLIGO_02868	782069	GPR27	1	0.996924	0.992478	1.03886	0.907184	1.04207	0.876812	1.17116	0.552074	1.5755	0.119662	1.34525	0.262642	0.595215	0.140314	0.699241	0.209859	0.902682	0.689027
OLIGO_02588	520669	ESYT1	0.00136155	0.967916	0.639786	0.873226	0.0999578	0.902171	0.17842	1.77877	3.28099e-07	1.18163	0.0253815	0.664298	5.51596e-05	0.595269	0.00182154	1.09394	0.542086	0.805505	0.156341
OLIGO_08065	790177	-	0.0129023	1.02227	0.823278	0.996856	0.977586	0.975142	0.811821	1.87087	1.0887e-05	1.27047	0.024008	0.679082	0.00250453	0.595562	0.00548467	1.08995	0.615436	0.759033	0.126029
OLIGO_10634	505314		0.0235135	0.916372	0.370059	0.982216	0.869887	1.07185	0.504163	1.56119	0.000364068	1.25205	0.0293328	0.801983	0.0557577	0.595651	0.0073145	1.01479	0.934064	0.759287	0.13685
OLIGO_00311	616814	ZNF576	0.00284804	0.822215	0.077811	0.86334	0.233979	1.05002	0.66913	1.88467	2.36743e-05	1.17842	0.134166	0.625265	0.000968283	0.595876	0.0305608	1.36586	0.18236	0.813344	0.36902
OLIGO_06685	510004	NUP93	0.00818662	0.947685	0.456387	0.808228	0.0164701	0.852844	0.0499443	1.33709	0.00121198	1.28467	0.00228646	0.960797	0.625096	0.596116	0.0039369	0.841058	0.291354	0.947519	0.742752
OLIGO_06522	509122	-	0.0271321	1.09423	0.335891	0.936283	0.534341	0.855652	0.128096	1.79826	1.0904e-05	1.19378	0.0673226	0.66385	0.000912764	0.59641	0.00342933	0.980141	0.900033	0.760433	0.10777
OLIGO_00646	-	-	1	0.846763	0.259433	0.890552	0.433108	1.05171	0.68902	0.900267	0.461868	1.99219	0.00175841	2.21289	0.00088998	0.596599	0.0141122	0.634296	0.0133783	1.33461	0.0475433
OLIGO_00276	-	-	0.00196768	0.911906	0.285948	0.871997	0.169362	0.956236	0.624832	1.84543	2.19929e-06	1.19144	0.0538118	0.645617	0.000260019	0.596675	0.00379518	1.20749	0.251313	0.815258	0.225394
OLIGO_04032	507449	RASD1	0.0308735	0.835645	0.2772	1.06554	0.708399	1.27512	0.138221	1.83355	0.000784766	1.36144	0.0410184	0.742514	0.0738189	0.596954	0.0137115	1.30982	0.176436	0.762724	0.171359
OLIGO_06675	282682	GRK2	0.00222386	0.996132	0.967154	0.74221	0.0110574	0.745092	0.00834422	2.08885	6.98453e-07	1.24794	0.0280649	0.597432	0.000112748	0.597083	0.00186802	1.25206	0.139952	1.00393	0.979195
OLIGO_07656	-	-	0.102626	0.963926	0.738492	0.88817	0.37773	0.921409	0.507787	1.4671	0.00449635	1.22904	0.0677357	0.837737	0.173807	0.597083	0.00785413	0.908762	0.596792	0.826239	0.315317
OLIGO_10286	-		1	0.641536	0.0343429	0.707171	0.0773979	1.10231	0.46156	1.54279	0.0159511	0.941081	0.682177	0.609985	0.0137746	0.597174	0.10622	1.43611	0.205497	0.7947	0.39713
OLIGO_01311	616237	CHCHD7	0.00464594	1.03142	0.731228	0.916625	0.403618	0.888704	0.233112	1.99558	2.2798e-06	1.44857	0.000837259	0.725888	0.00648257	0.597255	0.0091758	1.15557	0.431512	0.943859	0.753026
OLIGO_03223	615652	TTC8	1	0.586581	0.136819	1.00641	0.983314	1.71572	0.0438558	1.19219	0.359341	0.691331	0.0643508	0.579885	0.020397	0.597277	0.190191	1.21393	0.448619	0.410286	0.0153177
OLIGO_03728	520730	WWC1	0.473812	0.787994	0.0890091	0.67883	0.0173425	0.861466	0.303345	1.00222	0.987622	0.871756	0.312714	0.869828	0.357614	0.597335	0.00502289	0.759725	0.118889	0.767099	0.142118
OLIGO_11766	-		0.00952597	1.03302	0.734436	0.988613	0.915979	0.95701	0.668668	1.9166	4.61252e-06	1.35632	0.00462199	0.707672	0.00462275	0.597376	0.00452382	1.10833	0.53516	0.819566	0.243501
OLIGO_13015	512508		1	1.10434	0.674873	1.22743	0.397954	1.11146	0.56201	1.74462	0.0215129	1.86182	0.0195228	1.06718	0.749423	0.597566	0.13426	0.944021	0.837784	0.906414	0.728183
OLIGO_01562	785291	DLG1	0.00184085	0.825889	0.0734048	0.790071	0.0542446	0.956631	0.685626	1.94206	8.05917e-06	1.17124	0.133224	0.603094	0.000320912	0.597645	0.00749643	1.40535	0.0688852	0.885981	0.512418
OLIGO_08016	532416	PATZ1	0.0167659	0.917931	0.511265	0.655489	0.00991117	0.714094	0.0284747	1.7159	0.000644607	1.29608	0.0549563	0.755335	0.0504476	0.597758	0.00492391	1.11739	0.490559	1.18193	0.337828
OLIGO_11487	517541		0.00912801	1.04602	0.617977	0.822668	0.0691614	0.786475	0.0211104	1.72362	1.98035e-05	1.37701	0.00199988	0.798902	0.0391033	0.598021	0.0104918	0.985414	0.937135	1.00098	0.995862
OLIGO_07113	521717	LOC521717	0.00800623	1.11841	0.263481	0.805968	0.0635965	0.720638	0.00504656	2.07545	1.21737e-06	1.29647	0.0142318	0.62467	0.000393263	0.598117	0.00351285	1.10993	0.51494	0.962123	0.812507
OLIGO_11405	-		0.0218352	0.882291	0.293989	0.984032	0.903233	1.11531	0.389405	1.70086	0.00043673	1.29402	0.0391258	0.7608	0.0505349	0.598249	0.00459773	1.15329	0.397502	0.786707	0.168976
OLIGO_02096	-	-	0.00786545	0.656926	0.00436213	0.361935	1.4844e-06	0.550953	0.000384062	1.16792	0.272091	0.870188	0.307814	0.745073	0.0633086	0.598503	0.00538798	1.06406	0.721839	1.43896	0.0552696
OLIGO_05266	512490	STXBP3	0.0603291	1.02417	0.812121	0.930996	0.532728	0.909026	0.380347	1.60515	0.000301071	1.06213	0.55013	0.661698	0.00172615	0.598534	0.00606409	0.938067	0.710309	0.682837	0.0401033
OLIGO_03860	788383	LOC788383	0.291132	0.948436	0.710809	0.798163	0.153175	0.841558	0.225501	0.947755	0.697818	1.1026	0.426502	1.16338	0.278775	0.598912	0.00126669	0.598483	0.00111997	0.827352	0.145637
OLIGO_02500	-	-	0.0431482	1.18323	0.113822	1.03215	0.786359	0.872316	0.223938	1.95553	7.70735e-06	1.29056	0.0213561	0.659953	0.00196272	0.59899	0.00734562	0.989953	0.954351	0.748952	0.119738
OLIGO_13188	535990		0.00429194	0.82673	0.0783672	0.696527	0.00584473	0.842509	0.134152	1.49133	0.0017953	1.43269	0.00240887	0.960681	0.732795	0.599219	0.00812965	1.08092	0.664697	1.23254	0.26037
OLIGO_09595	617678		0.0233776	0.92497	0.454729	0.863402	0.221753	0.933438	0.536898	1.62567	0.000312441	1.23006	0.0574195	0.756649	0.0268631	0.599366	0.00576708	1.05341	0.760491	0.853895	0.366717
OLIGO_07282	614198	NFKBID	0.0130225	0.726034	0.00128448	0.864329	0.142104	1.19048	0.0682378	1.20348	0.0541306	0.967805	0.701551	0.804172	0.033995	0.599534	0.000652982	0.993791	0.961856	0.671308	0.00705239
OLIGO_06054	505514	ARSA	0.0979323	1.08349	0.455553	0.96152	0.744202	0.887427	0.301607	1.62755	0.000395521	1.32088	0.0163847	0.811574	0.0946097	0.599775	0.0021966	0.900942	0.49127	0.823933	0.218599
OLIGO_00998	-	-	0.0168711	1.0281	0.739583	0.999345	0.994492	0.972034	0.751149	1.67097	1.58822e-05	1.30828	0.00419857	0.782949	0.017362	0.599829	0.00561331	0.974903	0.879861	0.78526	0.168085
OLIGO_03667	530941	EPB41L5	0.0340415	0.949679	0.548689	0.771821	0.0148834	0.812718	0.0343621	1.36356	0.00301651	1.15274	0.109496	0.845389	0.0971734	0.600135	0.0039559	0.861678	0.358836	0.896318	0.50477
OLIGO_07402	281499	SPP1	0.529744	1.42685	0.279917	1.98533	0.0745933	1.39141	0.346878	1.66225	0.15455	3.74258	0.000620159	2.25151	0.0379331	0.600312	0.381147	0.699351	0.5462	1.13166	0.836017
OLIGO_07955	512830	RNASEH2A	0.28374	0.918628	0.367245	0.844096	0.114043	0.918866	0.397629	1.0411	0.684026	1.10283	0.300266	1.0593	0.578955	0.600427	9.7917e-05	0.680474	0.00205662	0.784473	0.0418733
OLIGO_12681	512856		0.0846269	0.912702	0.621235	0.513417	0.00257765	0.562524	0.00599987	0.815176	0.26565	0.928869	0.663347	1.13947	0.494717	0.600534	0.0312661	0.536364	0.0149554	1.08648	0.718883
OLIGO_07026	532231	GAPDHS	0.00130863	0.817373	0.0502242	0.937279	0.561564	1.1467	0.200994	1.87444	9.31589e-06	1.12293	0.243201	0.599072	0.000186404	0.600681	0.0207934	1.37751	0.134929	0.719658	0.127955
OLIGO_03943	286872	MSX1	0.00797317	0.827334	0.17377	1.09618	0.568851	1.32495	0.0758572	1.88862	0.000562517	1.06824	0.660778	0.565618	0.00245509	0.60103	0.0177228	1.37202	0.131785	0.58571	0.0188008
OLIGO_04745	788571	-	0.00618998	0.897521	0.240757	0.984618	0.880391	1.09704	0.345712	1.6757	3.95979e-05	1.22583	0.0346749	0.731535	0.00647635	0.601523	0.0121989	1.12306	0.539875	0.748885	0.141437
OLIGO_13107	781493		0.00268899	1.14035	0.278473	0.942983	0.666378	0.826922	0.148914	2.91833	1.02102e-07	1.34747	0.0205602	0.461726	1.77832e-05	0.601557	0.036406	1.53947	0.076022	0.859589	0.521466
OLIGO_01760	-	-	1	0.531385	0.109282	0.917806	0.827181	1.72719	0.0814546	1.11899	0.662352	0.833158	0.453676	0.744563	0.293158	0.601676	0.307096	1.26701	0.585291	0.546184	0.200056
OLIGO_09802	281094		0.00400965	1.07102	0.494555	0.996566	0.975867	0.930487	0.503586	2.16532	8.42979e-07	1.10509	0.323097	0.51036	1.10734e-05	0.601721	0.0172234	1.21652	0.332442	0.667247	0.0567634
OLIGO_01582	-	-	0.00235905	1.05762	0.521734	0.917214	0.387147	0.867242	0.138366	2.12862	1.63039e-07	1.32924	0.00378699	0.624464	0.000130765	0.601767	0.00251938	1.21114	0.213913	0.872093	0.379831
OLIGO_09280	507204		0.0520016	1.1912	0.140008	0.851703	0.228081	0.714994	0.0127698	1.99135	2.19017e-05	1.2633	0.0607758	0.634394	0.00293856	0.60178	0.00947266	1.00601	0.973837	0.8926	0.545916
OLIGO_07483	506107	BAG2	0.0083154	1.10719	0.227719	0.876811	0.172644	0.791924	0.0154855	1.82714	1.84181e-06	1.35709	0.00146639	0.742742	0.00473576	0.60181	0.00154278	0.993133	0.961019	0.931455	0.620659
OLIGO_05471	-	-	0.00496623	0.789215	0.0432456	1.09827	0.450962	1.3916	0.0106244	1.69787	0.000239182	1.30362	0.0254801	0.767797	0.0433045	0.601838	0.00110396	1.29475	0.0756176	0.714366	0.027967
OLIGO_00645	-	-	0.0335146	1.56456	0.00175783	1.22765	0.158518	0.784661	0.0808865	2.94432	1.59134e-07	1.79745	0.000141099	0.610479	0.00229733	0.60197	0.0644558	1.13284	0.64026	0.881366	0.635759
OLIGO_03748	538754	PPP1R15B	0.0272537	0.979897	0.871057	1.12295	0.440741	1.14599	0.340503	1.77582	0.000376818	1.1023	0.444879	0.620724	0.00312077	0.601987	0.00816941	1.09096	0.629138	0.590914	0.0138064
OLIGO_02832	-	-	0.0129378	0.899417	0.293977	0.777936	0.0371992	0.864933	0.184452	1.62499	0.000212912	1.18211	0.105046	0.727458	0.010516	0.602052	0.0125306	1.08774	0.658827	0.914849	0.647166
OLIGO_05656	-	-	0.0115991	0.837245	0.10308	0.79796	0.0697611	0.953078	0.669296	1.60403	0.000461732	1.17686	0.132798	0.733694	0.0164472	0.602222	0.00513225	1.15376	0.394624	0.888182	0.487205
OLIGO_06473	535219	CUL2	1	0.80231	0.407656	0.712049	0.269632	0.887499	0.582573	0.690532	0.0616914	1.28508	0.194508	1.86099	0.0146152	0.602235	0.201958	0.518331	0.0714207	1.08689	0.792824
OLIGO_02780	539121	KMT2E	1	0.650622	0.242	0.90458	0.779844	1.39033	0.215336	1.23979	0.503346	1.22673	0.497613	0.989469	0.971536	0.602386	0.245464	1.14787	0.63935	0.816914	0.454215
OLIGO_03181	-	-	0.055694	0.910786	0.441531	0.882718	0.377177	0.969182	0.798595	1.51135	0.0022197	0.993368	0.955302	0.657271	0.0029622	0.602445	0.00559564	0.999694	0.998249	0.677963	0.0337785
OLIGO_10213	-		0.0258482	0.934714	0.51069	0.894449	0.339046	0.956922	0.686802	1.62328	0.000271033	1.11444	0.295658	0.68654	0.00385499	0.602579	0.00203424	1.04647	0.758363	0.750787	0.070316
OLIGO_03198	511022	IL23A	0.00721829	0.902918	0.438928	0.938296	0.668755	1.03918	0.784125	2.18726	2.26764e-05	1.33357	0.0386195	0.609701	0.00333779	0.602659	0.0324636	1.4599	0.108376	0.856543	0.50535
OLIGO_01271	520784	-	0.00150428	0.922625	0.485004	1.09473	0.504071	1.18654	0.189453	2.40677	9.49235e-07	1.38586	0.00976949	0.575817	0.000422463	0.602707	0.0129953	1.57223	0.0275606	0.762989	0.185046
OLIGO_08887	-		0.00392394	0.998312	0.985945	0.927852	0.496185	0.929421	0.480049	2.01219	1.92521e-06	1.10946	0.286411	0.55137	3.04935e-05	0.602721	0.0244552	1.21484	0.36481	0.720693	0.140503
OLIGO_12062	282005		0.104643	1.01617	0.863711	0.884057	0.255136	0.869993	0.1756	1.42716	0.00204343	1.18703	0.0790115	0.831746	0.0958147	0.602757	0.0108016	0.846544	0.371319	0.809328	0.266344
OLIGO_03135	530411	UHRF1	0.0193617	0.933915	0.560348	0.864271	0.278939	0.925428	0.53782	1.82307	0.000123629	1.17352	0.181831	0.643708	0.0033839	0.603229	0.0153207	1.17754	0.409741	0.819074	0.320609
OLIGO_02746	281141	ENO1	0.00828734	0.940767	0.525519	1.01049	0.923767	1.07411	0.489046	1.79283	2.93244e-05	1.26171	0.0239953	0.703756	0.0056771	0.603719	0.0162724	1.15051	0.485007	0.753817	0.169213
OLIGO_01401	-	-	1	0.743117	0.435684	1.09731	0.800052	1.47664	0.134754	1.32744	0.293371	1.00079	0.99775	0.753926	0.341947	0.603806	0.337075	1.07858	0.867065	0.550692	0.224951
OLIGO_02546	617916	TFR2	0.0017019	0.975355	0.793218	0.519591	1.21088e-05	0.53272	9.72806e-06	1.53417	0.000724824	1.22289	0.0542017	0.797103	0.0574737	0.60387	0.00222488	0.949849	0.731313	1.42125	0.0346465
OLIGO_07897	-	-	0.0134068	0.899092	0.289423	0.710252	0.00618084	0.789965	0.0364028	1.477	0.00149741	1.22785	0.0493942	0.831316	0.111158	0.603882	0.0039261	0.992037	0.959902	1.04397	0.790369
OLIGO_03433	-	-	0.0103102	0.89179	0.167138	0.781595	0.0140019	0.876433	0.134717	1.48675	0.000262811	1.09124	0.280767	0.733977	0.0037759	0.603888	0.00308013	1.00677	0.965111	0.843132	0.278566
OLIGO_01356	786025	BAHCC1	0.118426	0.9188	0.672299	1.01414	0.950796	1.10377	0.623714	1.89883	0.00342114	1.53664	0.0297507	0.809259	0.311458	0.604073	0.0263118	1.2484	0.293685	0.9153	0.689454
OLIGO_09058	514554		0.00889473	0.884334	0.276422	0.634264	0.00185027	0.717222	0.0116993	1.5845	0.000939529	1.24261	0.0624844	0.784228	0.0629	0.604176	0.00225564	1.08253	0.60063	1.18366	0.29207
OLIGO_01449	534321	SOX6	0.00489276	0.781979	0.0745351	0.897068	0.450997	1.14718	0.286364	1.6843	0.000394293	0.860756	0.212122	0.511046	5.23504e-05	0.604696	0.00213824	1.30245	0.031862	0.580219	0.00158584
OLIGO_10151	280722		0.00196768	0.954008	0.5816	0.727612	0.00374773	0.76269	0.0074502	1.76353	5.68133e-06	1.33195	0.00302142	0.755272	0.00822741	0.604794	0.00066569	1.11799	0.390165	1.10712	0.444797
OLIGO_05975	540769	NSD2	0.0110754	0.869192	0.136134	0.873681	0.201845	1.00516	0.95791	1.53112	0.000326391	1.24961	0.0232762	0.816138	0.0616629	0.604812	0.00358433	1.0654	0.685831	0.865049	0.367479
OLIGO_12577	513010		0.0196537	0.705559	0.00124688	0.566503	3.22632e-05	0.802914	0.0383107	1.16923	0.110725	0.790778	0.0182535	0.676321	0.00116468	0.605015	9.61852e-05	1.00261	0.980532	0.844535	0.147345
OLIGO_00914	532565	RTN1	0.00874897	1.06367	0.492299	0.859241	0.148296	0.80781	0.0366175	1.86904	3.22953e-06	1.29599	0.00864744	0.6934	0.00181666	0.605049	0.00846841	1.06317	0.728074	0.912592	0.61151
OLIGO_00968	514448	LPIN2	0.011499	1.05079	0.710962	1.05038	0.745089	0.999609	0.997816	2.3634	8.98361e-06	1.2667	0.0892457	0.535964	0.000548293	0.605232	0.019301	1.36127	0.143835	0.729879	0.141578
OLIGO_03085	540849	YLPM1	0.0273343	0.84345	0.0980614	0.812088	0.074341	0.962817	0.720282	1.28824	0.0256383	1.32875	0.0092726	1.03144	0.781049	0.605366	0.00115494	0.924602	0.568752	0.990506	0.945676
OLIGO_00938	539445	STK26	1	0.532356	0.0875183	0.960091	0.909058	1.80347	0.0525828	0.757006	0.30227	0.873294	0.581366	1.15362	0.607465	0.605404	0.192629	0.860879	0.655063	0.550672	0.0881909
OLIGO_12114	282316		0.122784	0.877777	0.327885	0.830009	0.192125	0.945581	0.65427	1.40632	0.0135774	1.12414	0.368158	0.799349	0.113372	0.605538	0.0095567	0.970155	0.852733	0.820123	0.268487
OLIGO_08476	614490	C15H11orf52	0.019605	0.778787	0.0354224	0.745397	0.0311259	0.957125	0.715586	1.28174	0.0526429	1.37775	0.0115064	1.0749	0.575354	0.605581	0.0105981	0.996677	0.985442	1.11932	0.541349
OLIGO_00113	503555	FCAR	1	0.979057	0.898558	1.32688	0.163321	1.35526	0.0597634	1.59324	0.0226168	1.29918	0.0664695	0.815429	0.116758	0.60576	0.05102	0.985767	0.89527	0.593112	0.0109129
OLIGO_04933	100125882	AARSD1	0.160701	0.902182	0.431036	0.769677	0.0837584	0.853129	0.257762	1.41475	0.0204345	0.996935	0.981294	0.704672	0.0246043	0.605862	0.0045839	0.950078	0.754414	0.78475	0.169752
OLIGO_06938	352960	TRIB2	0.00665608	0.955401	0.596514	0.870732	0.169006	0.911378	0.320823	1.70243	1.5185e-05	1.27485	0.0102063	0.748844	0.00775207	0.605991	0.0161002	1.07982	0.693272	0.887242	0.545544
OLIGO_08456	511556	SLC46A2	0.0288652	1.18754	0.0628062	0.989755	0.918236	0.833446	0.065949	1.86931	3.25492e-06	1.37264	0.00181182	0.734306	0.00653456	0.606091	0.0174448	0.954044	0.811947	0.840558	0.388108
OLIGO_04710	507065	RBM19	0.0691328	1.06955	0.602141	0.810604	0.162144	0.757893	0.0562631	1.57109	0.00376807	1.42434	0.0120581	0.906594	0.504636	0.606276	0.0545066	0.890576	0.647291	1.06531	0.804144
OLIGO_07301	521772	CNTN4	0.00497757	1.07642	0.402617	0.997788	0.982216	0.926955	0.421456	2.00781	5.41066e-07	1.24279	0.020911	0.618978	0.000114657	0.606737	0.00920299	1.13173	0.487348	0.755717	0.131247
OLIGO_08798	508887		0.00392394	0.748876	0.00384257	0.817583	0.0567179	1.09175	0.359888	1.45091	0.000926938	1.18883	0.0769734	0.819368	0.0651274	0.60674	0.00171005	1.17553	0.259836	0.882247	0.392088
OLIGO_09940	614269		0.00485085	0.882481	0.137286	0.843623	0.0750132	0.955968	0.605321	1.58731	3.96693e-05	1.15619	0.0880687	0.728393	0.00244699	0.607007	9.06156e-05	1.09182	0.408679	0.831905	0.102191
OLIGO_03315	614512	FANCL	1	1.08783	0.750403	1.02132	0.936239	0.938856	0.740482	1.38038	0.130136	1.62899	0.0446249	1.1801	0.413442	0.607059	0.197909	0.770313	0.444623	0.968251	0.921223
OLIGO_10096	-		0.0509441	1.04949	0.66105	0.818942	0.132466	0.780326	0.0526816	1.74389	0.000276801	1.22376	0.0906901	0.701744	0.0116951	0.607165	0.00711435	1.0089	0.959018	0.907299	0.580964
OLIGO_12154	282574		0.00683784	0.967647	0.742733	0.745525	0.0143729	0.770451	0.0187425	1.68766	9.45638e-05	1.36676	0.00357151	0.809854	0.0676827	0.607243	0.00470938	1.05908	0.725287	1.11325	0.503222
OLIGO_01665	-	-	0.0468627	1.01359	0.905756	0.675056	0.00626205	0.666008	0.00331343	1.68611	0.000545725	1.04519	0.698692	0.619879	0.00190635	0.607252	0.00828333	1.01017	0.954862	0.940205	0.734833
OLIGO_10848	415111		0.030419	1.17066	0.162629	1.01537	0.9025	0.867353	0.235402	2.0827	5.82385e-06	1.38947	0.00704649	0.66715	0.00401993	0.607392	0.0103396	1.0806	0.670025	0.831174	0.322922
OLIGO_02161	524741	PRELID2	0.00546844	0.982529	0.874885	0.981436	0.882737	0.998888	0.992596	2.10091	6.3773e-06	1.12883	0.286587	0.537305	0.000100542	0.607438	0.0140612	1.29887	0.181467	0.698664	0.077451
OLIGO_00842	-	-	0.0414481	1.00474	0.966096	0.968979	0.802641	0.964405	0.761336	1.7159	0.000223326	1.39596	0.00706504	0.813546	0.113582	0.607447	0.0067662	1.0374	0.829722	0.875121	0.44654
OLIGO_08318	506557	PBRM1	0.00444736	0.920098	0.260308	0.897795	0.204053	0.97576	0.753446	1.55948	1.79109e-05	1.06549	0.387593	0.683235	0.000196042	0.607485	0.00867681	1.02963	0.866789	0.720953	0.075177
OLIGO_06127	-	-	1	1.05465	0.758867	1.06453	0.719552	1.00937	0.952468	0.944732	0.750579	1.64596	0.0123803	1.74225	0.00703603	0.607551	0.0138152	0.544232	0.00222003	0.939382	0.659286
OLIGO_05040	-	-	0.00112127	0.723863	0.0169593	0.937854	0.649318	1.29562	0.0589787	2.13147	1.72202e-05	1.188	0.160185	0.55736	0.000417069	0.607587	0.02663	1.78909	0.0133594	0.769642	0.239292
OLIGO_09837	618507		0.00170705	0.970198	0.63373	0.977419	0.752036	1.00744	0.913102	1.65125	6.2391e-07	1.17023	0.0214479	0.708694	0.00013224	0.607717	0.00172608	1.03432	0.80903	0.727598	0.0345147
OLIGO_04725	511776	RAB9A	0.0526358	1.03332	0.744837	0.852815	0.175388	0.825314	0.087782	1.64209	0.000192978	1.15156	0.171758	0.701274	0.00558279	0.60782	0.0159021	0.965912	0.858081	0.820741	0.322906
OLIGO_00231	-	-	0.00467052	1.03268	0.709505	0.805079	0.0329697	0.779604	0.0108266	1.84625	2.95325e-06	1.31699	0.00409702	0.71333	0.00211807	0.607937	0.00993552	1.08689	0.640948	0.994492	0.975171
OLIGO_07577	352959	RHOT2	0.058797	1.1034	0.336863	0.9014	0.372937	0.816932	0.0750125	1.71008	8.96677e-05	0.961214	0.696212	0.562088	7.86858e-05	0.607941	0.0196532	0.942204	0.767336	0.648282	0.0450419
OLIGO_09941	788506		0.00486953	0.899811	0.174847	0.632325	3.98613e-05	0.702731	0.000343634	1.49569	8.81593e-05	0.969703	0.685506	0.64833	7.50773e-05	0.608128	0.00205517	1.01085	0.939955	0.932595	0.632851
OLIGO_00411	509027	CA14	0.236121	0.872332	0.446812	0.797632	0.254357	0.914368	0.595476	1.37476	0.0371396	1.19011	0.213806	0.865683	0.298626	0.608149	0.0117094	0.95842	0.781604	0.90739	0.576971
OLIGO_00571	533064	FBXO45	0.0371787	1.00127	0.989863	0.796955	0.0583619	0.795943	0.0447991	1.6576	0.000151094	1.05342	0.60436	0.63551	0.000770308	0.608176	0.0140266	1.00683	0.971323	0.803891	0.266411
OLIGO_03054	527934	CORO7	0.00121174	0.842145	0.059639	0.893308	0.262948	1.06075	0.528767	1.78628	5.8793e-06	1.07221	0.425205	0.600249	5.61969e-05	0.608306	0.0228189	1.29028	0.22444	0.730132	0.139173
OLIGO_01456	537054	POMT2	0.0296486	1.00635	0.958783	0.933469	0.62852	0.927579	0.568292	1.92956	9.12838e-05	1.22573	0.121514	0.635238	0.00383712	0.608335	0.0186232	1.16641	0.432551	0.798799	0.275264
OLIGO_13072	539629		0.0151078	1.01512	0.858244	0.985272	0.87658	0.9706	0.740557	1.67435	2.01907e-05	1.15805	0.0930963	0.691645	0.00114577	0.608595	0.0017935	1.00382	0.978592	0.71532	0.0296131
OLIGO_00439	506766	MAP7	0.189156	1.03638	0.713294	0.927321	0.496344	0.894773	0.292242	1.27251	0.0302581	1.28099	0.0185171	1.00666	0.951864	0.60884	0.00866917	0.747563	0.110401	0.841046	0.340148
OLIGO_03856	510909	STX6	1	0.830689	0.509164	0.617032	0.204662	0.742795	0.225201	0.793554	0.258742	1.19157	0.343616	1.50156	0.125407	0.609487	0.165536	0.58224	0.105412	1.177	0.487889
OLIGO_03829	516282	STRBP	0.171895	0.796141	0.276477	0.528155	0.00640538	0.663394	0.0549708	1.51319	0.0441499	0.816199	0.26126	0.539389	0.00620271	0.609522	0.0868233	1.15849	0.624562	0.941941	0.835119
OLIGO_12315	615470		0.109685	0.915559	0.352211	0.785121	0.0331003	0.857532	0.137796	1.25273	0.0352288	1.08261	0.401407	0.864201	0.18078	0.609984	0.00637162	0.834622	0.286231	0.841113	0.313482
OLIGO_01035	511234	NOSIP	0.00587239	0.865588	0.0789102	0.927323	0.402022	1.07132	0.417387	1.49963	0.000120035	1.25788	0.00837848	0.838792	0.0609536	0.610401	0.00132254	1.05752	0.680016	0.827985	0.179192
OLIGO_12626	525164		0.00154636	0.820388	0.0207049	0.839589	0.0644789	1.0234	0.785391	1.60793	2.21221e-05	1.06154	0.454161	0.660194	0.000187441	0.610434	0.00275932	1.19643	0.233824	0.771809	0.0964522
OLIGO_00132	-	-	0.128222	0.840398	0.100104	0.914668	0.469505	1.08837	0.456851	1.16887	0.153198	0.902091	0.287471	0.771761	0.0292281	0.610445	0.00275699	0.849042	0.25941	0.602051	0.00317124
OLIGO_06330	615378	RTTN	0.0203677	0.963404	0.673474	0.920254	0.411566	0.95521	0.629189	1.5699	0.000133002	1.28012	0.0109172	0.815416	0.0537018	0.610514	0.00459002	0.994855	0.97398	0.849259	0.319231
OLIGO_05482	529919	LOC529919	0.0311476	1.00585	0.961931	1.16747	0.270483	1.16068	0.262847	1.87662	0.000120032	1.36504	0.0188154	0.72739	0.0310896	0.610719	0.0104193	1.13942	0.47499	0.714066	0.078222
OLIGO_00359	514643	SSH3	0.100586	1.01868	0.869261	0.68585	0.00784668	0.673273	0.00372569	1.4334	0.00709574	1.05457	0.637126	0.735708	0.0248821	0.610742	0.0123805	0.859384	0.415628	0.939079	0.735772
OLIGO_13042	768045		1	0.863497	0.57848	1.0823	0.762742	1.25339	0.330733	1.03598	0.853955	1.18606	0.373338	1.14487	0.474616	0.610771	0.0993167	0.732775	0.258356	0.66933	0.137679
OLIGO_07560	512336	-	0.00798126	0.855963	0.0372673	0.833702	0.0324893	0.973993	0.726202	1.25731	0.00827894	1.27981	0.00220182	1.01789	0.830913	0.610954	0.000523466	0.89742	0.38507	0.93787	0.606348
OLIGO_12358	536067		0.0600595	0.898018	0.357266	0.881004	0.338513	0.981053	0.877041	1.50817	0.00338436	1.21729	0.101251	0.807129	0.113216	0.610967	0.0123881	1.02608	0.889559	0.844175	0.370512
OLIGO_04005	281848	IGF1R	0.0368955	0.923376	0.371717	0.803801	0.039214	0.870502	0.152449	1.15104	0.146931	1.27211	0.0125788	1.10518	0.320392	0.610977	0.00105532	0.761617	0.0531651	0.966941	0.807431
OLIGO_06276	505399	-	0.00141637	0.958198	0.650321	0.845383	0.128789	0.882263	0.223515	2.17314	3.42177e-07	1.25314	0.0254328	0.576648	5.75075e-05	0.611046	0.0136061	1.38582	0.092817	0.905772	0.603036
OLIGO_12735	282857		0.0068816	0.985014	0.905511	1.01211	0.933607	1.02751	0.842289	2.29733	7.67999e-06	1.2534	0.0885818	0.545591	0.000477768	0.611251	0.0355916	1.42561	0.127621	0.756978	0.233574
OLIGO_07614	522875	NKIRAS1	1	0.812203	0.47201	1.02147	0.940304	1.25765	0.266641	0.987084	0.948444	1.65446	0.0449168	1.67611	0.0306477	0.61156	0.280865	0.743239	0.440293	0.990538	0.97973
OLIGO_11889	281189		0.000529615	0.74139	0.000659543	0.709743	0.00062062	0.957313	0.583453	1.56545	1.94101e-05	1.12858	0.114103	0.720931	0.000945927	0.611651	0.0027218	1.2915	0.0933921	0.972602	0.851592
OLIGO_09179	522566		0.00789113	1.12344	0.272701	1.07945	0.52187	0.960842	0.721517	2.06725	3.48259e-06	1.04877	0.648982	0.507328	1.69948e-05	0.611656	0.0180111	1.12551	0.547995	0.594271	0.0162933
OLIGO_12029	281881		0.0485114	1.04338	0.622887	0.939472	0.526793	0.900408	0.264394	1.56958	0.000161904	1.23617	0.0223867	0.787579	0.0293921	0.611667	0.00844249	0.92014	0.633304	0.804839	0.223172
OLIGO_00524	512981	DMTN	0.0208305	1.05503	0.604006	0.974718	0.836071	0.923877	0.497545	1.91487	3.0017e-05	1.44418	0.0030677	0.75419	0.0306773	0.611915	0.0142325	1.11062	0.578921	0.906635	0.612669
OLIGO_02249	-	-	0.00975277	1.00194	0.98296	0.783253	0.0275584	0.781737	0.0193851	1.73607	1.88226e-05	1.21782	0.0407264	0.70148	0.00265708	0.611926	0.0144162	1.06029	0.755326	0.951437	0.794209
OLIGO_02717	-	-	0.0043697	0.991538	0.91194	1.02885	0.746311	1.03763	0.655347	1.7678	2.7042e-06	1.28283	0.004097	0.725664	0.00228484	0.611959	0.0161543	1.09105	0.650084	0.763026	0.170387
OLIGO_00949	-	-	0.0166414	0.911419	0.266854	0.909655	0.318088	0.998064	0.982443	1.43597	0.000576672	1.3046	0.00410304	0.908515	0.311153	0.612178	0.00547774	0.964507	0.822551	0.877969	0.431065
OLIGO_00543	-	-	0.00110771	0.935529	0.302897	0.945752	0.447146	1.01093	0.873852	1.65267	6.69466e-07	1.35407	0.000135742	0.819319	0.0123479	0.612423	0.00317396	1.08189	0.596965	0.876828	0.386667
OLIGO_06658	327700	FABP1	0.199597	0.893985	0.523856	0.57346	0.0107361	0.641465	0.0271688	1.46297	0.0540702	0.93453	0.699095	0.638789	0.0340773	0.612528	0.107307	1.00238	0.993712	0.998196	0.995295
OLIGO_00978	537141	KLHL29	0.00426998	0.837774	0.0663935	0.806744	0.0483211	0.962962	0.700109	1.58738	0.000145993	1.33387	0.00516736	0.8403	0.103158	0.612552	0.000388003	1.16064	0.220426	1.0128	0.917075
OLIGO_13067	513486		0.00232603	0.817969	0.0350678	0.869283	0.179429	1.06273	0.527765	1.64981	4.87663e-05	1.02632	0.771559	0.622083	0.000164228	0.61294	0.0105463	1.23627	0.243242	0.723667	0.0889473
OLIGO_08762	517133		0.0180541	0.859104	0.129465	0.889204	0.293986	1.03504	0.740724	1.50573	0.000841289	1.17617	0.106688	0.781128	0.0350658	0.613053	0.00718201	1.07448	0.669022	0.810898	0.223962
OLIGO_02582	-	-	0.114086	1.14267	0.477031	0.809535	0.263941	0.70846	0.0311124	1.25732	0.124748	1.38664	0.0177831	1.10285	0.512832	0.613061	0.038251	0.674573	0.0828338	1.0501	0.799149
OLIGO_00394	508098	LOC508098	0.0529554	0.951474	0.651742	0.917919	0.496324	0.964733	0.760918	1.6117	0.000965466	1.14135	0.23826	0.708167	0.0152602	0.613083	0.0274773	1.0385	0.860033	0.762317	0.21563
OLIGO_08910	539687		0.0513876	0.898068	0.358187	0.580277	0.000671692	0.646139	0.00275577	1.48205	0.00484132	0.906847	0.406376	0.611889	0.00113531	0.613158	0.00242797	1.01187	0.936744	0.958232	0.78453
OLIGO_03152	505848	ELMSAN1	0.468072	0.784394	0.161135	0.702943	0.0473168	0.896161	0.431795	1.06588	0.636961	0.783506	0.059811	0.735077	0.0431964	0.613235	0.0213761	0.833303	0.310241	0.683517	0.0322669
OLIGO_10098	509969		0.00719159	1.06282	0.612843	0.747153	0.0438271	0.702992	0.0123265	2.0427	2.37271e-05	1.58636	0.00104681	0.776598	0.0759119	0.613263	0.0223308	1.17867	0.423504	1.30208	0.212963
OLIGO_04470	617047	C27H8orf4	0.0795115	1.12506	0.524199	0.946412	0.783566	0.84121	0.351596	2.49081	0.000254695	1.2753	0.22266	0.512003	0.00630995	0.61335	0.119633	1.35791	0.32085	0.826496	0.543085
OLIGO_09188	513776		0.0104388	1.00828	0.915484	0.756163	0.00493689	0.749951	0.00255371	1.49901	0.000107865	1.19773	0.0300564	0.799019	0.0189429	0.613435	0.00139862	0.911988	0.496977	0.971657	0.834317
OLIGO_00158	-	-	0.00880055	0.881181	0.231734	0.892063	0.329489	1.01235	0.911346	1.73296	8.18249e-05	1.23326	0.0553786	0.711648	0.00804461	0.613449	0.000867593	1.20643	0.159721	0.848082	0.225463
OLIGO_12926	784871		0.224024	1.06562	0.557193	0.767681	0.0522166	0.720409	0.00705812	1.05902	0.500205	1.00524	0.950533	0.949218	0.55613	0.61365	0.014382	0.609851	0.010318	0.803546	0.230696
OLIGO_04354	-	-	0.0205483	0.887662	0.240519	0.853213	0.171455	0.961191	0.711186	1.51976	0.000873229	1.28012	0.0215573	0.842316	0.139757	0.61368	0.00603609	1.05068	0.763284	0.920737	0.617123
OLIGO_03450	534917	TTI1	0.169818	1.26105	0.0718577	0.855576	0.273197	0.678462	0.00799516	1.92421	8.68387e-05	1.03143	0.801481	0.536029	0.000265912	0.61378	0.0467168	0.936552	0.782142	0.739937	0.218951
OLIGO_04672	-	-	1	0.280818	0.0304892	0.429333	0.118864	1.52887	0.205073	1.32501	0.27407	0.6203	0.0670104	0.468149	0.0180182	0.61381	0.563461	2.89619	0.19128	0.886832	0.873315
OLIGO_06625	-	-	1	0.698322	0.433631	0.595074	0.274795	0.852148	0.525864	1.38346	0.293682	0.815326	0.395961	0.58934	0.135016	0.61382	0.449909	1.21605	0.725985	0.841012	0.740803
OLIGO_11639	-		0.00874897	1.00608	0.959249	0.898105	0.426124	0.89268	0.375752	2.18807	6.58899e-06	1.29009	0.0429137	0.5896	0.00083222	0.614008	0.00950191	1.33538	0.113646	0.881994	0.486364
OLIGO_08152	281899	LECT2	0.337192	0.888835	0.414403	0.755959	0.0987073	0.850506	0.298911	1.22807	0.191479	0.740812	0.0475082	0.603234	0.00558639	0.614039	0.117017	0.848393	0.59139	0.601735	0.112015
OLIGO_06771	781731	LOC781731	0.00493868	0.846568	0.0462737	0.672489	0.000204806	0.794371	0.0121904	1.29247	0.00524468	1.14675	0.0934514	0.887259	0.17995	0.614107	0.00572057	0.937565	0.687712	1.0472	0.774473
OLIGO_03114	788207	NBEAL2	0.0228335	0.933252	0.502799	0.92971	0.533185	0.996204	0.97235	1.64929	0.000210747	1.21391	0.0709355	0.736021	0.0155076	0.614222	0.0129062	1.08548	0.655025	0.801982	0.241014
OLIGO_03195	-	-	0.0752994	0.892923	0.314971	0.859968	0.246809	0.963093	0.756049	1.42903	0.0098849	1.23905	0.0837468	0.867058	0.288243	0.614272	0.00550298	0.983076	0.916167	0.885048	0.464819
OLIGO_12969	505819		0.00798575	0.711703	0.00113732	0.641114	0.000316779	0.900817	0.283081	1.26219	0.0238353	0.971967	0.750341	0.770065	0.0176304	0.614476	0.00708975	1.08976	0.606283	0.931583	0.672497
OLIGO_02592	513212	CA3	0.563356	0.866425	0.522486	0.606761	0.0437731	0.700304	0.0890204	1.23073	0.314679	0.641958	0.0279017	0.521609	0.00703094	0.614578	0.125376	0.872985	0.657116	0.650228	0.160281
OLIGO_13226	-		0.0109073	1.01023	0.915637	0.674433	0.00183561	0.667602	0.000885864	1.50303	0.000820028	1.24174	0.0345964	0.826157	0.0933897	0.614782	0.019254	0.914677	0.650661	1.13191	0.536638
OLIGO_06797	506250	HCCS	0.00874897	0.858789	0.112874	0.768904	0.0209079	0.895335	0.273414	1.58665	0.000259883	0.925082	0.404987	0.583043	9.47866e-05	0.61488	0.00541305	1.13602	0.436147	0.739773	0.0790037
OLIGO_09509	613527		0.0220595	1.042	0.648064	0.823398	0.0695292	0.790208	0.0232507	1.60346	0.000163414	1.29795	0.0101949	0.809469	0.0578938	0.615015	0.00338759	0.946403	0.716844	0.969471	0.838837
OLIGO_11713	515738		0.0159593	1.1283	0.192057	0.894346	0.286921	0.792651	0.0257894	1.91705	2.25642e-06	1.22399	0.0356979	0.638473	0.000334912	0.615354	0.027856	1.04553	0.831243	0.842163	0.41755
OLIGO_12170	282854		0.00311242	0.988612	0.875568	0.79683	0.0128541	0.806008	0.0121898	1.68473	2.55306e-06	1.2223	0.0122252	0.725518	0.00103126	0.615455	0.00348289	1.04882	0.749704	0.944083	0.705517
OLIGO_08800	100125299		0.00613766	0.849386	0.10313	0.819784	0.0814132	0.965149	0.731317	1.66205	9.35635e-05	1.10511	0.306999	0.664911	0.00132819	0.615642	0.00378746	1.20466	0.230811	0.829918	0.238176
OLIGO_05307	518495	LOC518495	0.0254478	0.81779	0.116729	0.972823	0.829822	1.18958	0.150249	1.45232	0.00383144	1.03569	0.740667	0.713125	0.0107164	0.615667	0.0148272	1.09337	0.624078	0.655451	0.0281994
OLIGO_06816	507327	P4HA2	0.0198824	1.11213	0.285659	0.951509	0.654623	0.855574	0.148468	1.93916	4.90589e-06	1.28347	0.0186985	0.661869	0.0013724	0.615906	0.00359986	1.07392	0.638723	0.830782	0.238299
OLIGO_06691	508169	SLC30A5	1	0.416404	0.0047089	0.386958	0.00253828	0.929286	0.704988	0.556098	0.0105867	0.65689	0.0555894	1.18125	0.434079	0.615918	0.145075	0.822546	0.51889	1.04557	0.875246
OLIGO_04749	-	-	0.0124991	0.804627	0.0586221	0.596207	0.000451843	0.740973	0.0175209	1.4012	0.00870027	1.09655	0.40248	0.78258	0.0572139	0.616053	0.00253078	1.07281	0.63189	1.13305	0.412
OLIGO_12722	613446		0.126067	1.11617	0.441346	1.36388	0.0891464	1.22193	0.181642	1.66348	0.000411136	1.38236	0.0103105	0.831008	0.110093	0.616251	0.0289028	0.918428	0.643518	0.624601	0.0365829
OLIGO_04110	529282	COQ9	0.128629	0.772643	0.101488	0.713615	0.0604729	0.923603	0.624472	1.3582	0.0708902	0.970568	0.843701	0.714598	0.0609161	0.616487	0.0284877	1.0837	0.70679	0.838466	0.423467
OLIGO_09359	506657		0.017969	1.08504	0.447803	0.852127	0.198556	0.785343	0.0459989	1.98278	9.61162e-06	1.28196	0.0295725	0.646544	0.00183649	0.616496	0.0227371	1.12658	0.55696	0.927468	0.717072
OLIGO_12445	505792		0.0122241	0.726698	0.00608086	0.723887	0.0145837	0.996132	0.972727	1.39314	0.00905038	1.0629	0.586904	0.762955	0.0469711	0.616633	0.00703545	1.18214	0.323554	0.905419	0.575886
OLIGO_00551	529183	MAPK4	0.0143285	1.03477	0.722505	0.825336	0.0924138	0.7976	0.0391543	1.80244	1.72324e-05	1.24557	0.032408	0.691046	0.00302558	0.616657	0.0174783	1.07413	0.708484	0.930634	0.712587
OLIGO_03113	539674	TNFAIP1	0.0130225	0.863236	0.152067	0.648169	0.00101836	0.75086	0.0138115	1.415	0.00391845	1.13495	0.214162	0.80208	0.0613782	0.616757	0.00171613	1.01098	0.937074	1.07994	0.589317
OLIGO_11131	507496		0.0948662	0.818737	0.387926	0.666601	0.119337	0.814182	0.399958	0.936618	0.786743	1.6273	0.0447731	1.73742	0.0388304	0.616924	0.0624313	0.705748	0.196866	1.50603	0.141836
OLIGO_08964	513400		0.0263753	0.967847	0.796289	1.01322	0.925085	1.04688	0.727207	1.84026	0.000158241	1.15223	0.251641	0.626125	0.00290768	0.616946	0.0435964	1.17306	0.490474	0.701591	0.138249
OLIGO_03907	509917	PCBP1	0.0263121	0.81995	0.275229	0.924472	0.698822	1.12747	0.506578	1.90437	0.000311511	1.25867	0.106082	0.660938	0.00919159	0.617102	0.0217045	1.43325	0.0595844	0.840185	0.386501
OLIGO_12695	508356		0.0504929	0.93994	0.566287	0.569299	0.000185154	0.605676	0.00033335	1.18497	0.1524	0.962902	0.725448	0.812594	0.101637	0.617181	0.0153097	0.778075	0.192965	1.04389	0.822023
OLIGO_04020	616999	LOC616999	0.0458582	1.04141	0.716092	0.759724	0.0406414	0.729513	0.0151966	1.37204	0.017564	1.33229	0.020344	0.971028	0.815766	0.61724	0.0124382	0.813202	0.258534	1.08242	0.668192
OLIGO_01433	540746	BNC2	1	0.92128	0.80784	0.639824	0.24646	0.694495	0.19085	0.62233	0.0623518	1.00756	0.975183	1.61901	0.100743	0.617482	0.22403	0.417112	0.0229105	0.972373	0.935356
OLIGO_03819	784973	PDCD7	0.00398789	0.880895	0.140602	0.746171	0.00579269	0.84706	0.0759725	1.64437	2.54511e-05	1.03457	0.696453	0.629159	0.000112475	0.617551	0.00184426	1.15278	0.307073	0.856237	0.285579
OLIGO_11226	282040		0.565437	0.815856	0.0892124	0.768655	0.0487251	0.942146	0.617583	0.918742	0.474685	0.946795	0.620867	1.03053	0.808801	0.617633	0.00870363	0.695521	0.0435837	0.760772	0.122996
OLIGO_08286	-	-	0.0988503	1.11926	0.313534	0.997795	0.985889	0.891475	0.335842	1.59865	0.000768576	1.50236	0.00146336	0.939769	0.618913	0.617661	0.0115091	0.882207	0.487656	0.929999	0.696955
OLIGO_11741	-		0.00613766	1.06234	0.592415	0.928095	0.562027	0.873632	0.270972	2.29817	1.55763e-06	1.17188	0.169843	0.509918	4.47808e-05	0.617805	0.0277109	1.3365	0.175182	0.780085	0.249174
OLIGO_09577	-		1	1.3346	0.40205	1.48325	0.266582	1.11138	0.653968	1.30087	0.295585	1.66997	0.0822508	1.28373	0.331114	0.617865	0.286186	0.602249	0.171236	0.695645	0.314604
OLIGO_12701	513533		0.0350859	0.790435	0.041774	0.970006	0.805325	1.22718	0.0917976	1.37824	0.0120439	1.28477	0.0312498	0.932184	0.570799	0.618199	0.0143619	1.07792	0.685714	0.818804	0.290737
OLIGO_04001	539227	RAB3GAP2	1	0.44541	0.00230431	0.443286	0.00287903	0.995232	0.974134	0.712726	0.0316217	0.97974	0.861521	1.37464	0.0512829	0.618298	0.0315894	0.989376	0.948325	1.36655	0.0741315
OLIGO_01465	527903	VSTM2L	0.267478	0.991615	0.955047	0.949182	0.756658	0.957209	0.784218	1.30919	0.104247	1.46326	0.0187793	1.11768	0.510527	0.618307	0.0361114	0.816324	0.373123	0.953181	0.833302
OLIGO_05380	-	-	0.00246564	0.846017	0.106938	0.840642	0.138451	0.993648	0.952566	1.88363	1.13998e-05	1.17004	0.128479	0.621162	0.000479825	0.618614	0.0135529	1.37733	0.0915061	0.861012	0.422836
OLIGO_06331	-	-	0.107231	0.902431	0.392639	0.922646	0.558426	1.0224	0.863098	1.39162	0.0146367	0.983865	0.894815	0.706995	0.0157951	0.618668	0.0354851	0.954033	0.827435	0.659718	0.0688797
OLIGO_01784	-	-	1	0.635678	0.0946322	0.8211	0.452305	1.29169	0.253314	1.10369	0.647839	0.809123	0.26683	0.733109	0.155028	0.619111	0.0958471	1.07492	0.694179	0.61008	0.0316812
OLIGO_07948	614192	C15H11orf74	0.00391401	0.914767	0.37558	0.856832	0.17946	0.936667	0.540027	1.91612	7.38275e-06	1.12052	0.260976	0.584786	0.000130529	0.61916	0.00328029	1.29693	0.0922655	0.809705	0.17514
OLIGO_07937	516827	ZIC1	0.00157247	0.868538	0.0874861	0.590993	1.30949e-05	0.680446	0.000220779	1.02483	0.772697	1.16883	0.0608246	1.14051	0.155611	0.61919	0.00429319	0.730613	0.0506083	1.2246	0.199286
OLIGO_11795	407218		0.368322	0.823686	0.345291	0.759734	0.211973	0.922358	0.665671	1.33799	0.166157	0.916644	0.625998	0.685089	0.0899802	0.619502	0.133782	1.00632	0.984341	0.747449	0.353944
OLIGO_11141	780845		0.0138895	0.770238	0.0375007	0.928022	0.574249	1.20485	0.149944	1.51468	0.00386878	1.02805	0.821937	0.678724	0.00914953	0.619707	0.00657635	1.21866	0.230223	0.686503	0.0363789
OLIGO_01274	541228	THSD1	0.014119	0.944113	0.58397	0.918932	0.479426	0.973328	0.809414	1.76614	7.36755e-05	1.36535	0.00959799	0.773067	0.0433776	0.619935	0.0106276	1.15971	0.397696	0.921097	0.646421
OLIGO_00299	-	-	0.0304188	1.04312	0.685186	0.93645	0.579826	0.897738	0.338541	1.81635	6.98898e-05	1.34199	0.0161574	0.738836	0.0247234	0.62015	0.0151876	1.07984	0.677972	0.888709	0.535536
OLIGO_02099	539656	GTPBP3	0.0254696	0.774605	0.0498273	0.856999	0.27931	1.10637	0.449445	1.37487	0.0253434	1.54464	0.00214204	1.12348	0.410907	0.620186	0.00655684	1.10079	0.56292	1.11781	0.508015
OLIGO_09367	-		0.0196957	0.909966	0.312745	0.807132	0.0522816	0.886991	0.233699	1.52256	0.000412738	1.13372	0.184001	0.744616	0.0103779	0.620369	0.00588013	1.038	0.814583	0.871389	0.399343
OLIGO_01648	539018	ZFP64	0.00440468	0.965612	0.697324	0.754283	0.0118961	0.781145	0.0179257	1.79228	8.15213e-06	1.2437	0.0238843	0.693921	0.00187079	0.620476	0.00667729	1.15167	0.38989	1.02307	0.891159
OLIGO_03720	507693	INCENP	0.124414	0.767933	0.0113379	0.706324	0.00376671	0.919773	0.412017	1.05456	0.600122	0.952961	0.612907	0.903654	0.344816	0.620551	0.000482164	0.852172	0.190397	0.837238	0.160315
OLIGO_08692	-		0.00209364	0.95366	0.642977	0.914229	0.444423	0.958653	0.700139	2.17176	1.05477e-06	1.16267	0.151252	0.535356	3.33982e-05	0.620604	0.010428	1.4133	0.0580683	0.789251	0.189765
OLIGO_12478	540393		0.00652784	0.86722	0.185731	0.880399	0.291856	1.0152	0.893264	1.78643	5.60394e-05	1.26932	0.0354625	0.710533	0.0100439	0.620715	0.00927182	1.27864	0.161075	0.894917	0.527367
OLIGO_02683	-	-	0.0387301	0.83588	0.103203	0.880168	0.284426	1.05298	0.621538	1.38617	0.00509025	1.1068	0.316278	0.798455	0.0548974	0.62125	0.0116699	1.03024	0.861142	0.781213	0.166157
OLIGO_00310	100302527	SMIM10	0.0561149	1.11059	0.278984	1.0046	0.966256	0.904567	0.332727	1.70818	4.68356e-05	1.33912	0.00604576	0.783944	0.034924	0.621357	0.0113617	0.9557	0.795746	0.828258	0.295153
OLIGO_02828	539762	ZFHX4	0.0209143	1.06226	0.585064	0.747779	0.0300713	0.70395	0.00744681	1.91947	2.55529e-05	1.17528	0.15425	0.612295	0.000870149	0.621543	0.0142875	1.12311	0.527574	0.976878	0.90007
OLIGO_13075	506888		1	0.850058	0.504233	0.767385	0.304917	0.902744	0.593712	1.19901	0.475066	1.70373	0.0610273	1.42094	0.181288	0.621823	0.114336	0.877085	0.584606	1.38056	0.178407
OLIGO_07170	510164	USP10	1	0.285237	0.000314593	0.323084	0.000892481	1.13269	0.443595	0.325587	0.000264316	0.612278	0.0436967	1.88053	0.0151691	0.621996	0.237308	0.709986	0.353184	1.17875	0.650721
OLIGO_02353	-	-	0.00745523	1.01351	0.878205	0.9418	0.550176	0.929244	0.438857	1.83311	4.74914e-06	1.3143	0.00664321	0.716975	0.00478415	0.622137	0.0208545	1.12524	0.545849	0.868202	0.475504
OLIGO_02319	615007	TUSC3	0.0475256	0.968427	0.716227	0.622649	0.000120658	0.642949	0.000167454	0.861301	0.119562	0.85402	0.080152	0.991546	0.931278	0.622163	0.0188577	0.55334	0.00525421	0.853353	0.412111
OLIGO_09810	535026		0.00149107	0.776948	0.00660586	0.809594	0.0356042	1.04202	0.645308	1.58106	5.88606e-05	1.24186	0.0168249	0.78546	0.0181261	0.622216	0.001053	1.26619	0.0767381	0.954435	0.721344
OLIGO_00576	-	-	0.00672257	0.720162	0.00453675	0.630189	0.000754053	0.875065	0.231846	1.41738	0.00457433	0.731647	0.00629517	0.516198	1.60887e-05	0.622267	0.00201736	1.22471	0.153687	0.72245	0.0314063
OLIGO_04218	540246	KLHL15	0.124595	0.993825	0.954407	0.874427	0.283291	0.87986	0.278361	1.49012	0.00265395	1.11472	0.322878	0.748073	0.0278665	0.622268	0.0210287	0.933013	0.722537	0.793265	0.250351
OLIGO_05603	534797	TMEM183A	0.0911494	1.03754	0.701306	1.10178	0.374754	1.06192	0.559058	1.53326	0.000482655	1.26979	0.0209953	0.828163	0.091345	0.622353	0.000888988	0.919706	0.506707	0.717253	0.0163587
OLIGO_03862	538029	HERC1	0.0428322	0.959421	0.725945	0.865409	0.312269	0.902012	0.432506	1.65517	0.000264354	1.08897	0.427405	0.657919	0.00233326	0.622403	0.0308544	1.07376	0.729978	0.783186	0.261993
OLIGO_08144	509011	MKL1	0.00401546	1.15307	0.123012	1.0207	0.840434	0.885203	0.212875	2.15674	1.89523e-07	1.10842	0.257204	0.513931	3.06765e-06	0.622508	0.0104327	1.16436	0.380621	0.676002	0.0354318
OLIGO_02349	539407	OGFOD2	1	0.940354	0.687851	1.11607	0.503463	1.18686	0.202361	1.45768	0.00876373	1.30378	0.029334	0.894426	0.367292	0.622724	0.0535162	0.965307	0.867041	0.727464	0.151946
OLIGO_06456	532407	SLC4A11	0.0511955	0.906629	0.430755	0.884368	0.378247	0.975446	0.848317	1.59914	0.00212852	1.01784	0.887283	0.636495	0.00428989	0.622915	0.0102566	1.09872	0.5879	0.716931	0.0655343
OLIGO_06595	100138582	HBZ	0.00255052	0.846773	0.102619	0.933526	0.539028	1.10245	0.359156	1.7624	3.4203e-05	1.01991	0.840804	0.578702	9.74175e-05	0.623408	0.0120175	1.29751	0.150102	0.681092	0.0428098
OLIGO_05666	529373	KAT6A	0.0124108	0.969684	0.760113	0.962362	0.729352	0.992449	0.942023	1.76572	2.68139e-05	1.15447	0.149044	0.653825	0.0009525	0.62343	0.00452333	1.13522	0.407963	0.747882	0.0715561
OLIGO_01177	-	-	0.0922982	0.868265	0.267677	0.779746	0.091869	0.898051	0.426284	1.39381	0.0360211	1.22514	0.145707	0.878984	0.417116	0.623793	0.0249916	1.00137	0.994705	0.980107	0.921702
OLIGO_05847	504257	SCOC	1	0.72165	0.329401	0.815967	0.530545	1.1307	0.551128	0.975622	0.906314	1.26602	0.248201	1.29766	0.230732	0.623975	0.182482	0.843572	0.479285	0.968134	0.85555
OLIGO_12977	525419		1	0.750649	0.216074	0.827229	0.395834	1.10202	0.63179	0.914265	0.663436	1.02035	0.91643	1.11604	0.572347	0.62427	0.0605948	0.760339	0.192547	0.770013	0.166339
OLIGO_08017	100141016	ZNF81	0.00874764	0.996689	0.971478	0.942273	0.575119	0.945402	0.574236	1.85284	1.13466e-05	1.34462	0.00611748	0.725708	0.00910001	0.624422	0.0141203	1.1608	0.413927	0.891049	0.528866
OLIGO_12610	506132		0.170398	0.625237	0.00423962	0.880671	0.443524	1.40854	0.038613	1.02715	0.863484	1.16437	0.303199	1.1336	0.44941	0.624588	0.0415532	1.02608	0.909058	0.825796	0.410094
OLIGO_02253	618199	LOC618199	0.0949423	0.443981	0.000409392	0.507512	0.00183546	1.14309	0.350707	0.694584	0.0104862	0.908825	0.388681	1.30844	0.056637	0.624648	0.045791	0.977229	0.908798	1.11859	0.563356
OLIGO_12284	379045		0.00108643	0.756196	0.00567019	0.731039	0.00639454	0.966732	0.727457	1.71274	2.46214e-05	1.16018	0.123972	0.677384	0.00164771	0.624991	0.0365315	1.41557	0.117481	0.991879	0.969879
OLIGO_03034	-	-	0.0928439	0.95303	0.675577	0.862766	0.26674	0.905287	0.422817	1.47311	0.00504175	1.24346	0.0698837	0.844108	0.204696	0.62518	0.0585759	0.966347	0.886654	0.901042	0.669881
OLIGO_07466	516044	NSUN2	0.0404556	0.958304	0.66213	0.893272	0.314407	0.932138	0.502713	1.55101	0.000459129	1.15969	0.139462	0.747701	0.0156957	0.625235	0.0193293	1.01194	0.950063	0.811711	0.289414
OLIGO_10974	-		0.00440468	0.787251	0.0555374	1.02647	0.844362	1.30387	0.0472607	1.7572	0.000262541	1.10292	0.412774	0.62766	0.00228322	0.625241	0.00656323	1.39558	0.0501281	0.67181	0.0243743
OLIGO_01724	-	-	0.000878416	0.866211	0.147905	0.822661	0.0874659	0.949724	0.618565	2.14096	6.71262e-07	1.11375	0.292078	0.520214	1.60133e-05	0.625284	0.0154164	1.54547	0.0254355	0.846536	0.378514
OLIGO_11641	-		0.0124817	1.16507	0.0716624	0.995022	0.956753	0.854044	0.08183	1.89182	6.67561e-07	1.40116	0.000508415	0.740638	0.00390475	0.625308	0.00455213	1.01537	0.919254	0.880539	0.407783
OLIGO_09186	515356		0.0412148	0.79307	0.0293738	0.805494	0.0421865	1.01566	0.865687	1.24557	0.0267594	1.07986	0.365101	0.866961	0.144104	0.625908	0.000470339	0.983032	0.877637	0.839106	0.114521
OLIGO_09463	-		0.00521422	0.921	0.310226	0.941421	0.51	1.02217	0.798342	1.63213	1.7185e-05	1.23916	0.0139968	0.75923	0.00657733	0.626041	0.00626144	1.10942	0.509906	0.824036	0.233687
OLIGO_00236	533782	WNT7A	0.0144041	1.00731	0.942629	0.812519	0.0838062	0.806621	0.0597807	1.71867	8.10887e-05	1.36603	0.00584127	0.794819	0.0579552	0.626086	0.0175425	1.06823	0.722663	1.0526	0.785908
OLIGO_11816	280718		0.0200269	0.818816	0.0730263	0.997739	0.985035	1.21851	0.0958435	1.48544	0.00245484	1.18208	0.140159	0.795774	0.0795717	0.626103	0.0138976	1.13583	0.479864	0.741778	0.114105
OLIGO_09911	614391		0.0437704	0.787895	0.120651	0.707701	0.0480511	0.898217	0.472683	1.63808	0.0059631	1.00082	0.99553	0.610968	0.00683349	0.626216	0.0111278	1.30194	0.124661	0.885582	0.475576
OLIGO_10143	-		1	0.568353	0.100509	0.593393	0.120859	1.04406	0.823743	0.921155	0.626058	1.26675	0.231967	1.37517	0.11996	0.626259	0.180174	1.015	0.954047	1.33691	0.284701
OLIGO_04023	100124428	NCBP1	1	0.445177	0.00414167	0.623861	0.0396617	1.40138	0.0293525	0.817515	0.287671	0.796218	0.215775	0.973949	0.887691	0.626273	0.0784632	1.15008	0.457328	0.799296	0.235061
OLIGO_12381	509150		0.0136663	0.860968	0.184661	0.813156	0.104631	0.944467	0.626856	1.6713	0.00030925	1.0377	0.73711	0.620896	0.000964906	0.626319	0.00198546	1.2158	0.165514	0.799271	0.124937
OLIGO_08295	614236	SYS1	0.00105571	0.936536	0.55145	0.894923	0.379272	0.955567	0.699673	2.46309	3.6811e-07	1.10052	0.386927	0.446804	3.79512e-06	0.62671	0.0598773	1.64824	0.0487801	0.770685	0.290596
OLIGO_10844	281801		0.0113728	0.94857	0.52592	0.876152	0.171022	0.923656	0.37537	1.57303	8.02139e-05	1.28097	0.0101555	0.814334	0.0444989	0.626722	0.00120376	1.0393	0.759672	0.916295	0.508143
OLIGO_00829	535844	OCRL	0.0060033	0.900585	0.379574	0.907355	0.473929	1.00752	0.953259	2.02995	3.66696e-05	1.05888	0.64245	0.521626	0.000172684	0.626734	0.00963971	1.41268	0.0556335	0.731394	0.0881279
OLIGO_00941	-	-	0.0339357	1.00072	0.993322	0.855226	0.110846	0.854608	0.0971437	1.36593	0.0024139	1.30202	0.00469384	0.953213	0.608185	0.626765	0.00161628	0.855501	0.252436	0.954208	0.726714
OLIGO_08233	-	-	0.0150447	1.08843	0.488611	0.9469	0.694782	0.869966	0.293375	2.24897	6.14018e-06	1.38538	0.0140309	0.616006	0.00231881	0.626766	0.0958696	1.29505	0.350821	0.917001	0.754338
OLIGO_06795	540407	CSRP3	0.0382283	0.747284	0.0176247	0.67272	0.00558016	0.90022	0.389475	1.30695	0.0375276	0.95586	0.690238	0.731368	0.0230689	0.62684	0.0106754	1.0963	0.593977	0.890671	0.513453
OLIGO_03196	504683	MAK16	0.00951928	1.09536	0.378106	0.87855	0.27314	0.802067	0.0559054	2.09995	2.46747e-06	1.35155	0.00784818	0.643611	0.00135164	0.626961	0.0112144	1.20197	0.296138	0.964508	0.83805
OLIGO_05495	529235	DDIT4	0.00287937	0.962223	0.685568	0.680251	0.00196092	0.706958	0.00279731	1.88731	5.65849e-06	1.24588	0.030331	0.660133	0.00102342	0.626977	0.0104261	1.22976	0.23345	1.1483	0.430244
OLIGO_00259	515030	ACMSD	1	0.922659	0.801381	0.668394	0.23619	0.724422	0.13032	1.25309	0.221102	0.910768	0.564497	0.726814	0.123785	0.626979	0.171095	0.851522	0.433786	0.854334	0.348836
OLIGO_04778	-	-	0.0101637	0.919861	0.375527	1.0895	0.422046	1.18442	0.102875	1.64387	8.38624e-05	1.25381	0.0242135	0.762716	0.0182225	0.626982	0.00760151	1.12047	0.484178	0.721535	0.0588393
OLIGO_10135	-		0.0107197	1.07177	0.462062	0.945413	0.599236	0.882107	0.220883	1.92619	3.19974e-06	1.13682	0.181312	0.590191	8.77161e-05	0.627056	0.0139639	1.12695	0.503422	0.754009	0.130233
OLIGO_03996	282713	NFKBIZ	0.0528154	0.810227	0.0470998	0.818456	0.0900856	1.01016	0.924905	1.26568	0.0440702	1.18122	0.118076	0.933268	0.545033	0.627126	0.0119097	0.979648	0.905908	0.905083	0.569401
OLIGO_10862	505899		0.0471119	0.969704	0.749793	0.909684	0.388763	0.938105	0.53679	1.43128	0.00236686	1.37252	0.00368323	0.958948	0.69992	0.627129	0.00268164	0.925641	0.583754	0.946207	0.699912
OLIGO_01345	281871	ISG15	0.285698	0.887568	0.15402	0.821206	0.0447565	0.925231	0.37815	1.05097	0.570471	1.02368	0.773641	0.974032	0.776545	0.627169	0.0118815	0.742629	0.0967617	0.781799	0.167029
OLIGO_11806	407238		1	0.6684	0.0236416	0.552472	0.00564412	0.826559	0.118316	0.704741	0.00797356	0.727541	0.0117791	1.03235	0.771722	0.627377	0.0794952	0.661489	0.0839221	0.826183	0.36587
OLIGO_03847	507222	TMEM208	0.0364526	0.980142	0.824951	0.796656	0.0381771	0.812796	0.0442181	1.44122	0.00127023	1.20244	0.0538443	0.834318	0.0915222	0.627422	0.0101087	0.922572	0.632879	0.947002	0.750712
OLIGO_07284	-	-	0.0589969	0.97132	0.752085	0.74686	0.00876687	0.768913	0.0117474	1.33001	0.0103023	1.11912	0.238777	0.841442	0.111043	0.627472	0.0030694	0.859183	0.287132	0.940228	0.669121
OLIGO_00529	532990	H2AFY	0.00144652	1.09307	0.330977	0.956076	0.663223	0.874669	0.177347	2.42096	5.19089e-08	1.4851	0.000310822	0.613432	0.000202897	0.627497	0.0063563	1.38979	0.0514707	0.974706	0.873357
OLIGO_08677	618306		0.0253102	0.920304	0.472595	0.872725	0.300308	0.9483	0.665909	1.699	0.000355967	1.03845	0.742662	0.611214	0.00113668	0.627593	0.00809799	1.15862	0.374853	0.746771	0.0935814
OLIGO_02958	-	-	0.00106041	0.965832	0.684799	0.90546	0.31328	0.937492	0.483632	2.0923	1.75715e-07	1.19099	0.0527167	0.569224	1.40029e-05	0.62772	0.00261678	1.35984	0.0378708	0.825663	0.184359
OLIGO_09314	-		1	0.863415	0.547775	1.07219	0.77308	1.24181	0.239456	1.57221	0.0460076	1.29542	0.188617	0.823949	0.331495	0.627809	0.113273	1.14319	0.565294	0.758514	0.218857
OLIGO_02001	539584	NFYA	0.0134851	0.91629	0.323418	0.851235	0.117785	0.929001	0.435669	1.54148	0.000184318	1.20691	0.0424012	0.782954	0.0224647	0.628135	0.0127513	1.05671	0.751383	0.890588	0.514531
OLIGO_02817	-	-	1	0.501249	0.191925	0.448522	0.145884	0.894807	0.61105	1.021	0.932741	1.13692	0.549333	1.11354	0.650287	0.628191	0.393199	1.27957	0.457585	1.59235	0.201453
OLIGO_06533	504307	NUP188	0.0306265	0.9183	0.353981	0.86306	0.165715	0.939845	0.526353	1.3772	0.00369277	1.31706	0.0065067	0.956332	0.666105	0.628364	0.00987208	0.942374	0.72284	0.958906	0.804899
OLIGO_08194	514642	TRPM7	0.0319679	1.01068	0.912681	0.897688	0.332962	0.888206	0.26186	1.65749	0.00010518	1.24054	0.0366032	0.748445	0.015392	0.628366	0.00822436	1.03051	0.85387	0.868354	0.40194
OLIGO_03082	532751	PTPRD	1	0.947943	0.707726	0.82413	0.223611	0.869387	0.317144	1.51841	0.0101731	1.22367	0.141791	0.805891	0.122339	0.628384	0.0185042	1.00654	0.968523	0.933028	0.665674
OLIGO_00282	529231	THOC3	1	0.447085	0.114942	0.430566	0.124384	0.963053	0.890411	0.549686	0.06288	1.05552	0.810822	1.92022	0.0626788	0.628599	0.329587	0.772856	0.43634	1.54099	0.198325
OLIGO_01291	538785	STAMBPL1	0.00619929	0.935599	0.398855	0.700266	0.000716064	0.748468	0.00249483	1.34737	0.00199174	1.20249	0.0277085	0.892473	0.209928	0.628679	0.00355245	0.905373	0.492154	1.07957	0.603639
OLIGO_00786	-	-	0.0735766	1.10037	0.319521	0.928604	0.493416	0.843903	0.106896	1.59388	0.000194352	1.30266	0.0110532	0.817289	0.0727633	0.628988	0.00671446	0.911084	0.557015	0.882351	0.440552
OLIGO_05766	505322	ANXA10	0.204253	0.907062	0.455425	0.725567	0.0358785	0.799909	0.116316	0.887046	0.387469	1.04531	0.732534	1.17841	0.260532	0.629004	0.004334	0.615124	0.0046172	0.906192	0.531455
OLIGO_02097	530088	KRBA2	0.0043613	0.922649	0.315682	0.79455	0.014511	0.861162	0.0724036	1.63034	1.02649e-05	1.12373	0.149457	0.689259	0.000252219	0.6291	0.00650003	1.11163	0.493438	0.889731	0.454853
OLIGO_10683	-		0.00415489	1.07856	0.292534	0.875395	0.111403	0.81163	0.0121608	1.58915	7.55761e-06	1.45443	4.16655e-05	0.91523	0.278208	0.629273	0.000975988	0.927165	0.538849	1.04551	0.720831
OLIGO_01084	-	-	0.343546	0.981674	0.910642	0.973226	0.879797	0.991394	0.95756	1.01852	0.920655	1.44968	0.0512464	1.42332	0.0669713	0.629296	0.0540748	0.652916	0.0635387	0.937374	0.761591
OLIGO_12698	513608		0.224298	0.910229	0.524092	0.518114	0.000642253	0.569213	0.00127937	1.07905	0.610436	0.813174	0.148292	0.753599	0.0854987	0.629302	0.0735823	0.746022	0.253483	0.987682	0.961137
OLIGO_05778	100125266	LOC100125266	0.0171196	0.980405	0.838183	0.884812	0.274946	0.902497	0.329413	1.72137	4.78288e-05	1.2137	0.0574409	0.705077	0.00472582	0.629303	0.0140541	1.10491	0.574613	0.863215	0.421849
OLIGO_11773	517420		0.00542809	0.993939	0.936249	0.753618	0.00392509	0.758213	0.0029233	1.60455	1.49769e-05	1.19319	0.0317939	0.743626	0.0028289	0.629386	0.0188154	1.01604	0.931193	0.996494	0.984966
OLIGO_00654	781048	LOC781048	0.27735	1.07862	0.527244	0.740857	0.0546749	0.686854	0.0104004	1.32965	0.0343054	1.07391	0.568636	0.807661	0.112296	0.629463	0.052758	0.775958	0.265973	0.912437	0.694692
OLIGO_00546	-	-	1	0.816726	0.253704	0.751776	0.146863	0.920475	0.611642	0.94064	0.728776	1.04143	0.795368	1.10715	0.579132	0.629697	0.0592381	0.725235	0.185674	0.872311	0.549343
OLIGO_00911	531979	WFIKKN2	0.0412559	1.08422	0.389464	1.02813	0.793831	0.948263	0.596074	1.7083	3.59369e-05	1.18666	0.078332	0.694645	0.00262597	0.629718	0.0238493	0.992187	0.967648	0.726821	0.113434
OLIGO_03486	100124501	FGD1	0.00151815	0.961477	0.685024	0.8754	0.236332	0.910475	0.371112	2.19549	4.24989e-07	1.18928	0.0854526	0.541691	2.31767e-05	0.629721	0.0232813	1.43794	0.0722636	0.855508	0.430425
OLIGO_02856	-	-	0.0149314	0.843303	0.0524579	0.855791	0.113073	1.01481	0.869298	1.38693	0.00158566	1.11251	0.210301	0.802143	0.0298114	0.630179	0.0105542	1.03642	0.83079	0.819222	0.248823
OLIGO_11200	787143		0.0116654	0.892886	0.364822	1.03157	0.818894	1.15532	0.267441	1.68837	0.00054825	0.965012	0.764127	0.571565	0.000492571	0.630251	0.0146698	1.19175	0.331851	0.589588	0.00816472
OLIGO_03105	100137721	INSM1	1	1.03508	0.836222	0.875476	0.413104	0.845804	0.261971	1.10661	0.508341	1.60455	0.00878504	1.44997	0.0382827	0.630376	0.0281678	0.673938	0.0478964	1.15534	0.402531
OLIGO_06262	407219	MITF	0.0101932	0.99973	0.99728	0.977902	0.804909	0.978166	0.795372	1.6592	1.03891e-05	1.27709	0.00576399	0.769702	0.00875628	0.630418	0.0130468	1.04627	0.793552	0.823295	0.274143
OLIGO_08092	506627	DKK3	1	0.732507	0.373005	0.797839	0.512172	1.08919	0.728503	1.54068	0.0961202	1.18951	0.42355	0.772067	0.2898	0.630423	0.237345	1.32596	0.382267	0.939904	0.831512
OLIGO_08821	616007		1	0.949992	0.79788	1.2603	0.318838	1.32665	0.153801	1.36176	0.0799601	0.947527	0.762966	0.69581	0.0579816	0.630503	0.0550417	0.903793	0.587787	0.474028	0.00962326
OLIGO_04515	-	-	1	0.852935	0.468276	0.803096	0.324585	0.941567	0.74018	1.05199	0.761125	0.973488	0.864423	0.925378	0.652735	0.630575	0.072308	0.777736	0.259966	0.764364	0.199289
OLIGO_00419	787451	LOC787451	0.0124266	0.979439	0.84015	1.09039	0.46081	1.11328	0.336272	1.80223	3.75258e-05	1.22294	0.0629572	0.678569	0.00335663	0.630586	0.00773325	1.16032	0.360786	0.70724	0.0462909
OLIGO_03938	-	-	0.0285277	1.04988	0.603099	1.0224	0.834472	0.973822	0.790854	1.71377	3.34681e-05	1.38705	0.00223382	0.809356	0.0568706	0.630635	0.00371211	1.02942	0.841312	0.855563	0.300795
OLIGO_00935	540196	PAX9	0.0164144	0.928596	0.541195	0.84371	0.221477	0.908588	0.460497	1.85527	0.000125683	1.0103	0.93231	0.544557	0.000263192	0.630718	0.0143666	1.26013	0.205186	0.755253	0.136986
OLIGO_02467	-	-	0.0148907	0.965946	0.651754	0.76792	0.00666985	0.794992	0.0110808	1.43298	0.000372244	1.14876	0.0827312	0.801656	0.0212126	0.630779	0.014997	0.935758	0.70817	0.943602	0.745666
OLIGO_05021	537211	TRAPPC11	0.00676092	1.00199	0.986229	0.888108	0.367478	0.886344	0.333721	2.14342	6.44397e-06	1.04459	0.705508	0.487348	2.6129e-05	0.630833	0.0153521	1.34946	0.108434	0.741985	0.119485
OLIGO_03238	785611	NUDT11	0.00119394	0.850126	0.0572587	0.777971	0.0129654	0.915124	0.314783	1.74779	4.04527e-06	1.17518	0.0586482	0.672377	0.000380512	0.631663	0.0109744	1.29865	0.130851	0.954169	0.781676
OLIGO_07743	783487	ENHO	0.0207114	1.07448	0.562318	1.09358	0.523133	1.01778	0.893749	1.98074	5.38274e-05	1.06875	0.591605	0.539574	0.000283236	0.631933	0.0175683	1.16493	0.411322	0.617584	0.0182869
OLIGO_02947	-	-	0.00536113	1.06946	0.486956	0.917489	0.435233	0.857902	0.148281	2.17218	1.37904e-06	1.17818	0.119616	0.542397	3.66458e-05	0.631956	0.0211284	1.28357	0.196734	0.811518	0.279143
OLIGO_01448	-	-	0.00390839	1.1013	0.264762	1.03126	0.751318	0.936403	0.474758	2.08252	1.87006e-07	1.3386	0.00267571	0.642779	0.000210833	0.632066	0.0221636	1.19521	0.350955	0.820433	0.307624
OLIGO_05181	-	-	0.0441576	0.826831	0.254839	0.937975	0.711708	1.13442	0.393599	1.72322	0.00138864	1.34194	0.0577728	0.778742	0.111995	0.632153	0.0865004	1.31748	0.275594	0.904409	0.696961
OLIGO_00919	514514	SLC26A6	0.0588375	0.983865	0.836539	0.783163	0.0127538	0.796007	0.0135197	1.17973	0.0627949	1.13644	0.117112	0.963305	0.677339	0.632196	0.00532314	0.758052	0.0772477	0.917374	0.57231
OLIGO_00656	511273	KIF5A	0.017969	1.01192	0.881202	0.968403	0.723449	0.956991	0.607044	1.58308	3.39993e-05	1.31784	0.0023909	0.832458	0.0548248	0.632387	0.0286951	0.98932	0.956733	0.86058	0.456872
OLIGO_09888	-		0.0128745	1.06031	0.543919	0.879761	0.251085	0.829722	0.0827566	1.8956	7.55962e-06	1.2965	0.0133255	0.683951	0.00275283	0.63248	0.0255607	1.13074	0.532042	0.932081	0.72247
OLIGO_06779	521037	RIC8A	0.00518903	0.98379	0.840593	0.757313	0.00744083	0.769792	0.00725065	1.74545	4.55411e-06	1.0931	0.280617	0.626255	7.65599e-05	0.632481	0.00249584	1.12215	0.402085	0.912915	0.514532
OLIGO_11360	616554		0.0149314	0.939395	0.703929	0.885574	0.509203	0.942707	0.730395	1.11106	0.580088	2.47023	9.16163e-05	2.22331	0.00128453	0.632829	0.0258479	0.748474	0.197903	1.76522	0.0131202
OLIGO_05048	100139141	SHROOM3	1	1.15772	0.431685	0.636746	0.0344907	0.549998	0.00397948	1.94108	0.00231478	0.974718	0.868373	0.502151	0.00215891	0.632955	0.0830412	1.06124	0.815108	0.968914	0.899338
OLIGO_12879	515602		0.351547	0.765222	0.0261781	0.745557	0.0257923	0.974303	0.820467	0.983814	0.885838	0.756397	0.0156167	0.768841	0.0399981	0.633109	0.0231433	0.813962	0.28567	0.642314	0.0311287
OLIGO_02688	-	-	0.0609461	1.05024	0.589252	1.05654	0.594305	1.006	0.950809	1.57731	0.000153202	1.34785	0.00356948	0.854519	0.137733	0.633271	0.00856754	0.951081	0.755575	0.807872	0.204586
OLIGO_02150	615476	KLHL17	0.033954	1.13981	0.261318	1.09112	0.506498	0.957276	0.722668	2.06232	2.14856e-05	1.60221	0.000829232	0.776897	0.0795724	0.633348	0.0648109	1.14594	0.573362	0.930014	0.765248
OLIGO_01627	282714	MYH7	0.206914	0.702611	0.0143642	0.588434	0.00197047	0.837496	0.219463	1.06704	0.646274	0.755587	0.0452126	0.708117	0.0299731	0.633438	0.0176981	0.961987	0.833579	0.813377	0.280966
OLIGO_00040	617609	POMT1	0.00780679	1.03887	0.697067	0.976828	0.832407	0.940277	0.55809	1.99228	2.87728e-06	1.25004	0.0326181	0.627445	0.000458934	0.633538	0.00710304	1.21495	0.223836	0.810736	0.199024
OLIGO_09553	-		0.0556603	1.03042	0.743795	0.948193	0.602648	0.920202	0.402812	1.58132	0.000256807	1.21915	0.0429285	0.770972	0.0260682	0.633857	0.0220745	0.972743	0.885063	0.814992	0.287382
OLIGO_02428	-	-	0.00721055	1.09968	0.344793	1.05306	0.649166	0.957603	0.685108	2.15514	8.66992e-07	1.38891	0.00351863	0.644463	0.000965394	0.633881	0.0390529	1.24228	0.311931	0.836047	0.409985
OLIGO_03367	-	-	0.0911118	1.02261	0.814757	0.833611	0.0826788	0.815182	0.0448701	1.49955	0.000815601	1.06026	0.521013	0.707051	0.00462435	0.634286	0.00381607	0.930116	0.631958	0.806739	0.152865
OLIGO_06904	-	-	0.00302029	0.981414	0.844393	1.11642	0.318309	1.13756	0.218507	1.99359	2.17229e-06	1.25696	0.0259133	0.630502	0.000431061	0.634307	0.0230819	1.2885	0.191689	0.714159	0.0924133
OLIGO_12367	286869		0.00827774	0.943833	0.62159	1.05527	0.68354	1.11807	0.376122	2.00704	2.2513e-05	1.28912	0.040592	0.642302	0.0031193	0.634314	0.011759	1.34885	0.09163	0.774882	0.154879
OLIGO_06604	-	-	0.0727535	0.78599	0.0849198	0.657987	0.00859168	0.837144	0.182768	1.34867	0.0566795	1.04391	0.720513	0.774031	0.102515	0.634442	0.0175717	1.08863	0.651496	1.00656	0.96997
OLIGO_10869	615582		0.11653	0.932284	0.555953	0.831828	0.172265	0.892248	0.369488	1.414	0.0119366	1.19107	0.151643	0.842337	0.20161	0.634553	0.00252592	0.962431	0.781596	0.908594	0.503234
OLIGO_07083	508902	USP28	0.0145861	0.913449	0.205723	0.891216	0.159652	0.97566	0.742857	1.38648	0.000332062	1.1353	0.0822073	0.81884	0.0202508	0.634638	0.00328358	0.963284	0.787741	0.808453	0.14284
OLIGO_07717	513983	SCAND1	0.0396783	0.941341	0.484294	0.913202	0.35774	0.970108	0.741869	1.44421	0.000749277	1.1318	0.160726	0.783677	0.0207612	0.634874	0.0083595	0.974029	0.868747	0.786845	0.150605
OLIGO_07048	514674	TARBP2	0.050337	0.977676	0.854162	1.10164	0.484968	1.1268	0.367238	1.65189	0.00112128	1.12057	0.364518	0.678353	0.0105087	0.634936	0.00940493	1.0728	0.668813	0.645843	0.0168049
OLIGO_04637	505992	INO80	0.0160268	0.878527	0.230804	0.779499	0.0494706	0.887279	0.298929	1.62155	0.000454517	1.188	0.120038	0.73263	0.0169328	0.635008	0.0157151	1.17207	0.375832	0.967785	0.8549
OLIGO_06188	100125289	C9H6orf120	0.00613766	1.0681	0.498115	0.897069	0.330405	0.839876	0.104667	2.09364	9.7937e-07	1.2087	0.0618234	0.57732	7.86595e-05	0.635319	0.0193603	1.24532	0.241922	0.856021	0.415163
OLIGO_12928	505696		0.00179534	0.990909	0.913224	1.06398	0.522642	1.07374	0.43583	1.87076	7.64016e-07	1.11795	0.176411	0.597593	1.99754e-05	0.635329	0.0035779	1.19945	0.205216	0.667558	0.010771
OLIGO_06631	-	-	1	0.704776	0.0458438	0.662999	0.0316214	0.940724	0.673561	1.03947	0.756886	0.929066	0.585464	0.893788	0.373404	0.635931	0.0529688	0.937931	0.724118	0.891134	0.580357
OLIGO_03990	506566	ALG5	0.07325	0.893884	0.408495	0.756829	0.050084	0.846674	0.138093	1.51764	0.00170089	1.00199	0.982719	0.660228	0.00347374	0.635936	0.031395	1.07969	0.683596	0.841934	0.328551
OLIGO_08405	100138099	ZNF263	0.00825713	0.861142	0.148965	0.888998	0.310325	1.03235	0.76799	1.6779	0.000123258	1.20886	0.0717922	0.72046	0.0093524	0.635965	0.0213135	1.23916	0.257652	0.864788	0.444111
OLIGO_07551	514504	EPS8L1	0.0335852	1.02061	0.875951	1.07708	0.617131	1.05533	0.700786	1.91917	0.000168448	1.16334	0.255671	0.606167	0.0029931	0.636272	0.0414594	1.19646	0.408178	0.687228	0.0997852
OLIGO_12741	100140553		0.0326295	0.920305	0.40689	0.992871	0.949145	1.07885	0.477871	1.53806	0.000650048	1.22419	0.053331	0.795932	0.0537583	0.63638	0.00684889	1.06355	0.692334	0.784646	0.132016
OLIGO_02337	407209	SGCE	1	1.15696	0.381206	1.0646	0.715781	0.920175	0.528287	2.22847	0.00176268	0.916149	0.598286	0.41111	0.00148588	0.636441	0.0525739	1.22588	0.260964	0.547692	0.0157396
OLIGO_13181	508137		0.00828924	1.08199	0.387031	1.01454	0.888061	0.937661	0.508063	1.96005	1.38097e-06	1.26241	0.0172924	0.64407	0.000383748	0.636504	0.0127065	1.15304	0.404602	0.792011	0.185538
OLIGO_08995	507623		1	0.442387	0.0151981	0.487265	0.0270772	1.10145	0.656553	0.53838	0.0268269	0.639807	0.0784063	1.18839	0.480498	0.636533	0.160875	0.774653	0.373163	0.835804	0.488469
OLIGO_06232	530325	SPPL2A	0.00954554	0.883128	0.273189	0.765477	0.0463125	0.866779	0.240373	1.74653	0.000268097	1.36066	0.0150291	0.779064	0.0734874	0.636575	0.0177104	1.25893	0.216488	1.13153	0.509228
OLIGO_06531	614800	C7H19orf53	0.0158935	0.806407	0.0561503	0.796934	0.0724075	0.988253	0.917625	1.518	0.00162012	1.07958	0.476866	0.711188	0.0102829	0.636841	0.00759953	1.19881	0.258435	0.862711	0.364991
OLIGO_06227	100139548	LOC100139548	0.00273598	0.928915	0.469392	0.940739	0.596459	1.01273	0.90711	2.04924	2.70691e-06	1.22091	0.0687561	0.595785	0.000327525	0.636879	0.0135437	1.40499	0.0594713	0.826554	0.288816
OLIGO_12551	513450		0.0217086	0.863639	0.248633	0.96094	0.777513	1.11266	0.427377	1.71663	0.00065695	1.1742	0.208103	0.684012	0.0136322	0.637076	0.0225849	1.2663	0.221971	0.778458	0.205652
OLIGO_04799	525379	STX10	0.133992	1.04179	0.716279	1.01016	0.934937	0.969631	0.791289	1.56489	0.000974464	1.22148	0.076264	0.780555	0.0546054	0.637095	0.0166784	0.956988	0.804547	0.770378	0.157801
OLIGO_06088	513343	TMPRSS4	0.0186729	0.956463	0.659648	0.82473	0.104914	0.862271	0.180755	1.70007	9.5251e-05	1.1596	0.153373	0.682089	0.00322065	0.637114	0.0126113	1.13244	0.466792	0.895805	0.528091
OLIGO_01482	-	-	0.368322	1.08178	0.50108	1.04822	0.721223	0.96898	0.800174	1.38958	0.0151754	1.34199	0.0192441	0.965751	0.791033	0.637155	0.0189189	0.818446	0.280777	0.815718	0.282762
OLIGO_07202	781347	LOC781347	0.0492696	0.986997	0.905934	0.999887	0.999289	1.01306	0.913454	1.65176	0.000290164	1.242	0.0530695	0.751922	0.0271575	0.637284	0.0152598	1.06651	0.712801	0.791593	0.203895
OLIGO_02926	506656	C7H1orf35	0.0224199	0.896755	0.178953	0.87993	0.16628	0.981238	0.823251	1.38431	0.00107636	1.1575	0.0861497	0.836152	0.06707	0.637406	0.00661921	0.983959	0.915312	0.838471	0.262426
OLIGO_08266	280857	MIA	0.0243323	1.04703	0.646638	0.853867	0.175211	0.815512	0.0694501	1.48649	0.00145897	1.48494	0.00081882	0.998963	0.992701	0.637497	0.0172946	0.905064	0.578131	1.10866	0.569558
OLIGO_09969	-		0.234872	0.982741	0.913827	0.961644	0.817474	0.978532	0.885544	1.53565	0.00883154	1.12563	0.388761	0.732998	0.0493137	0.637539	0.0186732	0.996232	0.981591	0.746257	0.0958611
OLIGO_02562	525107	SYNJ2BP	1	0.478839	0.0259294	0.527558	0.0606105	1.10174	0.670687	0.595863	0.00862665	0.755243	0.121591	1.26748	0.187707	0.637748	0.187947	0.793608	0.41004	0.912989	0.749655
OLIGO_05299	280821	JCHAIN	0.161266	1.21384	0.185225	1.41772	0.0408205	1.16796	0.31514	1.72049	0.00199154	1.205	0.20144	0.700379	0.0369906	0.637818	0.0259045	0.904039	0.606689	0.542116	0.00618663
OLIGO_06635	513598	SMG5	0.125329	0.873553	0.158977	0.957967	0.682417	1.09663	0.35962	1.21261	0.0651543	1.25167	0.0252407	1.03221	0.761959	0.638051	0.00432422	0.885702	0.408426	0.833671	0.216139
OLIGO_07209	-	-	0.0917501	1.08703	0.397367	1.01352	0.903556	0.932368	0.5056	1.55272	0.000462904	1.41711	0.00194379	0.912664	0.413425	0.638468	0.0117766	0.911988	0.58197	0.892715	0.506541
OLIGO_04450	615726	EIF1AD	0.00828734	0.900262	0.300625	0.883848	0.28436	0.981767	0.863626	1.7384	5.58783e-05	1.28913	0.0190314	0.741563	0.0155336	0.638564	0.0152241	1.23306	0.237987	0.931374	0.689024
OLIGO_02323	-	-	0.012784	0.876324	0.208514	1.18145	0.1627	1.34819	0.0129367	1.5549	0.000710236	1.20879	0.0772987	0.777408	0.0412561	0.638571	0.0120956	1.13304	0.460051	0.653348	0.0204392
OLIGO_01890	505935	GLRX5	0.0600852	0.933526	0.615567	0.64327	0.00968384	0.689075	0.0186228	1.63801	0.00301789	1.06724	0.634478	0.651545	0.0116284	0.638669	0.0453067	1.12064	0.602043	1.0596	0.795389
OLIGO_01169	540026	ARHGEF17	0.0559532	1.00984	0.924911	0.994493	0.962643	0.984804	0.890554	1.62435	0.00032734	1.3235	0.0135195	0.814785	0.0942966	0.638696	0.0128094	1.02736	0.873337	0.849994	0.353512
OLIGO_11852	280957		0.0174832	0.785524	0.023969	0.607851	0.000521044	0.773816	0.0289759	1.35137	0.0109626	0.967521	0.742679	0.715955	0.00840948	0.638992	0.0114886	1.09929	0.570564	1.01709	0.921589
OLIGO_04851	538464	CHST6	0.150162	0.971898	0.834348	0.775387	0.109038	0.797807	0.132347	1.51437	0.00961444	1.14382	0.330411	0.755305	0.0791617	0.639164	0.0231843	0.995921	0.982763	0.942866	0.760612
OLIGO_11376	514781		0.0159221	0.951659	0.586706	0.791524	0.0326838	0.83173	0.0696747	1.60998	0.0001586	1.16989	0.109504	0.726648	0.00752243	0.639245	0.00180854	1.08145	0.549631	0.944819	0.669841
OLIGO_00660	534707	CNOT6	0.000878416	0.776855	0.00285594	0.851867	0.070502	1.09656	0.25574	1.55833	2.33008e-05	1.06923	0.372541	0.686136	0.00026738	0.639417	0.00671143	1.28264	0.111581	0.802568	0.161312
OLIGO_06059	317704	SLCO2B1	0.0782085	1.00606	0.953815	1.03395	0.777681	1.02772	0.806679	1.56643	0.000712836	1.34367	0.0101476	0.857796	0.204706	0.639449	0.0137457	0.995615	0.979502	0.830996	0.293754
OLIGO_04601	783015	-	0.162023	0.918782	0.322697	0.822846	0.0542436	0.895583	0.232642	1.20384	0.0523354	1.04018	0.641863	0.864051	0.140014	0.639534	0.00841231	0.837956	0.267598	0.808452	0.192749
OLIGO_05531	617937	CD3EAP	0.0802591	0.87841	0.242105	0.932475	0.566934	1.06155	0.606762	1.37881	0.012385	1.04719	0.684647	0.759488	0.0370863	0.639643	0.00308073	1.00402	0.976478	0.718332	0.0302462
OLIGO_05775	616826	IFNLR1	0.0168093	1.08051	0.56742	1.21564	0.199786	1.12506	0.403641	2.07659	4.41779e-05	1.13542	0.332403	0.546768	0.00058084	0.640125	0.0723267	1.23023	0.395894	0.597879	0.0462311
OLIGO_09575	533188		0.00742778	1.08152	0.48794	1.33686	0.0323835	1.23609	0.0902647	1.83892	6.73014e-05	1.04217	0.713342	0.566727	0.000252807	0.640534	0.0142755	1.08911	0.620352	0.499336	0.000735268
OLIGO_08554	-		0.0310555	0.986942	0.902015	0.86708	0.248074	0.878552	0.265592	1.73731	0.00019113	1.23535	0.0669144	0.711071	0.013523	0.640551	0.018727	1.12756	0.51096	0.912607	0.618658
OLIGO_02259	535306	TSNARE1	0.00196768	0.855301	0.126223	0.914488	0.430505	1.0692	0.530132	1.92219	6.75664e-06	1.18831	0.0937034	0.618202	0.000396471	0.640576	0.0239502	1.43962	0.0638615	0.832378	0.340715
OLIGO_07090	514202	PRMT7	0.00767161	0.676118	5.59709e-05	0.785011	0.0104876	1.16106	0.0748425	1.11761	0.175813	1.04643	0.545947	0.936307	0.44035	0.640702	0.00101926	1.05907	0.627445	0.854063	0.199552
OLIGO_09977	516545		0.0374436	0.948533	0.611922	0.782295	0.0415272	0.824742	0.086804	1.30852	0.0202067	1.31143	0.0153263	1.00223	0.983815	0.640803	0.000171788	0.884001	0.232062	1.07424	0.503365
OLIGO_04953	506408	LOC506408	0.00681195	0.906062	0.215159	0.840013	0.0616826	0.927103	0.370371	1.53779	5.73092e-05	1.14557	0.0936198	0.744947	0.0034363	0.641013	0.0106383	1.08794	0.602209	0.874187	0.414148
OLIGO_12181	286792		0.178913	0.828251	0.0860629	0.618932	0.000413971	0.747275	0.0149778	1.06254	0.599541	0.876424	0.237849	0.824838	0.115846	0.64113	0.000288341	0.822488	0.0808945	0.907858	0.381873
OLIGO_07035	514237	PSMB1	0.0460118	0.996897	0.975275	0.829387	0.111713	0.831969	0.0991157	1.44855	0.00253424	1.31105	0.0134826	0.905076	0.383834	0.641155	0.0082253	0.931637	0.650899	1.0135	0.932683
OLIGO_12307	782451		0.031386	1.00899	0.925704	0.937949	0.578249	0.929588	0.502518	1.68619	0.000103442	1.23821	0.048365	0.734324	0.0107217	0.641297	0.0252735	1.07171	0.710153	0.84659	0.389248
OLIGO_08726	541134		0.0152348	0.792189	0.0594181	0.925545	0.533016	1.16834	0.167156	1.55534	0.00112166	1.39436	0.00895239	0.8965	0.356426	0.641312	0.00269384	1.25912	0.0615202	0.966155	0.784785
OLIGO_02880	788927	EMILIN3	0.0567647	1.02969	0.721475	0.944528	0.538922	0.917298	0.324654	1.28483	0.00869797	1.38449	0.000703012	1.07757	0.416089	0.641371	0.000721892	0.800293	0.0631986	0.940126	0.599058
OLIGO_06763	281722	CRYGC	0.00563071	0.869348	0.21424	0.949547	0.679478	1.09225	0.458425	1.84719	5.19288e-05	1.12404	0.296729	0.608514	0.000789633	0.641618	0.019805	1.36331	0.0995527	0.759524	0.147818
OLIGO_05726	-	-	0.031967	0.916163	0.331837	0.723678	0.00441546	0.7899	0.0218793	1.13795	0.186013	1.16802	0.0939456	1.02643	0.796033	0.641694	0.00473295	0.797036	0.126881	1.0357	0.810947
OLIGO_10123	-		0.023261	0.944558	0.5713	0.81882	0.0900208	0.866882	0.192851	1.59903	0.000308437	1.22973	0.0509349	0.769047	0.029707	0.641805	0.00338556	1.08651	0.550837	0.963884	0.796356
OLIGO_05519	-	-	0.016821	0.970604	0.784272	1.00599	0.96128	1.03646	0.758747	1.84118	5.23609e-05	1.33124	0.0199121	0.723035	0.0169005	0.64189	0.0132911	1.21763	0.247815	0.849419	0.349227
OLIGO_01006	-	-	0.00391401	1.05711	0.424091	0.9525	0.538213	0.901038	0.170176	1.77809	5.15799e-07	1.30216	0.00107708	0.732341	0.00114033	0.64211	0.00832548	1.08004	0.622203	0.87783	0.408467
OLIGO_09279	616131		0.194121	0.758467	0.0455599	1.14072	0.353771	1.50399	0.00403776	1.12314	0.386891	1.22039	0.0973004	1.08658	0.550806	0.642398	0.0424989	0.951264	0.813217	0.68726	0.0848114
OLIGO_07304	513967	ALDH3A2	0.000973664	0.760337	0.0188698	0.643832	0.00180726	0.846772	0.160769	2.05679	5.63543e-06	1.11895	0.304102	0.544027	8.30209e-05	0.642646	0.0274706	1.73842	0.00913553	1.11688	0.576274
OLIGO_07947	327683	TBCA	0.0406201	0.955287	0.711171	0.648348	0.00539563	0.678695	0.00773938	1.48979	0.0064543	1.17979	0.202955	0.791921	0.116069	0.642783	0.0140463	1.00243	0.98879	1.16967	0.388204
OLIGO_04516	508641	RANBP3	0.0465696	0.752142	0.00880411	0.986982	0.905948	1.31223	0.017125	1.176	0.13434	1.05638	0.5781	0.898283	0.338152	0.642787	0.00403793	1.00502	0.971522	0.687983	0.0162813
OLIGO_08764	511010		0.00772599	0.886365	0.175323	0.779688	0.0196528	0.879647	0.178671	1.46848	0.000543138	1.28754	0.00843104	0.876789	0.192054	0.642836	0.0075814	1.06501	0.680297	1.06155	0.699878
OLIGO_13207	784776		0.0658075	0.976385	0.802646	0.839628	0.101951	0.859936	0.118928	1.4651	0.00146417	1.15352	0.149064	0.787331	0.0393854	0.642844	0.010795	0.964608	0.82559	0.883166	0.447353
OLIGO_05840	506029	STRADB	0.0871492	1.07986	0.355585	0.885036	0.20235	0.819588	0.0343583	1.46834	0.000332145	1.17538	0.0690723	0.800485	0.0313724	0.642894	0.0110525	0.874177	0.40995	0.853801	0.343513
OLIGO_12224	338059		0.00607778	0.839745	0.117548	0.77047	0.0426918	0.917505	0.45757	1.77841	7.86985e-05	1.13041	0.263568	0.63563	0.00133987	0.642978	0.00665201	1.3617	0.0534777	0.943359	0.707859
OLIGO_10378	508477		0.000808895	0.758439	0.00415998	0.800009	0.0321056	1.05481	0.562663	1.7261	1.05161e-05	1.16875	0.080868	0.677104	0.000737116	0.642994	0.0221378	1.46336	0.0480051	0.939359	0.734542
OLIGO_11088	-		0.00380199	0.899999	0.227165	0.977312	0.811653	1.0859	0.371968	1.70987	1.21013e-05	1.35194	0.00214222	0.790667	0.0232707	0.643059	0.00103254	1.22172	0.104744	0.88956	0.341743
OLIGO_02279	280988	AHSG	0.101948	0.887657	0.169823	0.790304	0.0232406	0.890326	0.200481	1.22805	0.0231748	0.941051	0.454778	0.766298	0.00620572	0.643278	0.0103488	0.889956	0.455832	0.76598	0.107988
OLIGO_05251	-	-	0.135763	1.0834	0.542671	0.696086	0.0259094	0.642504	0.00627041	1.24329	0.11438	1.13954	0.319661	0.916549	0.533047	0.643372	0.0274056	0.738327	0.119223	1.05324	0.79438
OLIGO_07845	506518	PEX11G	0.0138102	1.07121	0.421383	0.911851	0.345077	0.851237	0.0892889	1.78883	4.24118e-06	1.21357	0.0325853	0.678414	0.000707447	0.643408	0.0145464	1.07444	0.67101	0.856302	0.370532
OLIGO_08938	511492		0.0134788	0.863796	0.112037	0.75983	0.0129774	0.87964	0.189032	1.4815	0.000555585	1.0291	0.747115	0.694637	0.00178625	0.643921	0.0105403	1.10439	0.537538	0.872117	0.405735
OLIGO_01105	509139	ANKRD37	0.00685026	1.06083	0.536032	0.872034	0.215612	0.822029	0.0667673	2.00861	1.72608e-06	1.31047	0.00976516	0.652425	0.000829128	0.643947	0.0332817	1.21927	0.321463	0.967704	0.869676
OLIGO_01315	-	-	0.124644	1.02066	0.835339	0.955581	0.685354	0.936242	0.534289	1.46255	0.00223665	1.25666	0.0337819	0.859227	0.185855	0.643997	0.0310853	0.922817	0.678115	0.846905	0.401817
OLIGO_04137	-	-	1	0.879151	0.789257	0.802472	0.650311	0.91278	0.788258	0.797002	0.459833	0.949959	0.865065	1.19192	0.553761	0.644137	0.369076	0.583947	0.137355	0.762523	0.393188
OLIGO_04602	-	-	0.0289941	0.923374	0.342648	0.896218	0.253977	0.97059	0.737492	1.41449	0.000928141	1.21321	0.029578	0.857703	0.115965	0.644164	0.00797665	0.986776	0.930587	0.872006	0.381573
OLIGO_08041	618239	MND1	0.252065	0.741192	0.0699437	0.748004	0.106544	1.00919	0.956075	1.10898	0.535502	1.1176	0.483218	1.00777	0.96426	0.644366	0.0126888	0.964109	0.830662	0.962753	0.831548
OLIGO_07226	616205	TRAPPC1	0.0115972	1.07008	0.436454	0.723915	0.00356055	0.676507	0.000432176	1.49626	0.000318034	1.25082	0.0168235	0.835967	0.0782771	0.644375	0.00246379	0.901009	0.431852	1.11339	0.433952
OLIGO_00868	-	-	0.0335431	1.02309	0.844337	0.973381	0.833491	0.951411	0.680022	1.8184	7.91066e-05	1.14592	0.231158	0.63018	0.00164689	0.644393	0.0365964	1.14532	0.504253	0.758617	0.181215
OLIGO_07956	515834	TGFB1I1	0.00791729	0.915974	0.279151	0.866587	0.124526	0.946083	0.517938	1.38827	0.00106204	1.42686	0.000263522	1.02779	0.761642	0.644456	0.00137946	0.976755	0.847767	1.06111	0.629945
OLIGO_00728	768306	ABHD8	0.0665355	0.913807	0.478056	0.941432	0.672204	1.03023	0.825289	1.59456	0.00250326	1.14512	0.290276	0.718145	0.029913	0.644953	0.0243638	1.12542	0.530148	0.784498	0.215311
OLIGO_08519	-		0.00733954	0.87143	0.108402	0.742621	0.0044263	0.852187	0.0820528	1.41663	0.000821291	1.19857	0.0393431	0.846074	0.0843682	0.645197	0.000738861	1.04886	0.677676	1.04133	0.732212
OLIGO_06348	-	-	0.014743	1.20845	0.0878806	0.908951	0.432969	0.752163	0.0207807	2.24761	1.03805e-06	1.39082	0.00559385	0.618798	0.000765713	0.645282	0.015795	1.20017	0.295116	0.98737	0.942134
OLIGO_03050	404111	KRT14	0.260632	0.726757	0.00438416	0.651939	0.00118169	0.897052	0.314576	0.867526	0.19272	0.875657	0.192236	1.00937	0.934081	0.645396	0.0211566	0.770406	0.157287	0.866868	0.438357
OLIGO_03307	510322	PRPF3	0.00388215	1.0486	0.600555	0.962938	0.7139	0.918312	0.383872	2.08761	7.16572e-07	1.2173	0.040346	0.583106	7.18691e-05	0.64561	0.0162724	1.28532	0.161731	0.81615	0.254326
OLIGO_01935	511699	CLCN4	0.122669	1.04108	0.721326	0.880569	0.320633	0.845825	0.174593	1.37441	0.0151583	1.3479	0.0150504	0.980714	0.877415	0.645632	0.00557663	0.852349	0.285484	0.988278	0.937731
OLIGO_03763	-	-	0.0868991	0.989653	0.913691	0.899835	0.340813	0.909243	0.361155	1.45495	0.00166206	1.18944	0.0832576	0.817513	0.0779014	0.6457	0.0423506	0.949281	0.800841	0.853511	0.44828
OLIGO_01088	-	-	0.0141846	1.02341	0.852069	1.04182	0.770602	1.018	0.893115	2.16336	1.39235e-05	1.44684	0.0073616	0.668795	0.0093948	0.645722	0.0310121	1.36498	0.12356	0.896753	0.586069
OLIGO_01382	-	-	1	0.75228	0.296492	0.850803	0.541325	1.13097	0.501405	0.606466	0.0612433	1.20804	0.429706	1.99194	0.0151464	0.645932	0.236398	0.520732	0.0448667	0.91715	0.74751
OLIGO_07942	511198	FAM114A2	0.0584487	1.02362	0.771797	0.863437	0.121614	0.843511	0.0607152	1.44681	0.000389921	0.901344	0.206609	0.622985	5.49229e-05	0.645941	0.00941208	0.912989	0.560835	0.674299	0.0216964
OLIGO_13217	327677		0.0147815	0.989623	0.903287	0.927133	0.442521	0.936854	0.481694	1.65206	2.98127e-05	1.23208	0.0239213	0.745781	0.00692649	0.646479	0.0116411	1.07922	0.636886	0.859113	0.359282
OLIGO_08742	-		0.438052	0.9733	0.894199	0.857398	0.480958	0.880919	0.552459	1.01527	0.943326	1.2914	0.202309	1.27198	0.265771	0.646637	0.0392945	0.674521	0.0763581	0.973958	0.890712
OLIGO_00976	-	-	0.0131962	0.90391	0.287677	0.936139	0.536301	1.03566	0.727012	1.59672	0.000164896	1.29863	0.0110004	0.81331	0.0638739	0.646821	0.0146723	1.14258	0.431018	0.897283	0.524769
OLIGO_04815	-	-	0.00194354	1.02195	0.818796	0.848505	0.140129	0.830283	0.079836	2.24371	2.16634e-07	1.24228	0.0320044	0.553671	2.78838e-05	0.646906	0.0267467	1.4203	0.0729306	0.947121	0.775197
OLIGO_01794	512959	HDGFRP2	0.0999504	0.834492	0.0761841	0.603686	0.00019765	0.723417	0.00546775	1.09385	0.39262	0.88781	0.231002	0.811638	0.0687035	0.646914	0.00287707	0.847973	0.223513	0.951384	0.713488
OLIGO_04385	512489	GRK4	0.162023	1.05603	0.593703	0.962928	0.743621	0.91184	0.401631	1.50038	0.00138265	1.18964	0.100765	0.792896	0.0562997	0.646956	0.014414	0.91918	0.61605	0.799278	0.198906
OLIGO_06285	-	-	0.0693057	1.01369	0.907764	1.05583	0.682922	1.04158	0.74595	1.69074	0.000697276	1.17895	0.17694	0.697301	0.0163937	0.647169	0.0161681	1.07942	0.663664	0.722633	0.0768987
OLIGO_08431	504750	SH3GLB2	0.0261319	0.868157	0.15486	0.746452	0.014212	0.859813	0.155495	1.44935	0.00185782	1.04562	0.645033	0.72144	0.00716264	0.64718	0.00803189	1.08044	0.612803	0.90656	0.528872
OLIGO_05916	538455	ZNF414	0.0115359	0.975223	0.771376	0.950638	0.607198	0.974791	0.782738	1.67029	2.45035e-05	1.15756	0.102497	0.693033	0.00133644	0.647356	0.0120258	1.10874	0.524905	0.788266	0.157071
OLIGO_05981	-	-	0.117765	0.886951	0.171231	0.739003	0.00521652	0.833195	0.0576815	1.20821	0.0499238	0.942614	0.491399	0.780174	0.0177079	0.647533	0.00305512	0.882073	0.352648	0.825942	0.17194
OLIGO_05499	-	-	1	0.733407	0.496154	0.759571	0.568378	1.03568	0.905049	0.88551	0.643244	1.35784	0.274258	1.5334	0.17811	0.647619	0.372377	0.781931	0.508746	1.15771	0.634779
OLIGO_10228	617968		0.00440794	0.725808	0.00146692	0.769421	0.0146753	1.06009	0.532198	1.34547	0.00455432	1.18607	0.0612589	0.881526	0.210598	0.64765	0.01015	1.20059	0.253263	0.998357	0.991758
OLIGO_10700	524218		0.00817413	0.987875	0.912134	0.972459	0.824263	0.984395	0.894427	2.04294	8.91213e-06	1.23608	0.0676139	0.605049	0.000740189	0.647701	0.0363614	1.33946	0.154375	0.823284	0.34175
OLIGO_02030	541046	LGI2	1	0.740148	0.175374	1.03221	0.871581	1.39461	0.0461261	1.21345	0.143432	0.96636	0.780073	0.796372	0.109074	0.647703	0.15782	1.06189	0.784973	0.60638	0.0869369
OLIGO_00256	531515	ARID4A	0.00621506	0.790682	0.0703035	0.875234	0.346224	1.10694	0.446446	1.81339	0.000360089	0.976392	0.847028	0.538435	0.000415323	0.647851	0.0218561	1.48581	0.043877	0.722729	0.0905852
OLIGO_13148	616576		1	0.820292	0.2759	0.814418	0.229716	0.992839	0.959143	1.15107	0.330479	1.04847	0.74709	0.910861	0.55429	0.64795	0.0674173	0.909234	0.639374	0.83416	0.374183
OLIGO_04402	-	-	0.0232124	1.04816	0.575904	0.972408	0.769594	0.92773	0.40816	1.66766	1.79363e-05	1.21713	0.0285221	0.729839	0.0035707	0.648079	0.0186032	1.03112	0.859591	0.811177	0.243034
OLIGO_03161	523485	MYO1E	0.00874897	0.766268	0.0130625	0.853575	0.162767	1.11394	0.30957	1.44112	0.00233554	1.27484	0.023298	0.884618	0.280366	0.648111	0.00372869	1.2189	0.160307	0.967972	0.81831
OLIGO_11920	281371		0.191555	1.06228	0.588085	1.05428	0.673289	0.992471	0.947622	1.51601	0.00176142	1.197	0.107721	0.789571	0.0639261	0.648116	0.00848865	0.924948	0.607984	0.735852	0.0617671
OLIGO_09556	-		0.00168062	1.12054	0.326324	1.09908	0.470751	0.980854	0.87477	2.52586	4.50956e-07	0.981526	0.870557	0.38859	7.74753e-07	0.648261	0.0517001	1.46128	0.0910654	0.578924	0.0211326
OLIGO_07728	505611	GNA13	0.0364051	1.04283	0.678208	0.76809	0.0317543	0.736543	0.0102845	1.56844	0.000517882	1.24133	0.0492307	0.791444	0.0605139	0.648434	0.0373362	0.97526	0.900011	1.04796	0.819088
OLIGO_08883	513095		0.0337719	1.06145	0.581474	0.972316	0.818315	0.916027	0.450148	1.84549	3.89348e-05	1.21897	0.0786468	0.660514	0.00277949	0.648475	0.010171	1.12747	0.451682	0.81298	0.212365
OLIGO_12586	515700		0.411359	1.05525	0.855358	0.789414	0.427626	0.748084	0.189338	1.01086	0.961075	1.19831	0.36834	1.18543	0.464767	0.6485	0.321173	0.621221	0.225072	0.984404	0.965278
OLIGO_01313	-	-	0.0412594	0.96581	0.677597	0.911976	0.336813	0.94426	0.523596	1.43031	0.000740606	1.23314	0.0238938	0.862149	0.141487	0.648641	0.00537505	0.960603	0.77824	0.87707	0.375735
OLIGO_09813	-		0.0951228	1.021	0.877246	0.983381	0.911237	0.963153	0.793293	1.72769	0.0011122	1.10287	0.470031	0.638349	0.00723476	0.648654	0.0173683	1.09762	0.592573	0.727473	0.0870244
OLIGO_12733	505221		0.0021146	1.17117	0.0591824	0.720984	0.00174621	0.615609	1.78605e-05	1.59539	2.78283e-05	1.41414	0.000328915	0.886396	0.191637	0.648656	0.00362029	0.883609	0.364409	1.27228	0.092627
OLIGO_10773	507193		0.057759	0.918534	0.442729	1.03511	0.776807	1.12692	0.311577	1.51324	0.00200106	1.24938	0.0544342	0.825628	0.127148	0.64869	0.00224892	1.06869	0.607649	0.782968	0.0773743
OLIGO_03646	783548	TNKS1BP1	0.0119261	0.817573	0.0321914	0.850114	0.114713	1.0398	0.678894	1.37908	0.0027619	1.26154	0.0153459	0.914764	0.375016	0.648764	0.00283741	1.09434	0.496374	0.962741	0.775093
OLIGO_05668	100140673	-	0.29784	0.833293	0.305213	0.6918	0.0605505	0.8302	0.32043	0.95502	0.797266	1.0959	0.582546	1.14751	0.451305	0.648808	0.0165373	0.743585	0.108312	1.02779	0.863605
OLIGO_08210	513951	FBXO31	0.00694597	1.02366	0.823364	0.967471	0.781055	0.945107	0.615985	2.08221	3.16972e-06	1.25742	0.0396466	0.603884	0.000426378	0.648881	0.0210097	1.31988	0.13121	0.843346	0.352126
OLIGO_00059	282379	TAGLN2	0.100513	1.42338	0.0321061	0.964276	0.83491	0.677455	0.0275802	2.25996	8.75488e-05	1.74495	0.00176308	0.772115	0.148379	0.649002	0.0608722	1.03045	0.894451	1.17443	0.48663
OLIGO_13033	511206		0.0120103	0.870772	0.0941162	0.877163	0.158086	1.00734	0.931529	1.41177	0.000663758	1.21076	0.029548	0.857619	0.112654	0.649035	0.00662704	1.05227	0.727699	0.895869	0.466212
OLIGO_11364	514039		0.201499	0.772536	0.0347142	0.652888	0.00254284	0.845123	0.138705	1.06883	0.539615	0.856249	0.136133	0.801106	0.0656681	0.649038	0.0364791	0.897969	0.576207	0.8512	0.404206
OLIGO_04071	616514	ANKRD13B	0.0129481	0.948644	0.616761	0.922725	0.499779	0.972678	0.805132	1.80627	4.45733e-05	1.21598	0.0751768	0.673203	0.00329638	0.649088	0.00905111	1.2359	0.183648	0.855381	0.328995
OLIGO_11973	281661		0.00603604	0.892758	0.258082	0.762232	0.0242808	0.853794	0.146273	1.75168	4.05146e-05	1.18981	0.0903246	0.679238	0.00251877	0.649192	0.020942	1.27378	0.182672	1.01336	0.941015
OLIGO_07084	783871	PI3	0.705782	0.996871	0.984904	0.626192	0.019096	0.628157	0.0135704	0.876803	0.447672	0.702791	0.0385998	0.801538	0.233827	0.649216	0.145146	0.571021	0.0651882	0.728632	0.29224
OLIGO_02569	282259	IGFBP1	0.249337	0.828756	0.134778	0.607362	0.00172876	0.73286	0.0262334	0.819386	0.138147	0.843332	0.172382	1.02922	0.834322	0.649226	0.035408	0.641886	0.0355483	0.901462	0.609126
OLIGO_06032	509485	PERP	0.0200322	0.951426	0.732684	0.621949	0.00833588	0.653702	0.0121443	0.862301	0.344102	1.26126	0.127133	1.46267	0.0303916	0.649378	0.0239985	0.588547	0.0099643	1.31688	0.16822
OLIGO_13242	-		0.0763634	0.993351	0.931326	0.802158	0.0207521	0.807527	0.0177257	1.29021	0.00602189	1.09729	0.239507	0.850476	0.0787193	0.64953	0.0100482	0.843637	0.280978	0.888507	0.456239
OLIGO_00655	522372	SYF2	0.381111	0.766883	0.16063	0.90291	0.614053	1.17738	0.405025	1.17875	0.401787	1.00005	0.999777	0.848399	0.419567	0.64953	0.033154	0.998373	0.993478	0.719412	0.121901
OLIGO_04528	-	-	0.0133862	0.849801	0.225502	0.777023	0.0933299	0.914359	0.512296	1.7496	0.000546755	1.46703	0.00730003	0.838498	0.221644	0.649647	0.00567062	1.33751	0.0582846	1.22654	0.193866
OLIGO_11537	789892		0.0742026	0.847418	0.149315	0.830312	0.147075	0.979815	0.863451	1.36402	0.0160728	1.11091	0.351043	0.814437	0.111346	0.649837	0.00397944	1.04599	0.745644	0.869442	0.330191
OLIGO_00104	510165	HPS5	0.0727535	0.888969	0.165976	0.901023	0.25871	1.01356	0.87758	1.21683	0.0347257	1.21963	0.0252241	1.0023	0.979825	0.650108	8.01615e-05	0.889876	0.205711	0.879988	0.181368
OLIGO_08125	533579	DNAJC4	0.524374	0.630348	0.00111116	0.820282	0.110568	1.30132	0.0137646	0.755807	0.0114417	0.854472	0.141002	1.13054	0.259411	0.650119	0.0892763	0.779514	0.29118	0.677217	0.107279
OLIGO_10010	408005		0.0101387	0.653105	0.00174875	1.0695	0.615158	1.63756	0.000849532	1.16014	0.239055	0.902039	0.376517	0.777525	0.0677148	0.650125	0.071279	1.15485	0.537028	0.54833	0.018251
OLIGO_01684	-	-	0.0951056	1.03911	0.684186	1.01417	0.895446	0.975995	0.809919	1.52398	0.000496933	1.21051	0.0542738	0.79431	0.0423752	0.650135	0.0153183	0.953499	0.77559	0.776002	0.149379
OLIGO_01346	281170	FRZB	0.254175	1.02837	0.81735	0.684745	0.0122448	0.665857	0.00533197	1.20754	0.152837	0.993017	0.954036	0.822348	0.147415	0.65042	0.0147243	0.763743	0.112433	0.94324	0.729416
OLIGO_05035	526227	RPS6KA6	0.00418897	0.831292	0.0135123	0.840529	0.0367339	1.01111	0.880503	1.36072	0.000480088	1.18398	0.0221817	0.870114	0.0873902	0.650438	0.0101494	1.06468	0.685086	0.916216	0.575722
OLIGO_05425	-	-	1	0.774665	0.195055	1.03958	0.830224	1.34197	0.0430533	1.09641	0.505272	1.202	0.222327	1.09631	0.516099	0.650515	0.155471	0.920696	0.744335	0.752154	0.266498
OLIGO_05364	504336	DAXX	0.0101896	0.929693	0.413444	0.877519	0.201626	0.943881	0.543129	1.63292	5.27611e-05	1.09278	0.321754	0.669221	0.000709743	0.650548	0.00509477	1.14263	0.349085	0.810134	0.153728
OLIGO_00314	522283	DHRS7B	0.0365433	0.962128	0.699411	0.974734	0.819912	1.0131	0.902745	1.59372	0.000318225	1.2658	0.0276363	0.794242	0.0519164	0.650842	0.00528057	1.07809	0.598735	0.845189	0.252244
OLIGO_04621	513646	HECTD3	0.085659	0.919212	0.401328	0.969232	0.783732	1.05442	0.620462	1.35911	0.00866517	1.03376	0.743762	0.760621	0.0223184	0.651047	0.00443231	0.962609	0.780469	0.694394	0.017469
OLIGO_01532	534330	PIF1	0.00268349	0.904659	0.339498	0.968388	0.784459	1.07044	0.541375	1.95161	8.94377e-06	1.0552	0.616534	0.540685	6.82489e-05	0.651134	0.0160593	1.40468	0.055675	0.709508	0.0590572
OLIGO_07327	509897	MTHFSD	0.00755742	0.897361	0.257552	1.09095	0.416647	1.21573	0.0642208	1.67288	6.11867e-05	1.3221	0.00744834	0.790315	0.0373843	0.651194	0.0063909	1.21397	0.193054	0.789171	0.122801
OLIGO_08199	614040	ISL1	0.0106409	0.832003	0.0661159	0.811561	0.0669589	0.97543	0.808009	1.57305	0.000687734	1.01138	0.909403	0.642939	0.00150115	0.651212	0.016808	1.23123	0.235686	0.811547	0.229182
OLIGO_05464	520046	DHX38	0.012126	1.16196	0.178121	0.883785	0.322384	0.760599	0.0281871	2.27878	1.09939e-06	1.25879	0.0454356	0.552396	0.000117782	0.651279	0.0226025	1.27726	0.183225	0.927627	0.682007
OLIGO_08301	540552	LOC540552	0.56156	1.54679	0.000165422	0.99571	0.967817	0.643725	0.00030679	1.5573	0.000289652	1.17206	0.101999	0.752622	0.0144728	0.651708	0.0435533	0.656135	0.0499694	0.767131	0.207711
OLIGO_09461	-		0.0111699	0.888696	0.248402	0.842551	0.143421	0.948075	0.620619	1.66242	0.000143109	1.22143	0.0583088	0.734728	0.0131113	0.651867	0.0126208	1.2194	0.22831	0.944997	0.731397
OLIGO_07446	-	-	0.00426159	0.972847	0.743904	0.908334	0.323169	0.933686	0.451104	1.81136	2.92801e-06	1.17681	0.0653425	0.649679	0.000241406	0.652057	0.0201596	1.21408	0.271143	0.844783	0.344381
OLIGO_13032	517909		1	0.729203	0.0362826	0.582198	0.0106301	0.798403	0.196195	1.08176	0.650938	0.931459	0.613326	0.861063	0.412753	0.652108	0.0140589	0.967387	0.80205	1.04331	0.820407
OLIGO_06076	-	-	1	0.998529	0.992098	0.867425	0.335157	0.868703	0.3259	1.42878	0.036495	1.29139	0.095093	0.903843	0.508027	0.652353	0.0201447	0.933439	0.681413	0.971196	0.850308
OLIGO_06274	-	-	0.0227409	1.00275	0.978825	0.945039	0.630826	0.942451	0.59348	1.78087	5.46501e-05	1.18053	0.13002	0.662893	0.00225029	0.652408	0.0161045	1.15867	0.380117	0.814976	0.235924
OLIGO_10431	514688		0.178409	1.13945	0.138998	0.884851	0.218094	0.77656	0.0119153	1.43322	0.000872135	1.15763	0.099626	0.807713	0.0386728	0.653043	0.00917883	0.821407	0.205028	0.854359	0.315673
OLIGO_09080	504854		0.00554813	0.889409	0.17192	0.69789	0.00119711	0.784668	0.0132249	1.60485	4.26509e-05	0.953329	0.568724	0.594031	2.74892e-05	0.653337	0.00883267	1.17888	0.283348	0.892468	0.466882
OLIGO_12199	317659		1	1.02693	0.923429	0.940307	0.819019	0.915647	0.708555	1.39429	0.210733	1.42519	0.201461	1.02216	0.932953	0.653351	0.227742	0.887071	0.711716	0.990264	0.975049
OLIGO_06311	512469	MRPS5	0.0159221	0.804156	0.025439	0.841972	0.100395	1.04703	0.634079	1.37163	0.00373391	1.05327	0.580899	0.767897	0.0186453	0.653359	0.000678332	1.11442	0.328508	0.817323	0.0906479
OLIGO_12075	282105		0.137085	1.14342	0.259145	0.819838	0.157206	0.717003	0.0177742	1.55475	0.00241059	1.26174	0.0628781	0.811539	0.123955	0.653377	0.013569	0.888418	0.464088	1.00555	0.973412
OLIGO_04584	615412	BAIAP2L1	0.0277705	1.13672	0.266583	0.986078	0.913582	0.867474	0.251383	2.09998	9.50221e-06	1.3036	0.0290462	0.620766	0.00170901	0.653441	0.0766408	1.20717	0.426624	0.863852	0.538448
OLIGO_00694	-	-	0.179252	0.91247	0.576781	0.866715	0.420788	0.949856	0.762466	0.995682	0.982206	1.49	0.0318892	1.49647	0.0534605	0.653648	0.0264863	0.713257	0.0905416	1.12371	0.493651
OLIGO_13096	505383		0.0330091	1.04942	0.528036	0.891836	0.193589	0.849833	0.0553783	1.57296	5.79265e-05	1.13439	0.120533	0.721181	0.00243691	0.653664	0.0156825	0.979764	0.902404	0.831443	0.276022
OLIGO_02297	512590	RECQL5	0.063573	0.994886	0.950121	0.858353	0.113765	0.862765	0.105619	1.4338	0.000591411	1.06767	0.42839	0.744641	0.00487161	0.6539	0.0076675	0.942385	0.687348	0.81336	0.176293
OLIGO_05051	-	-	0.0527485	1.14537	0.220369	0.982411	0.885237	0.857721	0.196372	1.85395	3.93928e-05	1.06018	0.591433	0.57185	0.000215265	0.654049	0.0182186	1.05867	0.738824	0.705824	0.0575065
OLIGO_02292	508343	JMJD6	0.0485686	0.783872	0.0216244	0.723448	0.00795338	0.922916	0.428642	1.20232	0.0768882	1.04005	0.680271	0.865041	0.172083	0.65409	0.00245617	1.00326	0.978351	0.940343	0.625924
OLIGO_10120	-		0.0142272	0.912468	0.327718	0.918472	0.418138	1.00658	0.946558	1.57934	0.00016201	1.27083	0.0157314	0.804658	0.0472936	0.654185	0.0144771	1.13229	0.447555	0.90515	0.547961
OLIGO_05330	505251	ELF1	0.00462188	1.05277	0.521469	0.985851	0.875566	0.936437	0.446716	1.87702	6.50874e-07	1.21571	0.0230338	0.647679	0.000128879	0.654374	0.0169151	1.16671	0.359639	0.806944	0.214317
OLIGO_03876	787887	-	1	0.625935	0.212911	0.865849	0.723245	1.38329	0.219111	1.44051	0.0622036	0.836362	0.30188	0.580603	0.0208459	0.654547	0.306564	1.50635	0.106522	0.632256	0.089196
OLIGO_11617	280746		0.0115991	1.0433	0.564168	0.846676	0.0574131	0.811539	0.0146205	1.58103	1.31509e-05	1.22758	0.0107899	0.77644	0.00634364	0.654633	0.00392516	0.992045	0.952084	0.949139	0.698075
OLIGO_03102	282702	CHRNA3	0.0518838	0.954762	0.618614	0.832808	0.0958208	0.872268	0.180301	1.45469	0.00123848	1.12732	0.206031	0.774953	0.0245357	0.654776	0.0222289	0.997627	0.989193	0.886327	0.5014
OLIGO_07563	512995	ACO1	0.0166414	0.861073	0.119909	0.674812	0.00125571	0.783688	0.0226593	1.48467	0.000764256	0.876319	0.167394	0.590243	7.25041e-05	0.654783	0.00350175	1.12899	0.368061	0.850309	0.245583
OLIGO_01266	-	-	0.0802362	1.01028	0.910896	1.02357	0.822837	1.01315	0.89394	1.47929	0.000743743	1.3112	0.00756068	0.886371	0.253877	0.654809	0.0166211	0.958792	0.800733	0.838813	0.308631
OLIGO_04811	538167	CCNYL1	0.0922982	0.935766	0.608017	0.867858	0.337389	0.92743	0.586604	1.57117	0.00378076	1.21605	0.141414	0.773978	0.0912593	0.65484	0.0406373	1.09949	0.636999	0.917565	0.670955
OLIGO_00354	-	-	0.0487387	0.897111	0.375021	0.732739	0.0315764	0.816777	0.128621	1.55517	0.00268693	1.10765	0.402843	0.712238	0.0202009	0.655066	0.00921717	1.13558	0.410765	0.990236	0.950239
OLIGO_02204	-	-	0.116559	1.0774	0.450887	0.877832	0.226324	0.814772	0.0486021	1.38242	0.00618249	1.26603	0.0230694	0.915809	0.419566	0.655129	0.00846614	0.840605	0.26174	0.944846	0.706664
OLIGO_13189	-		0.143626	1.08911	0.296533	0.930181	0.432502	0.854077	0.0801905	1.3209	0.00424509	1.24481	0.0129385	0.9424	0.51879	0.655191	0.00707879	0.794632	0.12437	0.876808	0.37442
OLIGO_02368	788119	NFATC4	0.00563502	0.873943	0.252042	0.865474	0.277825	0.990309	0.93724	1.96425	2.96338e-05	1.15113	0.232469	0.586042	0.000623145	0.655203	0.0365378	1.47262	0.0590076	0.87146	0.491528
OLIGO_11532	-		0.044521	1.00833	0.923561	1.02212	0.822999	1.01368	0.883122	1.51915	0.000227553	1.34744	0.00255154	0.886973	0.22876	0.655204	0.00358864	0.987129	0.921869	0.863739	0.284966
OLIGO_11294	533055		0.00209862	0.965545	0.651123	0.840767	0.0600078	0.870769	0.107329	1.76206	1.7491e-06	1.3414	0.00116915	0.761269	0.00547163	0.655361	0.00305068	1.19599	0.175679	1.04559	0.734916
OLIGO_03632	511087	OBSL1	0.0208305	0.945132	0.658907	1.01377	0.924795	1.07262	0.609265	1.91537	0.000209418	1.14317	0.30133	0.596839	0.00275735	0.655719	0.0634937	1.32886	0.217104	0.739418	0.191991
OLIGO_10454	505159		0.00789565	1.06072	0.563966	0.906592	0.401242	0.854694	0.161367	2.08286	2.16231e-06	1.15237	0.174256	0.553262	6.08666e-05	0.655782	0.0291937	1.28771	0.182024	0.833564	0.338264
OLIGO_08226	617336	SHISA2	0.173187	0.843214	0.121201	0.811078	0.0827971	0.961889	0.71688	0.967713	0.767654	1.16502	0.159073	1.20389	0.126379	0.655783	0.00549696	0.752608	0.0512336	0.941954	0.673171
OLIGO_11612	-		0.000802619	0.992051	0.91018	0.927516	0.357419	0.934948	0.381188	1.95828	4.56797e-08	1.2144	0.0122116	0.620137	1.10533e-05	0.655887	0.0119995	1.2947	0.109167	0.858756	0.337428
OLIGO_00984	533922	NAA30	1	0.824706	0.357108	0.717265	0.157972	0.869722	0.256516	0.928169	0.589872	1.29631	0.166411	1.39663	0.0940155	0.656033	0.288239	0.738335	0.377499	1.18565	0.583898
OLIGO_08047	-	-	0.0116491	0.945421	0.407506	0.90994	0.227384	0.96247	0.596855	1.42164	0.000102539	1.20813	0.010444	0.849817	0.0446997	0.656091	0.00917826	0.986571	0.927674	0.871097	0.367193
OLIGO_00328	618684	MBP	0.0510828	0.83302	0.131141	0.993933	0.963121	1.19317	0.16895	1.35243	0.0317188	0.94538	0.646484	0.699022	0.0177141	0.656132	0.0112253	1.06525	0.69398	0.62408	0.008525
OLIGO_10452	523285		0.030419	1.07908	0.449367	0.870547	0.232582	0.806751	0.0570712	1.78838	3.14769e-05	1.26195	0.0294792	0.70564	0.00603698	0.65621	0.0523703	1.08755	0.688653	0.951247	0.812798
OLIGO_10154	505080		0.631988	0.686085	0.0118771	0.526271	0.000540742	0.767064	0.0829064	0.84238	0.249801	0.629976	0.00297874	0.747852	0.0732544	0.656239	0.0756733	0.805735	0.358786	0.785555	0.31451
OLIGO_01628	533219	ACTC1	0.0661404	0.891425	0.238881	0.846341	0.107999	0.949425	0.569502	1.39806	0.00716597	0.985813	0.885857	0.705129	0.0106604	0.656354	0.0326515	1.02939	0.87956	0.764517	0.159792
OLIGO_04457	509816	MRPS11	0.033831	0.858316	0.38642	0.873707	0.458557	1.01793	0.914029	1.85924	0.00156388	0.970209	0.85112	0.52183	0.000840574	0.656454	0.0574716	1.42198	0.0894173	0.72896	0.136339
OLIGO_09663	-		0.0617287	0.997154	0.974883	0.936474	0.514597	0.939148	0.506157	1.46696	0.000574619	1.24161	0.0210221	0.846387	0.104417	0.656796	0.028817	0.966242	0.850507	0.870805	0.457234
OLIGO_02687	-	-	0.172865	0.835576	0.311773	1.03414	0.858335	1.23763	0.222916	1.25536	0.125457	0.946278	0.708135	0.753791	0.0788032	0.657523	0.0619891	0.987854	0.952159	0.601662	0.0347665
OLIGO_04472	528252	TLN2	0.0080928	1.00003	0.999735	0.835453	0.0978253	0.835427	0.0797844	1.84807	6.81268e-06	1.13569	0.175469	0.614528	0.000189625	0.657648	0.016941	1.21534	0.252136	0.893986	0.512241
OLIGO_03312	-	-	0.0186017	1.14876	0.165919	0.926639	0.49458	0.806643	0.0512238	1.96132	3.71551e-06	1.01715	0.861329	0.518606	1.07695e-05	0.657952	0.0219926	1.12334	0.506121	0.722219	0.081775
OLIGO_07381	615869	TRIP6	0.0561642	0.881518	0.141835	0.921034	0.387633	1.04483	0.623682	1.26882	0.0142791	1.22343	0.0243669	0.964224	0.699144	0.658064	0.00409617	0.947191	0.682652	0.87412	0.323257
OLIGO_03037	532050	PPM1E	0.0875441	1.00205	0.989118	0.575325	0.00318929	0.574148	0.00145333	1.0285	0.861435	1.00923	0.950876	0.98127	0.908904	0.6582	0.0539653	0.675572	0.0724118	1.15461	0.496032
OLIGO_02950	521846	C11H9orf172	0.0273459	0.949606	0.540579	0.9279	0.437539	0.977142	0.797695	1.45762	0.000493119	1.29445	0.00600344	0.888055	0.223924	0.658408	0.0138529	1.01064	0.946858	0.918499	0.598912
OLIGO_08089	515386	UBE3D	0.00611426	0.945626	0.446888	0.868463	0.101696	0.9184	0.28387	1.47869	7.8346e-05	1.33814	0.000745315	0.904944	0.236825	0.658519	0.00397008	1.02974	0.823789	1.01465	0.913553
OLIGO_11931	281451		1	0.761871	0.258546	0.783384	0.317006	1.02824	0.885831	1.18138	0.43233	0.722925	0.153276	0.61193	0.0419677	0.658601	0.162313	1.02125	0.930181	0.607772	0.0602762
OLIGO_04591	-	-	0.0473283	0.998925	0.990116	0.875972	0.18969	0.876915	0.169514	1.50714	0.000291288	1.12931	0.172557	0.749305	0.00799667	0.658865	0.0041005	0.994071	0.964308	0.849413	0.237874
OLIGO_10794	497206		0.049257	0.939883	0.339672	0.869599	0.0591395	0.92522	0.232423	1.24152	0.00577591	1.11335	0.104423	0.896768	0.156586	0.658874	0.0027816	0.870326	0.278772	0.843562	0.18319
OLIGO_13056	505308		0.108748	0.99163	0.951546	0.570686	0.00161844	0.575503	0.00101924	0.920984	0.586542	0.899887	0.451298	0.977093	0.885112	0.659021	0.035528	0.612071	0.019118	1.03918	0.844932
OLIGO_08130	100126055	PIN4	0.013417	0.975517	0.859126	1.33953	0.0751152	1.37315	0.0445723	1.75204	0.0012586	0.987762	0.931747	0.563779	0.00204721	0.659043	0.034145	1.18365	0.383324	0.485974	0.00164845
OLIGO_04124	510757	TTC5	0.0270899	1.01886	0.838796	0.989097	0.916216	0.970786	0.763195	1.50902	0.000484952	1.56651	0.000100871	1.03809	0.719675	0.659166	0.012613	0.976282	0.878555	1.04397	0.789872
OLIGO_11450	-		0.00497757	1.04994	0.529476	0.936515	0.458675	0.891966	0.177789	1.81417	8.75329e-07	1.32122	0.00176512	0.728274	0.00178705	0.659412	0.0144205	1.13938	0.415554	0.930285	0.655673
OLIGO_06392	-	-	0.166172	0.930528	0.443856	0.729356	0.00688052	0.783808	0.0210659	1.24689	0.0729845	0.976315	0.80973	0.783002	0.0650149	0.659424	0.0313597	0.883614	0.526732	0.882705	0.501712
OLIGO_03673	-	-	0.260212	0.971526	0.85814	1.01674	0.922921	1.04654	0.778453	1.52681	0.0153708	1.2164	0.227659	0.796693	0.190516	0.659478	0.0551499	1.03641	0.864551	0.78898	0.2705
OLIGO_00555	-	-	0.00764842	0.784055	0.0294405	0.908347	0.421381	1.15852	0.198528	1.5804	0.000598756	1.2765	0.0289557	0.807706	0.0841722	0.659487	0.0344611	1.32931	0.14433	0.926774	0.693014
OLIGO_01033	281134	ECE2	0.00344077	0.941909	0.488458	0.962226	0.694037	1.02157	0.816754	1.79026	7.99404e-06	1.07378	0.411345	0.599788	7.45143e-05	0.659642	0.0159472	1.25376	0.181459	0.736113	0.0771835
OLIGO_01054	538561	MGEA5	1	0.417838	0.0565283	0.424067	0.0595164	1.01491	0.956074	0.686401	0.30808	1.20228	0.610378	1.75157	0.178432	0.659878	0.391349	1.08401	0.847794	1.87083	0.159049
OLIGO_12476	509241		0.688116	0.653315	0.0123488	0.816416	0.256643	1.24965	0.19062	0.752055	0.0990303	1.03001	0.849054	1.36959	0.0859113	0.659889	0.0987435	0.759623	0.277534	0.83253	0.471612
OLIGO_08298	513277	NUDC	0.0174641	0.951922	0.644026	0.944114	0.635488	0.991798	0.942421	1.76678	8.09413e-05	1.21089	0.0845973	0.685367	0.00530326	0.660055	0.046488	1.22507	0.319683	0.846566	0.417001
OLIGO_03258	538529	SLC25A28	0.0552253	0.82068	0.0553806	0.849288	0.150961	1.03486	0.743515	1.28413	0.0260834	1.12251	0.246382	0.874142	0.232906	0.660059	0.0094754	1.0328	0.8306	0.872406	0.37761
OLIGO_02411	529245	ORC4	0.0304058	0.852346	0.116973	0.929363	0.457453	1.09036	0.312396	1.31303	0.00482894	0.99358	0.937481	0.756707	0.00611156	0.660097	0.00857402	1.01687	0.901424	0.705708	0.017806
OLIGO_02224	-	-	0.0970442	1.26837	0.0352561	0.912567	0.448328	0.719482	0.00870307	1.39622	0.00787893	1.40052	0.0046944	1.00308	0.979455	0.660178	0.00946357	0.726728	0.0451602	1.01318	0.932126
OLIGO_06002	507365	NET1	0.0486848	0.464645	0.000288638	0.364375	2.56328e-05	0.784202	0.0894813	0.505997	5.36342e-05	0.663342	0.00197917	1.31096	0.0516684	0.660343	0.0300651	0.719111	0.0548188	1.20215	0.246578
OLIGO_06176	614890	PTPMT1	0.72124	0.79136	0.0668936	0.81312	0.145847	1.0275	0.830734	0.901581	0.445375	0.953831	0.696269	1.05795	0.689429	0.660364	0.0214889	0.75234	0.113514	0.774641	0.152696
OLIGO_09270	-		0.0126763	1.07316	0.577262	1.17712	0.262254	1.09687	0.496307	2.03482	4.51999e-05	1.05544	0.669612	0.518688	0.000194794	0.660571	0.0505659	1.25251	0.283766	0.592287	0.0215061
OLIGO_00148	-	-	0.00144652	0.962703	0.681199	0.710647	0.00402115	0.738179	0.0060499	2.13069	4.25384e-07	1.16976	0.115708	0.549003	1.98918e-05	0.660587	0.0295255	1.46204	0.0472145	1.08736	0.651203
OLIGO_12250	280846		0.100191	1.06159	0.672953	0.81104	0.202219	0.763985	0.0881121	1.66093	0.00320222	1.37756	0.0336487	0.829391	0.252448	0.660605	0.137266	1.03356	0.905252	1.12204	0.682651
OLIGO_12589	535372		0.013502	0.924801	0.331067	0.86003	0.105682	0.929962	0.396742	1.47941	0.000185133	1.18953	0.0395107	0.804057	0.0238602	0.660814	0.00213028	1.05711	0.648021	0.913991	0.471166
OLIGO_05920	788381	CENPB	0.17543	1.23378	0.0296206	0.687674	0.00143634	0.557373	7.97884e-06	1.39793	0.00236154	0.940994	0.502854	0.673134	0.000893305	0.66099	0.00161536	0.748934	0.0231326	0.90448	0.414042
OLIGO_01907	514459	FAM3D	0.0026977	0.957142	0.644816	0.842727	0.121405	0.880462	0.214542	2.00928	1.38118e-06	1.11871	0.24542	0.556773	3.06741e-05	0.661493	0.0169049	1.38864	0.055632	0.878127	0.439824
OLIGO_01041	535132	SIPA1L2	0.00383622	1.03826	0.584561	0.988371	0.880961	0.951953	0.505212	1.73484	4.96953e-07	1.20937	0.0113509	0.697104	0.000183169	0.661505	0.0213066	1.10532	0.554167	0.809416	0.224938
OLIGO_05712	533481	TAT	0.0151787	0.890641	0.320204	0.577874	0.000402598	0.648829	0.00209917	1.58077	0.00213599	1.07395	0.542471	0.67938	0.0110023	0.661529	0.00879111	1.17413	0.306852	1.22942	0.195089
OLIGO_10502	507010		0.00885926	0.922743	0.359903	0.832439	0.074783	0.902136	0.275746	1.62721	4.72686e-05	1.10807	0.246103	0.680964	0.000910958	0.66189	0.00735382	1.16721	0.28511	0.881049	0.387016
OLIGO_08425	520404	CALML5	0.0582537	0.86154	0.139576	0.794427	0.0488825	0.922102	0.441607	1.33532	0.0117706	1.06266	0.536324	0.79581	0.050807	0.662061	0.0106434	1.02614	0.864886	0.885599	0.433664
OLIGO_10673	540432		0.459925	0.895084	0.469297	0.978461	0.897781	1.09315	0.582901	1.07188	0.668877	1.36745	0.0512776	1.27575	0.164123	0.662112	0.0436244	0.792893	0.252458	0.925338	0.712925
OLIGO_02277	281935	MYO10	1	0.556561	0.0318642	0.464578	0.0100754	0.834731	0.303743	0.754621	0.177774	0.834351	0.258557	1.10566	0.648627	0.662176	0.298032	0.897821	0.769919	1.18922	0.611122
OLIGO_00611	-	-	1	0.912123	0.631866	0.913815	0.64018	1.00185	0.990408	0.949375	0.793251	1.83456	0.0223781	1.93239	0.0107558	0.662212	0.133914	0.689258	0.126928	1.32945	0.227159
OLIGO_12210	282112		1	0.941993	0.759371	0.889656	0.551986	0.94444	0.733867	1.02482	0.895027	1.18704	0.366092	1.15829	0.459877	0.662518	0.0857266	0.720769	0.140838	0.883976	0.543931
OLIGO_12573	513603		0.0958052	0.802382	0.0179304	0.904965	0.3121	1.12785	0.200865	1.11563	0.242935	1.16974	0.0801219	1.0485	0.627879	0.662686	0.0122343	0.921395	0.595704	0.856572	0.326542
OLIGO_01496	-	-	0.12844	1.07987	0.559853	1.14155	0.37921	1.05712	0.693391	1.69411	0.00130164	1.17448	0.229646	0.693276	0.0225056	0.66271	0.0918051	1.03966	0.871516	0.681831	0.124639
OLIGO_02820	614342	CDC16	1	0.621792	0.124002	0.348293	0.0218885	0.560144	0.037006	0.826985	0.267288	0.914221	0.562405	1.10549	0.502212	0.662739	0.174381	0.881445	0.482599	1.7396	0.0409782
OLIGO_05581	512489	GRK4	0.0749589	1.01787	0.875412	0.91316	0.479507	0.897133	0.373977	1.58881	0.00107547	1.3521	0.0143499	0.851012	0.215733	0.662769	0.0237179	1.03453	0.845423	0.981348	0.91525
OLIGO_11303	281960		1	0.490128	0.088779	0.33975	0.0229073	0.693187	0.242265	0.828266	0.505746	1.40603	0.306571	1.69756	0.11067	0.662904	0.303732	1.12024	0.704041	2.74338	0.0173571
OLIGO_05793	407157	AGTR2	0.0763772	1.00951	0.924953	0.785118	0.0377282	0.777722	0.0156057	1.57384	0.000826409	1.01479	0.875826	0.644784	0.00154158	0.662947	0.0456223	1.03355	0.866482	0.856878	0.426457
OLIGO_09449	523424		0.0222098	0.990736	0.947125	1.08013	0.618364	1.09023	0.554113	2.06898	7.14745e-05	1.25874	0.100295	0.608386	0.00387491	0.66301	0.0556059	1.38458	0.132312	0.772643	0.233493
OLIGO_07464	513228	IFT43	0.403558	0.58573	0.0503001	0.534762	0.0274161	0.912984	0.680597	0.874256	0.467081	0.857462	0.367814	0.980791	0.917419	0.663062	0.0948103	0.989681	0.959239	1.06318	0.758654
OLIGO_00923	532150	MCTP2	0.0207114	1.0906	0.449688	0.983986	0.900791	0.902246	0.403779	2.05876	1.11153e-05	1.20331	0.116501	0.584482	0.000525618	0.663156	0.0451677	1.25187	0.265815	0.81097	0.306299
OLIGO_02305	535307	-	0.041094	0.996707	0.967986	0.961635	0.675941	0.964812	0.684837	1.47204	0.000305426	1.28422	0.00634386	0.87241	0.154553	0.66316	0.00667975	0.979422	0.881711	0.88562	0.400228
OLIGO_09952	767975		0.982183	1.04225	0.649331	1.12437	0.263103	1.07879	0.423784	1.05996	0.564305	1.10697	0.274892	1.04435	0.68495	0.663342	0.00716032	0.674615	0.0121829	0.653077	0.00759053
OLIGO_11422	507689		0.77957	0.859022	0.485883	0.946016	0.785917	1.10127	0.610146	1.09496	0.669468	1.09403	0.638298	0.99915	0.997058	0.663344	0.15704	0.845539	0.572893	0.767132	0.339941
OLIGO_10489	506836		0.014938	0.964006	0.681153	0.837652	0.09217	0.868929	0.152297	1.64153	5.13854e-05	1.08486	0.36552	0.660883	0.000583036	0.6634	0.0103292	1.12965	0.417784	0.859182	0.322768
OLIGO_11658	513264		1	0.453004	0.0351955	0.390548	0.0205455	0.862129	0.431532	0.856024	0.308048	0.843526	0.253009	0.9854	0.914073	0.663403	0.161736	1.25361	0.210424	1.43285	0.0621661
OLIGO_08929	522441		1	0.998436	0.989323	0.786285	0.0740445	0.787517	0.0476953	1.078	0.518372	0.832766	0.118241	0.772508	0.0564717	0.663626	0.118768	0.716512	0.194187	0.702856	0.158738
OLIGO_09604	-		0.00665462	1.08004	0.449944	0.940585	0.595739	0.870884	0.212241	2.15891	1.05943e-06	1.23328	0.0498107	0.57125	0.000106221	0.663664	0.0390702	1.32661	0.150707	0.870183	0.480343
OLIGO_11906	281283		0.194849	0.962018	0.798721	0.671225	0.0213748	0.697726	0.0315522	1.02492	0.882858	1.07065	0.665316	1.04461	0.795819	0.663669	0.0221953	0.707066	0.05787	1.0586	0.736256
OLIGO_03485	-	-	0.0129707	0.984038	0.850087	0.962035	0.690634	0.97764	0.804607	1.65958	2.97219e-05	1.30733	0.00502884	0.787747	0.0245589	0.663737	0.0301823	1.11939	0.534411	0.901968	0.573037
OLIGO_06693	514666	APEH	0.00103117	0.711466	0.000195182	0.789566	0.0105597	1.10977	0.199895	1.38792	0.000552138	0.961123	0.59398	0.692491	0.00031727	0.663847	0.00295078	1.29503	0.0502793	0.808088	0.100307
OLIGO_09134	518436		0.0414362	0.949672	0.679022	0.855906	0.276669	0.901265	0.438667	1.7797	0.000512377	1.12603	0.351122	0.632709	0.00513677	0.66397	0.0361732	1.24429	0.267954	0.87352	0.486461
OLIGO_07054	514369	NFKBIL1	0.0095411	0.893105	0.239495	0.82793	0.089152	0.927025	0.456008	1.64019	9.75329e-05	1.14179	0.170774	0.696132	0.00287074	0.66435	0.00942214	1.22008	0.18833	0.916198	0.558556
OLIGO_12649	617113		1	0.754828	0.32941	1.12493	0.659746	1.49031	0.0897007	0.803077	0.266432	1.24873	0.235793	1.55493	0.0567318	0.664407	0.183353	0.706876	0.23437	0.737529	0.239188
OLIGO_06984	533243	ZNF143	0.150723	0.839813	0.17996	0.737445	0.0418194	0.878106	0.330756	1.32776	0.0633901	1.00927	0.943606	0.76013	0.0926447	0.664452	0.00547843	1.05051	0.691439	0.909369	0.513846
OLIGO_12387	508656		0.0421901	0.98175	0.821605	0.90458	0.285222	0.921395	0.353844	1.46581	0.000312737	1.10943	0.213064	0.756872	0.00672031	0.664595	0.0027721	0.992281	0.949973	0.815101	0.118134
OLIGO_05578	532021	PRMT9	1	0.671712	0.0168901	0.885815	0.403588	1.31874	0.0475352	1.03446	0.779127	1.00761	0.948766	0.974038	0.839395	0.664626	0.0489098	1.02355	0.904515	0.756006	0.150134
OLIGO_05746	522529	ADSS	0.0630931	0.88375	0.177319	0.830405	0.0796801	0.939637	0.517338	1.12194	0.242916	1.25457	0.020029	1.11821	0.277509	0.664759	0.0134471	0.843926	0.280295	1.00431	0.978312
OLIGO_11964	281620		1	0.688579	0.117169	0.700572	0.151345	1.01742	0.934167	0.958965	0.848609	0.901605	0.624283	0.940186	0.793679	0.664822	0.146817	0.925879	0.77502	0.855597	0.565963
OLIGO_10762	-		0.0166455	0.719101	0.0102139	1.08301	0.542835	1.50606	0.00371847	1.30315	0.0429889	1.04307	0.723729	0.800419	0.11083	0.66527	0.0246555	1.2056	0.290086	0.640734	0.020907
OLIGO_02612	516004	MRPS26	0.190058	0.789474	0.0246008	0.826196	0.0966374	1.04651	0.664484	1.03674	0.730339	1.09953	0.337793	1.06057	0.595997	0.665378	0.0120364	0.873774	0.382526	0.885506	0.439421
OLIGO_03827	-	-	0.00613766	0.936234	0.365336	0.95103	0.542942	1.0158	0.839245	1.54605	2.00384e-05	1.19777	0.0203415	0.774729	0.0054604	0.665385	0.013963	1.09878	0.543586	0.838017	0.266734
OLIGO_11865	281041		1	0.725849	0.247233	0.970032	0.916203	1.33641	0.252452	1.24975	0.327914	0.906246	0.686067	0.72514	0.219061	0.665687	0.209697	1.14617	0.62442	0.621914	0.153969
OLIGO_07023	615428	TNNC2	0.0948523	0.898263	0.342799	0.644569	0.00218324	0.717574	0.0111141	1.20833	0.12398	1.01288	0.908786	0.838243	0.168486	0.665791	0.00673984	0.895615	0.439664	1.04622	0.755181
OLIGO_05966	-	-	0.00312849	1.02798	0.719693	0.968682	0.716904	0.942316	0.474192	1.83807	6.19817e-07	1.12669	0.132466	0.612975	2.25097e-05	0.665993	0.032961	1.19082	0.340698	0.774627	0.174019
OLIGO_04652	523454	WWC3	0.0524705	0.859189	0.106433	0.850942	0.12742	0.990401	0.920711	1.24767	0.0326774	1.22374	0.041994	0.980819	0.854983	0.666031	0.00943216	0.967178	0.819635	0.95782	0.773779
OLIGO_11848	280937		1	0.515773	0.163942	0.372872	0.0642384	0.722938	0.264925	0.83194	0.458742	0.57531	0.0716848	0.691529	0.166694	0.666071	0.523429	1.07437	0.886066	1.02769	0.954061
OLIGO_10878	281740		1	1.04029	0.862487	1.47895	0.123493	1.42166	0.0619123	1.1243	0.492765	1.45445	0.064898	1.29365	0.172781	0.666119	0.162834	0.719912	0.146294	0.655087	0.0788091
OLIGO_05850	618228	NOM1	0.13796	0.85823	0.379078	0.785766	0.218971	0.915565	0.583146	1.49436	0.0107259	0.991744	0.952223	0.663659	0.0144672	0.666222	0.0910879	1.16003	0.489142	0.840863	0.431994
OLIGO_13157	509506		0.0237059	0.852305	0.150629	0.703984	0.00948755	0.825977	0.111072	1.51401	0.00189152	0.794078	0.0440055	0.524486	4.5046e-05	0.66646	0.0405164	1.18388	0.381779	0.751753	0.153305
OLIGO_08801	-		0.00730008	0.940332	0.422385	0.974821	0.768755	1.03668	0.659565	1.57274	2.40557e-05	1.22336	0.0149191	0.777854	0.00865093	0.666482	0.0127291	1.11471	0.477169	0.836408	0.256954
OLIGO_08634	523737		0.0190772	0.728704	0.00326254	0.734232	0.00903539	1.00759	0.940444	1.25054	0.0378707	0.992287	0.934757	0.793486	0.0417264	0.666562	0.00962362	1.1439	0.363911	0.900834	0.487279
OLIGO_09030	506198		0.191366	0.966148	0.732407	0.797848	0.0584209	0.825804	0.087213	1.23943	0.0574358	1.09464	0.373438	0.883175	0.279719	0.666562	0.00702376	0.855106	0.27313	0.914513	0.538003
OLIGO_06677	-	-	0.0105957	0.912902	0.325382	0.934342	0.513575	1.02348	0.812353	1.58948	0.000139317	1.03295	0.723166	0.649869	0.00049592	0.666565	0.00469316	1.16058	0.267828	0.736916	0.0338453
OLIGO_05564	781117	SLC46A3	1	0.823624	0.38136	0.771484	0.286522	0.936694	0.736455	1.54224	0.0236294	0.809706	0.261588	0.525019	0.0069189	0.666741	0.112634	1.24848	0.295264	0.699775	0.158872
OLIGO_05931	508458	ASMTL	0.0247294	0.902213	0.208674	0.799518	0.0213556	0.886175	0.168442	1.27594	0.00971705	1.20242	0.0313413	0.942382	0.512159	0.666793	0.00115661	0.942998	0.599298	1.00281	0.980354
OLIGO_10655	-		0.0521079	0.864129	0.110023	0.807679	0.0292149	0.934674	0.425521	1.2214	0.0489836	1.1463	0.116434	0.938506	0.556341	0.666983	0.016313	0.942749	0.71786	0.946613	0.723797
OLIGO_12406	510225		0.127143	0.961811	0.62427	1.05897	0.536929	1.10102	0.265196	1.27748	0.00740924	1.13741	0.109039	0.890358	0.19294	0.667143	0.0065216	0.886098	0.375952	0.716559	0.0250586
OLIGO_10504	538598		0.00100608	0.934585	0.263534	0.875174	0.0617461	0.936431	0.310635	1.60673	5.77914e-07	1.22362	0.0037108	0.76156	0.000975173	0.667163	0.0101087	1.14698	0.349283	0.932792	0.637808
OLIGO_05271	-	-	0.0572938	0.994269	0.946156	0.875964	0.172407	0.881013	0.176646	1.35752	0.00302216	1.24653	0.0149697	0.918243	0.379151	0.667272	0.0115725	0.911056	0.541747	0.949554	0.735037
OLIGO_00397	-	-	0.0545734	1.17522	0.07779	0.955018	0.643821	0.812632	0.0376626	1.61504	6.21299e-05	1.40068	0.00104061	0.867269	0.162577	0.667303	0.00944337	0.917042	0.552997	0.9787	0.883416
OLIGO_09309	-		0.0239259	0.898717	0.253421	0.923232	0.437667	1.02728	0.782014	1.48132	0.00064616	1.21181	0.0456519	0.818063	0.0609561	0.667372	0.002575	1.1	0.440752	0.875975	0.295301
OLIGO_13121	100138311		0.01597	0.866424	0.169759	1.01095	0.924344	1.16681	0.167073	1.50245	0.00131439	1.04716	0.651343	0.696972	0.00508966	0.667384	0.0128001	1.1573	0.346927	0.691288	0.0269554
OLIGO_12384	613482		0.00593176	0.839692	0.0356669	0.839301	0.0591691	0.999535	0.995551	1.45102	0.000263258	1.08465	0.305018	0.747509	0.00360403	0.667662	0.00262216	1.15375	0.246723	0.862837	0.24175
OLIGO_05067	-	-	0.00254478	0.979595	0.786976	0.887336	0.179413	0.905819	0.235367	1.74811	1.71047e-06	1.37718	0.00053119	0.787815	0.0127275	0.667722	0.00236384	1.19156	0.154251	1.03634	0.773858
OLIGO_07095	-	-	0.0844581	0.97373	0.852907	1.04735	0.768773	1.07561	0.624934	1.75118	0.00112776	1.32849	0.0509624	0.758627	0.0869612	0.667814	0.0408927	1.20101	0.346021	0.847075	0.395285
OLIGO_12972	525655		0.0537498	0.984976	0.848418	0.924284	0.382873	0.938382	0.455595	1.33277	0.00289172	1.29337	0.00401861	0.970436	0.737043	0.667894	0.00176665	0.903729	0.385596	0.9346	0.568447
OLIGO_04384	286815	GCH1	0.0292379	0.881604	0.159876	0.821495	0.0561872	0.931818	0.451026	1.41045	0.00203624	1.05376	0.550015	0.74711	0.00940029	0.668081	0.00188467	1.06884	0.576701	0.856973	0.206327
OLIGO_13117	510026		1	1.73604	0.454143	0.697537	0.62218	0.401797	0.025217	0.92925	0.834649	2.13181	0.0738468	2.29412	0.0329678	0.668124	0.629144	0.357626	0.066727	2.04192	0.187209
OLIGO_10398	337901		0.0185129	1.05794	0.673127	1.04944	0.759634	0.991964	0.956703	2.0663	0.000110538	0.96342	0.786763	0.466253	0.000118224	0.668219	0.0748987	1.30512	0.243641	0.613446	0.0438586
OLIGO_10836	510385		1	0.599301	0.010091	0.835211	0.328912	1.39364	0.0482643	0.680613	0.0266008	0.911232	0.441441	1.33884	0.0955348	0.668337	0.0616179	0.759015	0.158804	0.729169	0.0859711
OLIGO_11425	511832		0.0626682	0.818692	0.0809964	0.633918	0.00268124	0.774306	0.0411375	1.35213	0.0306869	0.921855	0.466834	0.68178	0.0143004	0.668491	0.0729672	1.10406	0.658653	0.972131	0.899889
OLIGO_06443	-	-	0.00218383	1.04093	0.618382	1.07419	0.438192	1.03195	0.71558	1.98428	2.16269e-07	1.29935	0.00389598	0.654824	0.000179278	0.668508	0.0217088	1.27435	0.154725	0.808638	0.216063
OLIGO_00800	538649	FAM60A	0.534956	0.943776	0.612163	0.905556	0.415254	0.959503	0.715887	1.12042	0.311884	0.885181	0.25026	0.790045	0.0554039	0.668713	0.00651209	0.793874	0.103432	0.653667	0.00569529
OLIGO_11238	614712		0.101659	0.784254	0.149008	0.741415	0.0907141	0.945375	0.665411	0.626725	0.00219863	0.997444	0.983161	1.59152	0.00342628	0.668746	0.0620193	0.534418	0.00309613	0.89968	0.549108
OLIGO_02275	-	-	0.0250755	1.15834	0.142893	1.03752	0.74076	0.895698	0.298991	1.93114	4.88994e-06	1.15282	0.154916	0.596963	0.000161232	0.668888	0.0213156	1.11515	0.512865	0.743222	0.0897552
OLIGO_08897	-		0.00234444	0.75196	0.0116336	0.86475	0.219021	1.14999	0.21339	1.63965	0.000241836	0.950563	0.63395	0.579734	0.000206549	0.668889	0.00794649	1.45852	0.0147971	0.735266	0.049258
OLIGO_12936	281944		0.0805586	0.970239	0.798304	0.736478	0.0397663	0.759068	0.0393289	1.25529	0.0779344	1.24502	0.0710599	0.991821	0.949965	0.669098	0.0715523	0.865674	0.508204	1.13112	0.579701
OLIGO_12583	613413		0.00912801	0.790766	0.00874382	0.84308	0.0733244	1.06616	0.461512	1.33772	0.00304329	1.07776	0.36028	0.805671	0.026575	0.669112	0.00100592	1.13192	0.259367	0.855369	0.169106
OLIGO_05625	782145	LOC782145	0.0175087	0.849359	0.0970007	0.816723	0.0713633	0.961576	0.699346	1.46553	0.00123458	1.12884	0.210261	0.770259	0.0238187	0.669208	0.0142607	1.15469	0.357813	0.924949	0.620753
OLIGO_00168	-	-	0.00535474	0.920418	0.379448	0.988082	0.909902	1.07351	0.481139	1.77378	1.66489e-05	1.21123	0.0519176	0.682855	0.00183853	0.6693	0.019866	1.28984	0.131816	0.820455	0.241023
OLIGO_03403	-	-	0.120145	1.01928	0.86599	0.860569	0.178979	0.844293	0.106202	1.482	0.0015161	1.15582	0.13045	0.779904	0.0379807	0.669347	0.0265312	0.973211	0.882505	0.89899	0.538718
OLIGO_09698	-		0.189245	1.16598	0.291974	0.976	0.880259	0.837062	0.244414	1.93909	0.00135543	1.23987	0.20063	0.639411	0.0181771	0.66936	0.0734	1.11318	0.61581	0.850329	0.454922
OLIGO_11986	281701		0.0106988	0.952005	0.511064	0.969657	0.716408	1.01854	0.818038	1.52724	4.10158e-05	1.18984	0.0291918	0.779082	0.00785432	0.669411	0.0121647	1.07389	0.633447	0.821419	0.201313
OLIGO_06746	508683	PFKL	0.0202255	1.02202	0.776881	1.01683	0.84846	0.994919	0.950643	1.5766	2.52473e-05	1.30231	0.00261907	0.826022	0.0393596	0.66947	0.00809763	1.03275	0.817997	0.857428	0.287351
OLIGO_00606	-	-	0.00339574	0.926	0.304376	0.898846	0.212721	0.970675	0.706954	1.61972	7.70055e-06	1.25336	0.00611131	0.773808	0.00612406	0.669567	0.00484508	1.17118	0.233606	0.933647	0.603839
OLIGO_01009	-	-	0.00509399	1.01422	0.852633	0.926038	0.379967	0.913055	0.2727	1.74989	1.66221e-06	1.21592	0.0177119	0.694851	0.000459309	0.669963	0.0109097	1.15593	0.327984	0.879681	0.394653
OLIGO_03065	536093	DHX8	0.0434073	0.95449	0.673388	0.912754	0.466728	0.956274	0.705021	1.63544	0.000502232	1.19006	0.126948	0.727667	0.0185043	0.670154	0.0212139	1.14825	0.409471	0.873752	0.430481
OLIGO_04454	534286	ALAS1	0.0334436	1.09711	0.475781	0.931666	0.62876	0.849197	0.245306	2.07274	4.36172e-05	1.04473	0.734965	0.504031	0.000158665	0.670238	0.053943	1.26626	0.252945	0.751572	0.180447
OLIGO_08993	618086		0.486852	1.05589	0.610224	0.8089	0.0875406	0.766087	0.0221183	1.23012	0.0846677	1.00599	0.955743	0.817794	0.126284	0.670341	0.0797688	0.780956	0.277806	0.833666	0.420635
OLIGO_04232	532203	MRPL24	0.621526	0.859781	0.191061	0.847368	0.202943	0.985562	0.903936	1.00341	0.977456	1.00632	0.955416	1.0029	0.981811	0.670346	0.0207994	0.782329	0.149415	0.796093	0.188647
OLIGO_10008	509808		0.0328249	0.840453	0.0627801	0.72314	0.0042793	0.860418	0.125912	1.03915	0.698512	1.16296	0.10174	1.11914	0.289617	0.670381	0.00976572	0.828874	0.21652	1.07811	0.617784
OLIGO_07336	281156	FDPS	0.0666773	1.11166	0.315745	0.969349	0.786449	0.871987	0.213803	1.74703	4.87872e-05	1.17317	0.121747	0.671523	0.00218272	0.670384	0.0251153	1.05354	0.758943	0.811341	0.231972
OLIGO_04297	784390	ASB9	0.0170007	0.925329	0.314388	0.864051	0.104424	0.933777	0.405644	1.44096	0.00025372	1.1089	0.184928	0.769553	0.00666754	0.670434	0.0193147	1.04403	0.788619	0.860415	0.36221
OLIGO_09641	507217		0.100025	0.990816	0.947246	0.573819	0.00958212	0.579138	0.00705634	1.743	0.00332794	0.939777	0.69109	0.539173	0.00149482	0.670435	0.123881	1.1794	0.516074	1.09801	0.736153
OLIGO_04628	508530	PSMC3IP	0.0736794	1.01103	0.900571	0.94246	0.555316	0.932178	0.459376	1.45072	0.000829381	1.25084	0.0186545	0.862217	0.149944	0.670466	0.0346286	0.962046	0.830597	0.889844	0.524446
OLIGO_05216	533492	PVRL1	0.0800478	1.09644	0.32488	0.823884	0.0762055	0.751419	0.00875891	1.35105	0.00623833	1.23228	0.0336889	0.912092	0.381959	0.670481	0.010753	0.826176	0.205213	1.00284	0.985108
OLIGO_10871	613652		0.232318	0.819454	0.0564962	0.742631	0.0143628	0.906251	0.356706	1.04623	0.669273	0.981488	0.850157	0.938121	0.567391	0.670728	0.00884755	0.856343	0.280759	0.886459	0.408101
OLIGO_11606	-		0.0756621	0.843065	0.29637	0.530792	0.00361969	0.629598	0.0232897	1.19304	0.287006	1.11779	0.503424	0.93693	0.706536	0.670739	0.0419414	0.949175	0.787554	1.4125	0.131477
OLIGO_07230	530939	IGSF3	0.100513	1.09292	0.270759	0.813005	0.0317035	0.743882	0.00238997	1.24236	0.0185192	1.12879	0.138618	0.908582	0.294851	0.670758	0.0123941	0.762474	0.0815298	0.931289	0.640368
OLIGO_00260	-	-	0.0781459	1.08622	0.425687	0.892229	0.33376	0.821411	0.0868546	1.65714	0.000194362	1.21777	0.0678821	0.73486	0.0148198	0.670777	0.0101965	1.02334	0.874704	0.915517	0.556888
OLIGO_12896	540013		0.103686	0.866549	0.294707	0.794115	0.102381	0.916411	0.4918	1.40994	0.0110258	1.11993	0.319674	0.79431	0.0653999	0.670803	0.0527524	1.09145	0.646591	0.946026	0.763836
OLIGO_00550	-	-	0.00879371	0.978253	0.877078	1.2373	0.193826	1.2648	0.133942	2.09625	0.000104135	1.08439	0.570417	0.517299	0.000561872	0.670949	0.0512905	1.43774	0.0831436	0.58803	0.0170698
OLIGO_08701	-		0.0103561	0.981918	0.861803	0.941453	0.613077	0.95879	0.708084	1.87131	2.24568e-05	1.07961	0.468255	0.576927	0.000180815	0.670986	0.0276586	1.27875	0.167543	0.769453	0.148784
OLIGO_08320	785042	HOOK1	0.122594	0.931666	0.479099	0.83121	0.0927921	0.892175	0.253813	1.19953	0.0936706	1.18651	0.0837047	0.989143	0.919064	0.671046	0.0123837	0.863981	0.330086	0.957885	0.772193
OLIGO_03570	533223	WDR1	0.0290539	0.808726	0.0197439	0.891757	0.233006	1.10267	0.283181	1.26155	0.016998	1.1316	0.153582	0.896991	0.257011	0.671114	0.00114492	1.04689	0.674977	0.851617	0.162375
OLIGO_13204	540355		0.377623	1.05595	0.680257	1.02739	0.856039	0.972946	0.845756	1.45697	0.0144033	1.19021	0.196946	0.816907	0.185281	0.671376	0.0527759	0.926344	0.704017	0.777779	0.22964
OLIGO_06028	538803	-	1	0.613856	0.0231206	0.52737	0.00552978	0.85911	0.308395	0.914678	0.569115	1.12512	0.452857	1.23007	0.218254	0.671406	0.0650633	1.00043	0.997829	1.43242	0.0392329
OLIGO_07853	511453	SPCS1	1	0.323267	0.0028295	0.305294	0.00374942	0.944402	0.754791	0.451227	0.00273431	0.556968	0.0267553	1.23434	0.341085	0.671455	0.319231	0.93724	0.843701	1.22498	0.561883
OLIGO_04934	526095	ARL6IP4	0.230695	1.06844	0.631228	0.830926	0.244036	0.777701	0.0813679	1.47654	0.00926568	1.23903	0.106896	0.83914	0.187432	0.671678	0.0113917	0.928236	0.546327	1.00157	0.99113
OLIGO_06488	505075	WNT6	0.0230601	1.14116	0.177647	0.966396	0.752749	0.846851	0.116245	1.9381	3.56537e-06	1.23949	0.0348392	0.639538	0.000544287	0.671708	0.0170225	1.1408	0.408566	0.861527	0.360714
OLIGO_12372	787905		0.200731	1.02756	0.803493	0.854287	0.189606	0.831373	0.114068	1.42697	0.00575624	0.891082	0.296993	0.624458	0.000975466	0.671764	0.0147249	0.932875	0.660137	0.700698	0.0331722
OLIGO_08461	539321	SERTAD1	0.0897282	0.976015	0.858496	1.06345	0.680962	1.08959	0.544556	1.68123	0.00137993	1.27703	0.0737354	0.75958	0.0743247	0.671795	0.0439634	1.1572	0.450096	0.806713	0.276523
OLIGO_07756	-	-	0.0106584	0.813727	0.127254	0.900868	0.545041	1.10709	0.52327	1.6468	0.00232214	0.801197	0.140588	0.486517	0.000210804	0.671798	0.0482624	1.35957	0.122606	0.597471	0.0303382
OLIGO_13177	784869		0.0290539	0.972748	0.6843	0.72821	0.000549897	0.748611	0.000756636	1.14035	0.0829719	1.05574	0.42768	0.925802	0.32179	0.671965	0.00129844	0.787746	0.0399192	0.9742	0.814537
OLIGO_06385	-	-	0.0195116	1.02963	0.779099	1.00116	0.99211	0.972356	0.800987	1.83477	2.93285e-05	1.15473	0.177374	0.629358	0.000838737	0.671994	0.0160312	1.19748	0.259445	0.775069	0.125452
OLIGO_08863	-		0.0141114	1.15603	0.172547	0.818416	0.0997594	0.707953	0.00535178	2.1606	1.37927e-06	1.11093	0.315895	0.514175	1.80692e-05	0.672014	0.0184105	1.25598	0.16904	0.912199	0.578704
OLIGO_06442	504912	TOM1	0.10796	1.1096	0.346873	1.00793	0.951116	0.908375	0.433508	1.63193	0.000480183	1.44147	0.00319646	0.88329	0.321696	0.672609	0.0251978	0.989235	0.949217	0.961917	0.826512
OLIGO_02755	533865	MED25	0.0209368	1.05425	0.55434	0.749158	0.00981414	0.71061	0.00191543	1.71458	3.61654e-05	1.10084	0.313423	0.642045	0.000555278	0.672652	0.0456056	1.09397	0.639028	0.988417	0.951754
OLIGO_07680	525095	PIGN	0.0410773	0.926962	0.351322	0.877153	0.164624	0.946266	0.527638	1.32889	0.00340059	1.21153	0.0259925	0.911685	0.310791	0.672687	0.000990955	0.964361	0.733014	0.92912	0.505707
OLIGO_09462	539143		0.0806095	0.675757	0.0139991	0.735469	0.0745828	1.08836	0.588811	1.17335	0.314331	0.734497	0.0480408	0.625982	0.00989928	0.672696	0.0855758	1.16804	0.499582	0.671807	0.0990192
OLIGO_03526	504393	TMEM25	0.0407374	0.923176	0.413422	0.628564	0.000439537	0.680871	0.00142377	1.18135	0.120056	1.03024	0.758371	0.872093	0.22121	0.672699	0.0187121	0.860824	0.356099	1.10258	0.554556
OLIGO_08947	512966		0.0307578	1.10326	0.301152	0.966303	0.747851	0.875858	0.19697	1.80202	1.2129e-05	1.18384	0.0838349	0.656953	0.0008005	0.672833	0.0126548	1.09897	0.530273	0.824304	0.22094
OLIGO_11234	-		0.0342997	0.818476	0.0164651	0.921179	0.351983	1.12548	0.162473	1.18986	0.0460034	1.2311	0.0133066	1.03465	0.696179	0.672867	0.00613927	0.978183	0.867849	0.899243	0.433152
OLIGO_12226	338070		1	1.14083	0.596937	0.832575	0.44115	0.729797	0.152724	1.04948	0.812048	1.78353	0.00625859	1.69943	0.0227705	0.672949	0.137644	0.619067	0.0791864	1.44158	0.119604
OLIGO_05206	-	-	0.0717635	0.91173	0.239814	0.800331	0.0193286	0.877816	0.127609	1.24307	0.0263293	1.07079	0.399715	0.861403	0.138039	0.672968	0.0234663	0.917538	0.609276	0.900383	0.533396
OLIGO_04658	-	-	0.0949423	0.897509	0.235604	0.892801	0.271512	0.994754	0.956172	1.28573	0.0158678	1.11082	0.248494	0.863956	0.16076	0.673166	0.01579	0.964348	0.814834	0.837549	0.261827
OLIGO_04987	100138493	LOC100138493	0.0365652	0.966896	0.713663	0.890002	0.268411	0.920474	0.401945	1.52796	0.000349613	1.18294	0.0791217	0.774198	0.0217145	0.673237	0.00741374	1.0639	0.652253	0.894831	0.427842
OLIGO_02982	509378	JSRP1	0.0205696	0.759478	0.0118412	0.78314	0.0414401	1.03116	0.773888	1.31375	0.0182792	1.14276	0.191297	0.869846	0.226145	0.673283	0.0176001	1.16465	0.341476	0.982455	0.911853
OLIGO_12050	281968		0.013531	1.11006	0.235212	0.878971	0.198583	0.791825	0.0196698	1.87757	1.85081e-06	1.14274	0.134069	0.608628	6.98523e-05	0.6733	0.0196917	1.13883	0.421321	0.875351	0.417507
OLIGO_05305	515515	SYK	1	1.17537	0.475448	1.91452	0.0145673	1.62887	0.0237528	0.743473	0.120151	1.38779	0.0617171	1.86663	0.0033287	0.67354	0.0953351	0.426045	0.000783589	0.488233	0.00154641
OLIGO_07793	509461	TMEM45A	1	0.849281	0.445843	0.776016	0.24852	0.913732	0.509512	0.899026	0.444811	1.2148	0.180969	1.35124	0.0770607	0.673543	0.186631	0.712995	0.188613	1.05439	0.825745
OLIGO_06124	512072	PTPRF	0.533294	1.05229	0.65928	0.862014	0.263304	0.819178	0.118327	1.23275	0.102356	1.07192	0.548743	0.869535	0.290543	0.673631	0.0286914	0.78915	0.184157	0.837662	0.331155
OLIGO_10850	789933		1	0.837775	0.166385	0.808639	0.0978385	0.965222	0.752236	1.41786	0.0202023	1.50167	0.00334432	1.05911	0.660543	0.673736	0.0487512	1.14024	0.504956	1.25115	0.235768
OLIGO_02281	-	-	0.0115991	0.722729	0.000574991	0.609391	2.44977e-05	0.843181	0.0553618	0.989637	0.901831	1.00217	0.978053	1.01267	0.887918	0.673793	0.00324061	0.92263	0.510804	1.10809	0.41397
OLIGO_05122	-	-	0.00109225	0.824599	0.0378391	0.883489	0.222164	1.07142	0.464535	1.80794	4.87834e-06	1.1472	0.127924	0.634535	0.000202946	0.673895	0.031017	1.47752	0.0359008	0.875044	0.452146
OLIGO_01335	510244	CDKN2D	0.319482	1.14011	0.343889	0.975339	0.879254	0.85548	0.289935	1.55313	0.00262656	1.01266	0.921933	0.652009	0.0055013	0.674009	0.0371059	0.918182	0.59978	0.699798	0.0574295
OLIGO_09921	613915		0.505027	1.19649	0.211953	1.03115	0.8449	0.861808	0.308819	1.42389	0.0302463	1.38276	0.0395504	0.971116	0.85896	0.674109	0.123965	0.802224	0.391269	0.903974	0.695468
OLIGO_04812	519474	TERF1	0.231277	0.787119	0.025641	0.86654	0.225677	1.1009	0.373508	1.05064	0.64376	0.917456	0.417213	0.873236	0.224455	0.67422	0.0122277	0.899943	0.458158	0.713836	0.0379398
OLIGO_05909	540111	NUP160	0.0146409	0.939022	0.471722	0.704927	0.00203784	0.750704	0.00580325	1.47682	0.000476488	1.10401	0.262575	0.747561	0.00769284	0.674297	0.0115917	1.06048	0.688512	1.05604	0.716059
OLIGO_09549	786493		0.0285869	1.09481	0.456774	1.01883	0.891578	0.9306	0.579179	1.99696	3.57275e-05	1.0965	0.44907	0.549084	0.000295925	0.674468	0.0288535	1.23024	0.241199	0.725883	0.0821814
OLIGO_07889	784636	AP2A1	0.0731506	1.06639	0.430247	0.95894	0.64935	0.899241	0.229796	1.48141	0.000220979	1.25489	0.0105914	0.84709	0.0832384	0.67447	0.0102284	0.936965	0.649118	0.882626	0.394711
OLIGO_06554	519816	AASDHPPT	0.0954993	1.09925	0.355591	0.905014	0.389242	0.8233	0.0853952	1.63862	0.000209085	1.19128	0.0962464	0.727	0.0111668	0.67448	0.017485	1.00543	0.972593	0.887823	0.467207
OLIGO_00509	-	-	0.0865209	1.09836	0.398639	1.01461	0.907663	0.923749	0.504062	1.71835	0.000195115	1.13801	0.248867	0.662272	0.00356618	0.67454	0.0384919	1.0553	0.769837	0.756585	0.150295
OLIGO_01569	525496	NUDT1	0.275816	0.939262	0.620878	0.699833	0.0196267	0.745088	0.0394916	1.20582	0.182198	0.996519	0.977961	0.826424	0.195582	0.674567	0.0228709	0.866006	0.398564	0.960543	0.816948
OLIGO_01354	532875	LOC532875	0.00604471	0.672996	0.00150765	0.94333	0.63208	1.40169	0.00803547	1.34391	0.0178067	0.996035	0.970502	0.741145	0.0222777	0.674596	0.0249346	1.34711	0.0894258	0.712287	0.0593196
OLIGO_11645	-		0.030184	0.999004	0.993438	1.15369	0.306424	1.15484	0.275958	1.8653	0.000124466	1.35622	0.0201292	0.72708	0.0305765	0.674724	0.0814577	1.25981	0.304331	0.793169	0.307477
OLIGO_06627	-	-	0.0661682	0.965236	0.652783	0.956961	0.62364	0.991428	0.918494	1.36003	0.00160894	1.19739	0.0316161	0.880415	0.164837	0.674778	0.0157937	0.950769	0.741507	0.844309	0.283577
OLIGO_04063	538819	SCAMP4	0.615573	1.19933	0.0598305	1.15589	0.202728	0.963779	0.721283	1.31876	0.0153047	1.07143	0.477428	0.812452	0.0663689	0.675235	0.0124829	0.742478	0.0510676	0.625899	0.00584367
OLIGO_01976	281039	CAST	0.01101	0.894308	0.307952	1.00578	0.962514	1.12465	0.31705	1.66862	0.000282494	1.04237	0.70122	0.624693	0.00105334	0.675269	0.0397953	1.25993	0.219201	0.699837	0.0676468
OLIGO_04780	785776	KMT2B	0.0184941	1.01747	0.848624	1.05939	0.572862	1.0412	0.677037	1.63069	7.07261e-05	1.07053	0.469193	0.656491	0.000714763	0.675269	0.00347501	1.08225	0.522283	0.682372	0.00752738
OLIGO_10281	533181		1	0.988012	0.930308	0.808898	0.143279	0.818712	0.12669	1.19627	0.205034	1.01375	0.9106	0.847422	0.255236	0.675367	0.0513994	0.817726	0.300306	0.846401	0.365255
OLIGO_00165	788533	LOC788533	0.171071	0.930717	0.460123	0.820733	0.115867	0.881829	0.269285	1.29517	0.0273598	0.915727	0.444484	0.707033	0.0050045	0.675403	0.0288568	0.939879	0.697032	0.753577	0.117834
OLIGO_01359	100138017	PTPRA	0.0473283	1.07033	0.490237	1.00972	0.930639	0.943372	0.580038	1.70686	6.37747e-05	1.3192	0.0101372	0.772883	0.0299152	0.675433	0.0179118	1.07711	0.637626	0.882453	0.440766
OLIGO_02875	617024	E2F2	1	1.42546	0.237011	3.75236	0.0277509	2.63239	0.0315765	3.21208	0.0123833	0.663858	0.145815	0.206676	0.00566685	0.675472	0.287775	1.52208	0.275511	0.119503	0.00926178
OLIGO_00406	-	-	0.00895927	0.935357	0.57751	0.927035	0.577609	0.991103	0.944313	2.03565	2.38372e-05	1.26119	0.0643628	0.619553	0.00209337	0.67556	0.0459887	1.47024	0.055561	0.919072	0.665738
OLIGO_10453	539994		0.00740864	1.22816	0.0236018	1.05181	0.600799	0.856404	0.0994819	2.13586	1.00058e-07	1.20047	0.0411751	0.562055	9.37815e-06	0.675625	0.0296492	1.17496	0.353452	0.77112	0.14956
OLIGO_10711	618278		0.170812	0.850984	0.142184	0.831391	0.137538	0.976977	0.838083	1.17438	0.169732	1.131	0.25643	0.963061	0.754974	0.675675	0.0230983	0.932452	0.672353	0.919171	0.617629
OLIGO_03830	522719	CLCN3	1	0.641174	0.0110646	0.718831	0.0541615	1.12112	0.342005	0.913521	0.504574	0.674366	0.00853086	0.738205	0.0519755	0.675688	0.0891124	0.962695	0.844535	0.633891	0.0285568
OLIGO_09244	504807		0.032853	0.904756	0.251334	0.921536	0.405734	1.01855	0.84136	1.41061	0.00130194	1.13229	0.158348	0.802695	0.0340972	0.675688	0.0165334	1.05347	0.734833	0.830218	0.240121
OLIGO_03045	524854	THUMPD1	0.0232659	1.00909	0.922231	1.03084	0.773988	1.02155	0.830288	1.62328	0.000105323	1.07397	0.444819	0.661607	0.000899608	0.675804	0.0501027	1.08714	0.665474	0.704082	0.0855789
OLIGO_03317	613425	UROS	0.283947	0.903186	0.259334	0.799311	0.0227205	0.88499	0.159171	1.14167	0.172638	0.954042	0.582019	0.835654	0.090288	0.675804	0.00972697	0.854249	0.292537	0.806627	0.137855
OLIGO_03730	514951	RBFOX2	0.00621506	0.905971	0.219805	0.809621	0.0263164	0.893649	0.191502	1.55589	4.51167e-05	1.1172	0.170808	0.718042	0.00132922	0.676099	0.0015302	1.16111	0.184277	0.932948	0.537915
OLIGO_07493	518728	MAGEF1	0.231392	1.06226	0.564547	1.07841	0.527787	1.01521	0.892822	1.44386	0.00373033	1.35602	0.0083716	0.939168	0.598112	0.676137	0.0515287	0.919024	0.664964	0.85019	0.414014
OLIGO_03944	524274	XPC	0.0120103	1.08781	0.373847	1.01619	0.879594	0.934159	0.499339	1.93926	2.77473e-06	1.42053	0.00130063	0.732514	0.00809476	0.676189	0.0139968	1.20545	0.223455	0.945244	0.712952
OLIGO_02085	536759	FER	0.00948709	1.06394	0.410555	0.865945	0.103436	0.813905	0.0178498	1.7239	1.87919e-06	1.11645	0.151554	0.647627	6.20796e-05	0.676276	0.0158968	1.09577	0.549054	0.87191	0.37901
OLIGO_11574	784026		0.00492121	1.07966	0.31656	0.987501	0.883959	0.914639	0.278689	1.85261	4.05291e-07	1.1798	0.0392268	0.636831	4.69117e-05	0.676311	0.0288375	1.16049	0.385041	0.808011	0.223846
OLIGO_01889	-	-	0.0412594	0.883579	0.459951	0.532282	0.00143466	0.602416	0.00446787	1.1793	0.234881	1.09092	0.507673	0.925061	0.575493	0.676318	0.0619377	0.902672	0.598043	1.38613	0.115161
OLIGO_11809	414349		0.341296	1.02881	0.862237	0.888193	0.5098	0.863323	0.377106	1.18815	0.342294	1.35328	0.077432	1.13898	0.481929	0.676337	0.0586278	0.78109	0.24408	1.03049	0.881696
OLIGO_12527	515715		0.136631	0.882748	0.194631	0.852106	0.139923	0.965288	0.724065	1.24456	0.0395721	1.01621	0.864071	0.816519	0.0665552	0.676417	0.00353038	0.953659	0.700426	0.806683	0.0984516
OLIGO_00307	508759	DCUN1D5	0.0883291	0.980942	0.823503	0.865436	0.14469	0.88225	0.177101	1.08673	0.35854	1.23158	0.0194631	1.1333	0.196709	0.676496	0.00761069	0.749448	0.0468665	0.962707	0.783246
OLIGO_05139	-	-	0.000869635	0.783947	0.00559033	0.778503	0.010684	0.993056	0.933976	1.64612	1.10666e-05	1.02075	0.793696	0.620097	3.65832e-05	0.676523	0.0109395	1.42055	0.0227658	0.887041	0.41367
OLIGO_04626	540328	FBXO25	0.0475876	1.03386	0.715215	0.894103	0.287692	0.864821	0.148932	1.53832	0.000292558	1.2724	0.0151931	0.827137	0.0790373	0.67667	0.0195346	1.00684	0.965668	0.962969	0.815799
OLIGO_04935	404169	PKIG	0.0400235	0.917979	0.47128	0.939598	0.621881	1.02355	0.836076	1.61141	0.00132986	1.05082	0.676395	0.652113	0.00513416	0.676685	0.0625791	1.18784	0.400337	0.756786	0.176469
OLIGO_11834	280834		0.00597599	1.25151	0.0211305	0.921603	0.429156	0.73639	0.00480821	1.64499	5.6689e-05	1.76867	4.8021e-06	1.07518	0.481362	0.676786	0.0197395	0.889569	0.464034	1.29884	0.116752
OLIGO_11374	512903		1	1.04763	0.787831	1.47818	0.0398387	1.41097	0.0413695	1.78307	0.0071058	1.58709	0.0212174	0.890089	0.499187	0.676816	0.202635	1.15194	0.628937	0.726684	0.271901
OLIGO_06213	100140853	-	0.0128419	1.16265	0.316018	1.05345	0.755213	0.906073	0.533113	2.80348	3.33783e-06	1.28227	0.128094	0.457386	0.000253049	0.67683	0.141599	1.63202	0.0756078	0.823847	0.479607
OLIGO_07643	505664	FRAT1	0.00704525	0.983609	0.857291	0.795032	0.0394765	0.808281	0.0419648	1.81928	9.32387e-06	1.20021	0.0614621	0.659719	0.000779149	0.676875	0.0475522	1.25195	0.244425	1.02184	0.911181
OLIGO_04493	-	-	0.0101895	0.914933	0.307671	0.757369	0.00809624	0.827786	0.0470411	1.4921	0.000243607	1.17454	0.0691164	0.787176	0.0200789	0.676889	0.00344822	1.10389	0.429699	1.04973	0.703454
OLIGO_02735	613917	LKAAEAR1	0.026606	1.08152	0.349239	0.926543	0.420848	0.856706	0.0936018	1.67309	1.41978e-05	1.24202	0.0190432	0.742354	0.00597989	0.677011	0.0134979	1.04732	0.755047	0.907528	0.528328
OLIGO_03395	497205	LEPR	0.0919881	1.00208	0.979694	0.794271	0.0175536	0.792624	0.0128485	1.26819	0.0111372	1.09263	0.27267	0.86157	0.101926	0.677064	0.00719424	0.856864	0.258023	0.931398	0.600924
OLIGO_07652	281650	BLVRB	0.0102736	0.712196	0.00735033	0.632651	0.00159824	0.888311	0.329476	1.27587	0.0514297	1.21387	0.0975809	0.951401	0.693713	0.677095	0.0120333	1.21299	0.209228	1.29914	0.0993737
OLIGO_12937	509259		0.0193053	1.03504	0.68225	0.935203	0.485211	0.90354	0.267957	1.62533	3.33407e-05	1.34631	0.00260255	0.828331	0.0666927	0.677153	0.00854528	1.06333	0.656566	0.974822	0.858654
OLIGO_04914	615492	SMG9	0.770495	0.694195	0.0786214	0.667987	0.0608003	0.962246	0.826465	0.799583	0.176401	0.825378	0.247136	1.03226	0.849874	0.677203	0.0715885	0.78001	0.198548	0.836766	0.361066
OLIGO_05836	518752	ARG2	0.170988	0.737265	0.0944499	0.64482	0.016463	0.874611	0.372956	0.85175	0.276954	1.03292	0.798843	1.21271	0.198805	0.67727	0.0403744	0.782439	0.178694	1.0849	0.597925
OLIGO_03423	-	-	0.0204252	0.971557	0.685358	0.980978	0.812998	1.0097	0.899375	1.45436	9.72421e-05	1.18347	0.0271758	0.813739	0.018953	0.677295	0.027985	1.01387	0.934535	0.817104	0.243078
OLIGO_02117	-	-	1	1.0591	0.797582	0.94444	0.80527	0.891739	0.580601	1.15742	0.511375	0.999235	0.997323	0.863332	0.538506	0.677365	0.180452	0.740247	0.269514	0.716665	0.240213
OLIGO_05485	-	-	0.030419	1.04426	0.598787	0.977006	0.801283	0.935594	0.448204	1.55994	6.03872e-05	1.35356	0.00133147	0.8677	0.134325	0.677385	0.00867898	1.01189	0.931958	0.938459	0.653869
OLIGO_05109	-	-	0.00942737	0.800955	0.132575	0.923232	0.605706	1.15266	0.339145	1.6278	0.00298443	0.788837	0.092425	0.484603	0.000125691	0.677386	0.0306797	1.37667	0.0817939	0.578779	0.00573098
OLIGO_00693	-	-	0.016373	0.727032	0.0250103	0.894184	0.425334	1.22991	0.115438	1.44281	0.00916406	0.976317	0.848859	0.676677	0.00990053	0.6774	0.0325482	1.34432	0.0868493	0.73962	0.0915412
OLIGO_06091	528378	HAUS1	1	0.974208	0.926639	1.21734	0.612024	1.24957	0.447668	1.01391	0.942667	1.20902	0.342938	1.19242	0.404523	0.677411	0.3608	0.70502	0.34902	0.672777	0.359272
OLIGO_07354	615975	SMPX	0.292696	0.840847	0.246807	0.707209	0.0350624	0.841067	0.239554	1.02256	0.873166	1.0375	0.778777	1.01461	0.92146	0.677502	0.0471598	0.823912	0.315722	0.993916	0.974223
OLIGO_08375	528615	DNAJA4	0.0160086	0.981691	0.816511	0.913808	0.32397	0.930852	0.404797	1.56346	4.66173e-05	1.2104	0.0256253	0.774182	0.00997969	0.677571	0.00568308	1.07911	0.55833	0.897488	0.417301
OLIGO_08965	515997		0.00677093	1.06642	0.500549	0.905695	0.363553	0.849287	0.12036	2.00942	1.64474e-06	1.06569	0.504827	0.530346	1.15999e-05	0.677603	0.0207084	1.27679	0.140492	0.797301	0.179199
OLIGO_06506	-	-	0.148845	0.945623	0.607663	0.783918	0.0442668	0.828997	0.0832793	1.22159	0.0832894	1.12404	0.251059	0.920143	0.479025	0.677647	0.0251139	0.87541	0.427742	0.971659	0.858909
OLIGO_06559	539883	LOC539883	0.205042	0.815878	0.121307	0.933891	0.614169	1.14464	0.298904	1.20868	0.164386	1.03489	0.772781	0.856215	0.27066	0.677679	0.0357948	1.00395	0.982947	0.750969	0.125418
OLIGO_00940	523107	RASGEF1C	0.156534	1.25272	0.0936501	1.18017	0.226956	0.942083	0.626949	1.80164	0.000109118	1.16541	0.192165	0.646861	0.00316379	0.677897	0.0636341	0.974938	0.900081	0.66942	0.0593913
OLIGO_13241	786557		0.149419	1.09365	0.368026	1.09049	0.457351	0.997103	0.978853	1.54931	0.00050979	1.22567	0.056885	0.791106	0.0524451	0.677908	0.011357	0.960349	0.780024	0.761945	0.0902184
OLIGO_10934	-		0.0747096	1.12644	0.286084	0.914261	0.427633	0.811635	0.0467094	0.94639	0.600416	1.17846	0.111112	1.24522	0.0511471	0.678058	0.00583672	0.569675	0.000389308	0.874	0.297872
OLIGO_00160	-	-	0.450415	1.00444	0.980356	1.27399	0.196614	1.26836	0.16268	1.0964	0.64313	1.82414	0.0029526	1.66376	0.0263304	0.67808	0.110656	0.74016	0.241127	0.970897	0.89607
OLIGO_04533	513230	PITRM1	0.0351912	1.01161	0.912144	0.842689	0.160869	0.83302	0.11522	1.69139	0.000154381	1.22605	0.0634891	0.724878	0.0129493	0.67809	0.0253012	1.13376	0.453974	0.986573	0.936644
OLIGO_06171	508954	SORD	0.00924177	0.904112	0.278125	0.811325	0.0537562	0.897372	0.27474	1.61539	9.44649e-05	1.18878	0.0708638	0.735914	0.00714908	0.678214	0.00424965	1.21177	0.135605	0.993745	0.960542
OLIGO_08896	532944		0.0417647	0.760453	0.0455752	0.541642	0.000490426	0.712262	0.0138386	0.883179	0.210419	0.937404	0.463139	1.0614	0.526998	0.678386	0.0062537	0.787868	0.0216669	1.17406	0.148556
OLIGO_12088	282177		0.0979773	0.974011	0.798899	0.895837	0.353504	0.91974	0.453242	1.44986	0.00413065	1.22642	0.0602424	0.845891	0.178128	0.678432	0.0161919	1.00987	0.950252	0.928788	0.639038
OLIGO_07015	359720	RTN2	0.426284	0.79801	0.208541	0.78539	0.240301	0.984185	0.929774	1.10606	0.536489	0.801068	0.191925	0.724252	0.0647098	0.678549	0.082242	0.940485	0.755164	0.692094	0.115611
OLIGO_11841	280875		0.0921681	1.01806	0.835037	1.00048	0.996074	0.982731	0.850177	1.42701	0.00117515	1.29381	0.00702697	0.906657	0.330659	0.678555	0.0270477	0.951123	0.765419	0.877495	0.445316
OLIGO_10330	280748		0.0388017	0.813872	0.0222322	0.858267	0.115155	1.05455	0.553672	1.20046	0.0429233	0.9234	0.327008	0.769204	0.00784775	0.678568	0.0014015	1.00089	0.993432	0.730063	0.0114274
OLIGO_06157	537675	UTP11	0.0471954	0.871924	0.294829	0.710807	0.0193579	0.815216	0.106048	0.936123	0.595489	1.2115	0.0985712	1.29417	0.0623625	0.678594	0.0697807	0.728559	0.133237	1.1566	0.478475
OLIGO_01596	511498	LOC511498	0.0619933	0.907868	0.421713	0.569357	0.000483514	0.627137	0.00158504	1.34092	0.0312787	0.961255	0.74044	0.716862	0.0218575	0.678603	0.0411996	1.0023	0.990105	1.14569	0.47509
OLIGO_12124	282363		0.0493474	0.994239	0.939374	0.853793	0.0774768	0.85874	0.07314	1.32518	0.00275648	1.19457	0.0289389	0.901441	0.240932	0.67862	0.00105026	0.904505	0.347356	0.949481	0.629815
OLIGO_12435	505370		0.00406393	0.798121	0.0120648	0.871548	0.149226	1.092	0.321653	1.46577	0.000324867	1.19857	0.0377705	0.817708	0.0405963	0.678628	0.00371897	1.24632	0.0838579	0.933265	0.580003
OLIGO_10264	510359		0.0120103	0.979645	0.796095	1.04593	0.621178	1.06766	0.446431	1.4942	0.000151115	1.61736	8.59147e-06	1.08242	0.386466	0.678678	0.018797	1.03515	0.824019	1.04946	0.759114
OLIGO_12956	524115		0.00394543	1.01435	0.85938	0.957586	0.636644	0.944042	0.50633	1.87374	1.27794e-06	1.30143	0.00374537	0.694563	0.00106572	0.678737	0.00776399	1.25379	0.113229	0.922454	0.561194
OLIGO_12574	504411		0.122727	0.60413	0.000189076	0.817182	0.0939158	1.35266	0.0126711	0.894881	0.312401	0.932736	0.513837	1.0423	0.716331	0.678756	0.00135605	1.00542	0.959723	0.774736	0.0319361
OLIGO_07175	528013	SMTN	0.00418897	0.817543	0.0117432	0.859552	0.0787569	1.05138	0.522558	1.39974	0.000364121	1.15365	0.0621666	0.82419	0.0285119	0.678882	0.0018371	1.16233	0.186341	0.911163	0.416443
OLIGO_07939	783664	NATD1	0.0911494	0.664338	0.000272284	0.772161	0.020842	1.1623	0.137662	0.951173	0.610695	1.01855	0.843533	1.07084	0.514199	0.678893	0.00396435	0.972013	0.817354	0.895526	0.387416
OLIGO_09905	-		1	0.697333	0.200197	0.724623	0.246819	1.03913	0.836961	0.858612	0.447667	0.896437	0.591821	1.04405	0.821792	0.67898	0.200625	0.836015	0.457934	0.839972	0.441371
OLIGO_07589	520891	NHP2	0.00198151	0.932759	0.493957	1.04695	0.690463	1.12242	0.29415	1.90766	1.03099e-05	0.979264	0.835845	0.513333	1.42747e-05	0.678998	0.0456451	1.38867	0.0918446	0.6351	0.0265048
OLIGO_10574	515476		0.0055547	1.06309	0.346818	1.08365	0.281199	1.01933	0.781523	1.65422	7.27942e-07	1.20315	0.00912756	0.727325	0.000340853	0.679176	0.0163619	1.05682	0.713591	0.754078	0.0761192
OLIGO_01446	511042	NMNAT2	0.0774526	0.920198	0.445377	0.715905	0.00771232	0.77799	0.0348341	0.989002	0.92154	1.09794	0.385889	1.11015	0.35516	0.679268	0.0034494	0.730058	0.0184011	1.04175	0.732025
OLIGO_05078	539339	RAB1A	0.00169317	0.639458	7.81335e-05	0.851557	0.127659	1.33169	0.00685927	1.32899	0.00804148	0.984767	0.867671	0.74099	0.00911437	0.679529	0.0274707	1.41227	0.0489662	0.785829	0.164924
OLIGO_06324	540134	KLHL22	0.00575351	0.896087	0.150269	0.814287	0.0235339	0.908713	0.237159	1.48311	8.59557e-05	1.16727	0.0483198	0.787046	0.00985242	0.679552	0.00913821	1.12472	0.396636	0.974134	0.851114
OLIGO_09358	-		0.0399779	0.943629	0.499497	0.864709	0.143256	0.916365	0.343871	1.39749	0.00154819	1.2045	0.0400397	0.861902	0.134263	0.679769	0.00487011	1.00672	0.957879	0.946889	0.676488
OLIGO_12943	281535		1	0.596731	0.382691	0.735346	0.586293	1.23229	0.554502	1.22307	0.492939	1.19973	0.427051	0.980918	0.942613	0.679807	0.363561	1.39334	0.430108	1.10912	0.731844
OLIGO_04740	512582	ESYT2	0.0353884	1.00439	0.97044	1.3034	0.0592266	1.29769	0.0510875	1.76676	0.00024025	1.39495	0.0106129	0.789549	0.0894968	0.679815	0.0311153	1.19582	0.30894	0.727566	0.0855582
OLIGO_06660	507525	VTN	0.389923	0.906751	0.526719	0.773337	0.150246	0.852866	0.338942	1.22564	0.225232	1.08195	0.609628	0.882762	0.47525	0.679928	0.0919848	0.919046	0.710858	0.951261	0.829958
OLIGO_03630	510038	AQP11	0.00383622	1.01485	0.871732	1.00913	0.929975	0.994368	0.953912	1.99579	1.0752e-06	1.25535	0.0210462	0.629001	0.000237364	0.679983	0.00643982	1.33725	0.0379866	0.845897	0.229663
OLIGO_06125	514880	METTL17	0.033304	0.9647	0.650165	0.871684	0.137191	0.90358	0.238664	1.43157	0.000407348	1.15071	0.0876193	0.803812	0.0224306	0.680001	0.00171122	1.00909	0.934988	0.897672	0.3579
OLIGO_07748	510183	EHD3	1	0.442791	0.057468	0.574994	0.166958	1.29857	0.303849	0.71326	0.238376	0.910699	0.735053	1.27681	0.369175	0.680026	0.383331	1.0954	0.787249	1.07705	0.820348
OLIGO_12369	777775		0.028813	1.14912	0.134339	0.935933	0.521299	0.814481	0.044883	1.84497	4.56903e-06	1.09409	0.323459	0.593012	6.2043e-05	0.68013	0.0294232	1.09199	0.603663	0.79506	0.192547
OLIGO_11729	512905		0.408006	0.693801	0.00253014	1.05305	0.665112	1.5178	0.00132062	0.838512	0.14475	0.988561	0.915776	1.17895	0.195273	0.680136	0.0242892	0.821998	0.247317	0.638482	0.0149555
OLIGO_11027	505162		0.0265572	1.19613	0.123353	0.991427	0.945794	0.828862	0.129725	2.19251	3.06922e-06	1.32801	0.0195822	0.605701	0.000785607	0.680355	0.0172766	1.24709	0.163669	0.911328	0.558583
OLIGO_02403	533510	KLHL24	0.07881	1.0047	0.961787	0.966898	0.762631	0.96237	0.71545	1.52467	0.000713233	1.21899	0.0552364	0.799512	0.0563148	0.680523	0.0319622	1.03271	0.851577	0.857952	0.387584
OLIGO_12032	281885		0.00871451	0.91397	0.311492	0.759701	0.0114691	0.83121	0.0604667	1.5901	8.31825e-05	1.1298	0.173947	0.710519	0.00232635	0.680528	0.00229059	1.18396	0.149414	1.01205	0.917739
OLIGO_08945	510920		0.0283204	1.00845	0.922629	0.991932	0.934513	0.983617	0.858948	1.60252	6.7477e-05	1.23806	0.0223422	0.772574	0.0160794	0.680539	0.0239659	1.08143	0.629365	0.849402	0.326238
OLIGO_12394	415113		0.156895	0.889312	0.382013	0.813884	0.175809	0.915183	0.530498	0.995663	0.975287	1.29663	0.061707	1.30228	0.0849661	0.680553	0.0222561	0.761939	0.113812	1.08422	0.645937
OLIGO_08649	516099		0.0545403	0.994439	0.949386	0.844724	0.103526	0.849448	0.0958503	1.39962	0.00195349	1.21883	0.0346945	0.870833	0.176766	0.680587	0.0224122	0.957887	0.788118	0.982002	0.910626
OLIGO_01233	-	-	0.031502	0.989354	0.927613	1.18896	0.207338	1.20175	0.157711	1.76564	0.000241483	1.27941	0.0480519	0.724617	0.0254549	0.680931	0.11076	1.21522	0.414609	0.732737	0.203012
OLIGO_00988	-	-	0.0149197	0.685057	0.0362434	0.885239	0.489529	1.29221	0.125229	1.52942	0.00653401	0.904522	0.437252	0.591416	0.00193876	0.681051	0.096789	1.52047	0.0662402	0.695886	0.113465
OLIGO_00010	280993	ALPI	0.0493474	0.932281	0.510649	1.24004	0.0896153	1.33012	0.0217167	1.51348	0.00160432	1.36762	0.00773003	0.903628	0.401055	0.681231	0.0223358	1.10592	0.534934	0.751317	0.0936236
OLIGO_00213	-	-	0.0632568	1.05424	0.524272	0.992646	0.937433	0.941577	0.49928	1.50123	0.000196605	1.30265	0.00443279	0.867727	0.142971	0.681238	0.032327	0.970077	0.858974	0.893991	0.52054
OLIGO_02205	540720	MRPL46	0.0640875	0.704349	0.0014845	0.694056	0.00296143	0.985386	0.884961	0.875571	0.202171	1.07728	0.436804	1.23037	0.0672482	0.681256	0.0340751	0.846865	0.343835	1.05741	0.752701
OLIGO_05768	514626	MXD1	0.0372538	0.726463	0.0195559	0.78096	0.0771166	1.07502	0.539162	1.27118	0.0282418	1.11223	0.262542	0.874965	0.223749	0.68126	0.024474	1.19208	0.287541	0.970244	0.854464
OLIGO_11891	281192		0.150723	0.995033	0.967731	0.851061	0.2557	0.855309	0.244436	1.54211	0.00368648	1.0701	0.583558	0.693915	0.0159244	0.681267	0.0545021	1.05584	0.78068	0.856603	0.439486
OLIGO_09996	510486		0.114348	0.674339	0.00430431	0.742914	0.0358783	1.10169	0.409676	1.0366	0.760505	1.05257	0.652908	1.0154	0.897833	0.681316	0.0203717	1.04733	0.746131	0.965299	0.806042
OLIGO_00674	508878	UNC93B1	0.249761	0.820225	0.0363541	1.10772	0.303012	1.35051	0.00422486	1.00811	0.93091	1.05552	0.539884	1.04703	0.636594	0.681465	0.000562584	0.837564	0.0809976	0.649348	0.00032541
OLIGO_00138	100313957	IFNT	0.0105488	1.00365	0.971106	0.753161	0.0244378	0.750422	0.0129521	1.8782	1.0893e-05	1.13439	0.212623	0.60398	0.000249728	0.681666	0.0724493	1.27565	0.24553	1.02671	0.899595
OLIGO_07898	540633	KDM5B	0.0373569	0.940206	0.441267	0.921489	0.371012	0.980092	0.813488	1.38075	0.00119671	1.22553	0.0181859	0.887587	0.197558	0.681672	0.0273933	1.00107	0.994803	0.906588	0.558977
OLIGO_11250	505728		0.0220988	0.854258	0.156961	0.994146	0.960552	1.16375	0.195005	1.49202	0.00227211	1.05741	0.607106	0.708711	0.00871674	0.681887	0.00283172	1.19096	0.152086	0.725282	0.0147042
OLIGO_09706	-		1	1.04172	0.868592	1.28784	0.336416	1.23626	0.323563	0.659932	0.160819	1.18993	0.537677	1.80311	0.0700927	0.681937	0.321237	0.43201	0.0566788	0.630095	0.217526
OLIGO_07357	513782	PRPF40B	0.0951228	0.783321	0.0148544	0.760741	0.0163794	0.971173	0.767096	1.02488	0.803377	1.09653	0.322894	1.06991	0.521085	0.682518	0.0494019	0.892991	0.547397	0.983778	0.931121
OLIGO_08371	506471	ARFGAP1	0.520675	1.07666	0.535552	1.05783	0.667444	0.982512	0.885755	1.35392	0.0212895	1.18344	0.150535	0.874081	0.303836	0.682584	0.054478	0.858363	0.432506	0.763634	0.178283
OLIGO_07007	539247	APH1A	0.0427415	0.888369	0.407753	0.637714	0.00861376	0.717848	0.0341566	1.71074	0.00141826	1.01523	0.911403	0.593444	0.00262818	0.682693	0.0315738	1.31467	0.124049	1.08684	0.63276
OLIGO_00675	535820	EIF2AK3	0.0607103	1.0105	0.909834	0.891868	0.283041	0.882603	0.216526	1.47515	0.00086568	1.25743	0.0214208	0.852409	0.140047	0.683024	0.05218	0.997099	0.987739	0.962988	0.844654
OLIGO_01664	-	-	0.0128745	0.99859	0.990186	0.936275	0.615949	0.937598	0.602315	2.02476	1.67413e-05	1.31676	0.0257051	0.650331	0.00367671	0.683108	0.124215	1.38508	0.192635	0.96071	0.870302
OLIGO_08158	-	-	0.040035	0.93299	0.331202	0.776472	0.00452807	0.83224	0.0231692	1.20808	0.0198692	1.08744	0.242596	0.90014	0.193469	0.683326	0.000466188	0.884801	0.203245	0.95699	0.649763
OLIGO_00834	-	-	0.939241	0.765518	0.161528	0.845243	0.387022	1.10414	0.538352	0.701186	0.0512138	0.772437	0.114225	1.10161	0.60322	0.683385	0.125221	0.625955	0.0833192	0.624521	0.0737678
OLIGO_08373	-	-	0.0257338	0.902563	0.239243	0.967378	0.732485	1.07181	0.451942	1.41525	0.00117187	1.3276	0.00344756	0.938064	0.51175	0.683393	0.0145973	1.07158	0.637799	0.937865	0.667337
OLIGO_09856	538697		0.00545114	0.976294	0.733357	0.961519	0.626074	0.984865	0.840039	1.60706	5.28067e-06	1.16545	0.0404083	0.725207	0.000726954	0.683427	0.0205378	1.12498	0.449501	0.828379	0.237917
OLIGO_03155	618393	AMTN	1	1.08907	0.711001	0.879953	0.604716	0.807982	0.272568	1.23317	0.279953	1.26465	0.21388	1.02553	0.896248	0.683632	0.196451	0.774082	0.344269	0.982502	0.946113
OLIGO_08787	507417		0.383137	1.19634	0.167865	1.06477	0.660887	0.890028	0.393622	1.61921	0.00197025	1.28287	0.0611621	0.792286	0.114797	0.683691	0.0406717	0.925354	0.668377	0.823732	0.301254
OLIGO_07545	510763	MYBPC1	0.0191396	0.866711	0.1222	0.735184	0.00590009	0.848246	0.096639	1.32999	0.0070856	1.16061	0.108834	0.872646	0.184301	0.683741	0.00229009	1.04922	0.672409	1.0794	0.515209
OLIGO_11800	407239		0.014927	1.05353	0.637515	1.15988	0.243478	1.10095	0.419354	2.01362	1.09011e-05	1.39752	0.00650999	0.694036	0.00818055	0.683923	0.0300351	1.30719	0.125446	0.824049	0.271897
OLIGO_03704	-	-	1	0.511213	0.0380239	0.694728	0.200313	1.35898	0.107344	1.01157	0.9276	0.734301	0.0915206	0.725902	0.0531421	0.683989	0.329496	1.35345	0.350578	0.722951	0.33954
OLIGO_00618	507091	MPHOSPH8	0.102922	1.02963	0.760393	0.873475	0.22123	0.848342	0.120473	1.22487	0.0596026	1.29358	0.0137238	1.05609	0.615153	0.684078	0.0228867	0.813796	0.203942	1.01309	0.935554
OLIGO_04491	535416	SIRT6	0.0268109	0.936894	0.385905	0.88945	0.177196	0.94936	0.517038	1.31779	0.0024646	1.26684	0.00467213	0.961336	0.640438	0.684099	0.00406987	0.96222	0.749522	0.974359	0.833185
OLIGO_02333	-	-	0.109544	1.00256	0.978906	0.897625	0.332378	0.895332	0.293215	1.4342	0.00237733	1.18756	0.0879044	0.828031	0.0979037	0.684125	0.0327355	0.978664	0.899635	0.905099	0.575559
OLIGO_11811	444879		0.0913497	0.879679	0.200157	0.757313	0.0202435	0.860898	0.163716	1.17348	0.138446	1.12099	0.25137	0.955268	0.679862	0.684181	0.024984	0.912688	0.574065	1.01274	0.938389
OLIGO_11143	613612		0.110443	0.949128	0.553558	0.976612	0.812685	1.02896	0.761837	1.32252	0.00744572	1.23443	0.025491	0.933392	0.492268	0.684304	0.0373197	0.95351	0.784971	0.864953	0.412569
OLIGO_07430	512142	SNRNP35	0.492303	1.34802	0.0634162	1.11621	0.529589	0.82804	0.258771	1.8294	0.00152337	1.38728	0.043758	0.758327	0.124021	0.684494	0.175813	0.92893	0.791956	0.850724	0.569002
OLIGO_02048	-	-	0.0207348	1.13225	0.0762764	0.995547	0.953467	0.879266	0.0863369	1.66425	1.83678e-06	1.22658	0.00627345	0.737014	0.00106092	0.684543	0.0176305	1.00619	0.967447	0.843402	0.269576
OLIGO_06909	282260	IGFBP2	0.0665355	0.802908	0.102921	0.711944	0.0311496	0.886707	0.391934	1.31191	0.0630351	0.675646	0.00661381	0.515008	0.000239264	0.68459	0.131654	1.11859	0.653305	0.649687	0.0996206
OLIGO_01816	-	-	1	0.817456	0.0518539	0.680543	0.0200916	0.832513	0.178696	1.06303	0.539157	1.19456	0.138778	1.12373	0.297991	0.684626	0.0161513	0.890296	0.404155	1.20173	0.313242
OLIGO_10834	618094		0.0640999	0.969777	0.761472	0.828824	0.0822979	0.854654	0.125919	1.48443	0.00095535	1.10336	0.292915	0.743284	0.0116014	0.684659	0.00682853	1.048	0.726999	0.91144	0.481175
OLIGO_05502	616969	ARHGEF28	0.486896	0.877379	0.223647	0.732038	0.0125672	0.834346	0.10039	0.998306	0.988701	0.913147	0.407818	0.914696	0.476069	0.684779	0.0620396	0.779161	0.220184	0.854197	0.424721
OLIGO_05278	524166	RNF144B	0.0657497	0.956647	0.629667	0.904652	0.341817	0.945649	0.570688	1.48409	0.00200722	1.10767	0.314033	0.746367	0.0214058	0.684826	0.0268053	1.0624	0.713968	0.838516	0.298254
OLIGO_07457	768236	ZC4H2	1	0.750066	0.761596	0.847809	0.861151	1.13031	0.566963	0.791487	0.224318	1.48703	0.0889607	1.87878	0.0225155	0.684839	0.654366	0.722658	0.544348	1.20118	0.72748
OLIGO_12627	100140419		0.0528154	1.06824	0.367965	1.01396	0.866904	0.949185	0.505178	1.47044	8.72526e-05	1.31031	0.00136185	0.891099	0.173805	0.68484	0.0294074	0.942685	0.721864	0.884996	0.469827
OLIGO_00929	786931	-	0.00747631	0.877909	0.12409	0.978826	0.818143	1.11495	0.22448	1.51064	0.000152991	1.149	0.102326	0.760608	0.00791929	0.685096	0.0155709	1.17886	0.270672	0.804203	0.154247
OLIGO_01804	785708	-	0.034787	0.998254	0.984475	0.895859	0.288133	0.897426	0.268996	1.52252	0.000319959	1.29043	0.00996377	0.84756	0.116507	0.685158	0.0129176	1.04499	0.758552	0.986928	0.928431
OLIGO_04830	281151	EXT2	0.00179334	1.07244	0.479334	0.580809	0.000107221	0.541577	1.36086e-05	1.72474	5.50741e-05	1.3611	0.00560741	0.789162	0.0457535	0.685418	0.0454756	1.10232	0.595162	1.60625	0.0192279
OLIGO_04199	-	-	0.0875166	0.879782	0.197899	0.697597	0.00394127	0.79292	0.0365565	1.10506	0.343686	1.05539	0.58056	0.955051	0.677841	0.685512	0.0494312	0.861042	0.424545	1.0371	0.847045
OLIGO_09535	512907		0.0936346	0.997781	0.977739	0.897536	0.236804	0.899531	0.224504	1.32255	0.00422092	1.1942	0.0386866	0.902952	0.262677	0.685631	0.0125532	0.908797	0.500148	0.912253	0.523748
OLIGO_06576	510899	MRPS16	0.556079	0.680783	0.0502923	0.61957	0.0233259	0.910085	0.540163	0.867637	0.303568	0.805042	0.0780457	0.927856	0.597775	0.685712	0.195029	0.873919	0.613504	0.890985	0.662254
OLIGO_06078	539797	RTKN2	1	0.905689	0.610048	0.560374	0.0145009	0.618727	0.0299484	0.868547	0.471615	0.87811	0.493453	1.01101	0.953536	0.685717	0.151903	0.657596	0.135197	1.07452	0.770487
OLIGO_11790	407176		0.273932	1.02682	0.832281	0.997277	0.984481	0.971227	0.818137	1.45052	0.0098855	1.11795	0.346943	0.770728	0.0623897	0.685765	0.0113099	0.96873	0.803536	0.768746	0.0644346
OLIGO_07740	338437	SOCS2	0.0486716	1.05972	0.494872	1.00283	0.976581	0.94631	0.54423	1.55048	0.000111602	1.35397	0.00186237	0.873257	0.169036	0.685786	0.0221196	1.00337	0.982816	0.925913	0.630523
OLIGO_03324	513780	POLM	0.109283	0.98853	0.883553	0.852193	0.0893016	0.862081	0.100698	1.2974	0.00578489	1.11092	0.195919	0.856267	0.0870247	0.685887	0.000741097	0.900194	0.292351	0.894124	0.295254
OLIGO_03160	784876	KCNQ1	0.0196419	0.841156	0.0839752	0.920197	0.44299	1.09397	0.384576	1.39994	0.0036527	0.975035	0.792259	0.696481	0.00311716	0.686021	0.00524627	1.14175	0.298196	0.726903	0.0219207
OLIGO_03801	540056	LOC540056	0.0627808	1.08099	0.436019	1.0891	0.44948	1.00751	0.943716	1.68889	8.93863e-05	1.37856	0.00411504	0.816251	0.0822074	0.686028	0.0151352	1.07182	0.637771	0.868355	0.352371
OLIGO_09446	781063		0.0557457	1.09375	0.394568	0.860685	0.22339	0.78691	0.0463242	1.7622	6.74512e-05	1.00309	0.976647	0.569228	0.00015522	0.686042	0.0480959	1.10532	0.589526	0.799554	0.251216
OLIGO_12521	505632		0.105933	0.913559	0.469343	0.926404	0.58573	1.01406	0.916044	1.48921	0.00690157	1.13984	0.298586	0.765395	0.0679276	0.686061	0.037063	1.11836	0.527204	0.844121	0.355156
OLIGO_02842	-	-	0.0394871	1.04568	0.601818	0.950874	0.604899	0.909333	0.305789	1.59675	6.02385e-05	1.20356	0.0406931	0.753758	0.00820503	0.686252	0.0118145	1.0479	0.739307	0.868617	0.337878
OLIGO_09327	513497		0.0121805	0.89046	0.192852	0.772376	0.0156955	0.867391	0.138034	1.52673	0.000214376	1.01439	0.869562	0.664423	0.000514255	0.686371	0.0076674	1.17681	0.225154	0.901437	0.444257
OLIGO_09775	516979		0.0722085	1.08469	0.338365	0.846065	0.0917523	0.780008	0.0115503	1.40039	0.00125897	1.21347	0.0305786	0.866527	0.141257	0.686653	0.00516364	0.886503	0.33809	0.984834	0.905467
OLIGO_02082	282038	RLBP1	0.0291902	1.01883	0.862195	0.923031	0.511625	0.905976	0.394131	1.7479	0.000104853	1.00751	0.944403	0.576411	0.000210609	0.686743	0.021772	1.17818	0.30035	0.749596	0.0796967
OLIGO_11072	785297		0.04391	1.00818	0.946128	1.04857	0.708791	1.04006	0.725608	1.72218	0.000239464	1.16525	0.16886	0.67661	0.00506684	0.686831	0.137617	1.17325	0.517123	0.763255	0.275882
OLIGO_04289	-	-	0.0233428	0.943487	0.534832	0.882422	0.246778	0.935278	0.505786	1.57848	0.000206777	1.16613	0.111817	0.738769	0.00955802	0.686924	0.0346772	1.14924	0.418338	0.907777	0.576725
OLIGO_10246	508402		0.0207114	0.855859	0.0831566	0.682185	0.000896831	0.797076	0.0224596	1.36847	0.00282875	0.955933	0.601504	0.698543	0.00152838	0.687259	0.0162563	1.09889	0.525596	0.963043	0.803075
OLIGO_13064	528490		1	0.76942	0.466403	1.70197	0.157241	2.21202	0.0160803	1.09601	0.704067	0.957155	0.867825	0.873309	0.609278	0.687412	0.418231	0.979192	0.957713	0.386587	0.0365699
OLIGO_06639	-	-	0.00997619	1.10858	0.225976	0.793676	0.0238603	0.715937	0.0013413	1.42288	0.000836636	1.38129	0.00097898	0.970773	0.754625	0.687427	0.0269892	0.882321	0.441611	1.19638	0.284202
OLIGO_02093	338082	ATP6V1B2	0.126634	1.02637	0.782883	0.954338	0.664267	0.929821	0.475163	1.44517	0.00166222	1.22021	0.0462726	0.844336	0.126741	0.687532	0.0336733	0.968075	0.847992	0.879074	0.458004
OLIGO_10475	281049		0.107826	1.13996	0.299311	0.848035	0.248044	0.74392	0.0364237	1.05648	0.691621	1.27983	0.059257	1.21141	0.198598	0.687569	0.0386894	0.637218	0.0210875	1.03766	0.838775
OLIGO_12805	282493		1	1.09544	0.589481	0.978742	0.902453	0.893467	0.464693	1.88759	0.00897103	1.34458	0.150961	0.71233	0.11189	0.687583	0.123673	1.18479	0.448475	0.944592	0.77469
OLIGO_06151	-	-	0.00711848	1.04759	0.569399	0.926265	0.412139	0.884188	0.169511	1.80855	1.91295e-06	1.10167	0.242894	0.609145	3.62094e-05	0.687603	0.0174162	1.18707	0.256708	0.817813	0.194912
OLIGO_12126	282366		0.0366496	1.09345	0.280787	1.18229	0.0838664	1.08125	0.376697	1.63394	3.33576e-05	1.25386	0.0114218	0.767383	0.0122216	0.687822	0.0191703	1.02781	0.857972	0.72946	0.0514639
OLIGO_10831	509768		0.0153046	0.961416	0.526174	0.934634	0.343319	0.972143	0.670532	1.38878	8.7527e-05	1.12511	0.0685175	0.810145	0.00712637	0.687832	0.00905126	0.993581	0.961073	0.82801	0.170515
OLIGO_10099	-		0.260088	1.00038	0.996852	0.923283	0.462541	0.922936	0.435658	1.28134	0.0239605	1.16721	0.117526	0.910926	0.391077	0.688054	0.0131604	0.8813	0.38098	0.869833	0.34632
OLIGO_10745	615764		0.74108	1.08473	0.441661	1.01187	0.921037	0.932833	0.537888	1.22893	0.079003	1.13281	0.243065	0.921785	0.496258	0.688092	0.0624445	0.779568	0.215523	0.770335	0.202872
OLIGO_10152	539580		0.112876	0.901704	0.443614	0.847293	0.280332	0.939658	0.664415	1.36064	0.0425794	1.37903	0.029592	1.01351	0.931178	0.688122	0.056701	1.03836	0.845236	1.11997	0.56969
OLIGO_03729	540979	STK35	0.00219856	0.804484	0.014613	0.92761	0.422359	1.15305	0.116419	1.55018	7.85411e-05	1.12945	0.148122	0.728591	0.00279961	0.688155	0.0180394	1.32602	0.0709174	0.837888	0.250913
OLIGO_01661	-	-	0.411047	0.861757	0.510744	0.785336	0.319773	0.911319	0.626219	1.00961	0.956813	1.22089	0.260868	1.20927	0.296949	0.688204	0.0984946	0.806282	0.263305	1.06989	0.705211
OLIGO_01347	-	-	0.00613766	0.961643	0.672355	0.841207	0.106098	0.87476	0.178322	1.7843	8.14253e-06	1.0092	0.920256	0.565599	2.03325e-05	0.688323	0.0196463	1.27716	0.118137	0.825782	0.225163
OLIGO_03071	540466	RIOX2	0.129738	0.957521	0.692293	0.542685	4.74289e-05	0.566761	5.7399e-05	0.77599	0.0543104	0.665937	0.00189269	0.858178	0.234011	0.688484	0.188864	0.557958	0.0492389	0.844849	0.53897
OLIGO_06332	535436	KLHDC2	0.0593536	1.01066	0.923161	0.991747	0.946927	0.981282	0.872522	1.66595	0.000347535	1.19553	0.116904	0.717628	0.0145287	0.68852	0.0398047	1.13494	0.476069	0.829997	0.300799
OLIGO_01928	615408	2017-09-05	0.0033662	0.784192	0.0106793	0.861974	0.141813	1.09919	0.314281	1.4989	0.000324412	1.02382	0.785861	0.683046	0.000961657	0.68857	0.0140238	1.31613	0.0672415	0.817857	0.176538
OLIGO_12402	-		0.251676	1.09359	0.515005	1.08415	0.601102	0.991364	0.952617	1.63851	0.00298144	1.34668	0.040308	0.821889	0.212404	0.688636	0.062646	1.03177	0.874589	0.855391	0.438844
OLIGO_00952	505079	COPS7A	0.000878416	0.913664	0.151516	0.910782	0.191436	0.996846	0.961604	1.62816	5.61546e-07	1.15552	0.0274444	0.709711	9.33211e-05	0.68918	0.00724229	1.22812	0.11904	0.87437	0.308702
OLIGO_09334	282530		0.0851263	1.04012	0.736277	0.749414	0.0370979	0.720507	0.015226	1.2252	0.113866	1.22942	0.0892108	1.00345	0.978862	0.689212	0.0137213	0.811849	0.159417	1.13066	0.411295
OLIGO_07679	505778	-	0.185934	1.26325	0.125529	0.998938	0.994856	0.790768	0.139765	2.10386	0.000449537	1.20704	0.252103	0.573728	0.00607142	0.689298	0.121563	1.14798	0.55876	0.832897	0.449882
OLIGO_04750	-	-	0.0381341	1.0952	0.423116	1.1388	0.314155	1.03981	0.746086	1.87694	7.6435e-05	1.19517	0.125493	0.636763	0.00285655	0.689351	0.0403405	1.1814	0.358372	0.723474	0.0844786
OLIGO_12025	281866		0.098218	1.26515	0.0390806	0.948787	0.657243	0.749941	0.0152778	1.58887	0.000521976	1.44975	0.00124731	0.912445	0.419194	0.689361	0.0613081	0.865749	0.465629	1.05335	0.791109
OLIGO_03282	613957	GTPBP10	0.0286086	1.21456	0.0487386	0.84069	0.114231	0.692178	0.00151314	1.981	1.72661e-06	1.14357	0.161384	0.577268	5.18935e-05	0.689575	0.0254121	1.12473	0.462607	0.938011	0.69395
OLIGO_06142	525675	MARK4	1	0.454947	0.0490863	0.582157	0.129306	1.27962	0.22613	1.49754	0.075174	0.904017	0.641338	0.603667	0.0381701	0.689614	0.346575	2.27	0.0215343	1.07089	0.782415
OLIGO_05955	-	-	0.0292895	1.01275	0.932735	1.02965	0.867203	1.01669	0.919201	2.14175	0.000183784	1.1049	0.529439	0.515888	0.00137743	0.68967	0.131243	1.45851	0.135075	0.740076	0.240243
OLIGO_00557	504625	SORBS1	0.279054	1.02759	0.870091	0.917564	0.608128	0.892928	0.481502	1.63154	0.0115819	1.22729	0.25216	0.752228	0.139737	0.689808	0.172314	1.09523	0.732233	0.922653	0.759737
OLIGO_09593	-		0.01597	1.20043	0.118357	0.607433	0.000910413	0.506011	2.00378e-05	1.28846	0.0492444	1.16806	0.197699	0.906554	0.451926	0.689919	0.035943	0.740511	0.0892889	1.32667	0.120667
OLIGO_04881	537598	MAPK8IP3	0.0782538	0.773429	0.00855532	0.845956	0.105839	1.09377	0.348441	1.07367	0.454615	1.17087	0.0866822	1.09054	0.38826	0.689953	0.00698639	0.957786	0.736831	0.954953	0.722671
OLIGO_04820	-	-	0.0437704	0.947205	0.522956	0.915089	0.360905	0.966094	0.703709	1.43013	0.000823089	1.12627	0.170274	0.787533	0.0211676	0.68997	0.0237405	1.04174	0.793049	0.849201	0.306559
OLIGO_11780	513279		0.108539	0.97313	0.742569	0.899274	0.265582	0.924104	0.378014	1.21531	0.0385233	1.24043	0.0166322	1.02067	0.827216	0.690036	0.0107608	0.861764	0.282695	0.951814	0.724579
OLIGO_12843	539896		0.0307462	0.839717	0.102555	0.651143	0.00154628	0.775432	0.0360182	1.2789	0.0314574	1.06914	0.507346	0.835984	0.124065	0.6901	0.0106356	1.05103	0.719139	1.13311	0.388277
OLIGO_02747	617358	ASB1	0.371006	1.39792	0.147651	0.771103	0.313675	0.551607	0.021886	0.809159	0.383413	0.650301	0.0677846	0.803675	0.394919	0.690133	0.297948	0.39947	0.0189783	0.582015	0.153578
OLIGO_12947	618527		0.015786	1.07306	0.376418	1.06787	0.468969	0.995159	0.954291	1.6331	1.46032e-05	1.07146	0.386395	0.656088	0.000160248	0.69028	0.0598305	1.05054	0.795004	0.6926	0.0678028
OLIGO_01777	-	-	0.0142243	1.07707	0.369443	0.914194	0.341971	0.848782	0.0744955	1.74209	5.92694e-06	1.283	0.00630835	0.736469	0.00413768	0.690323	0.0213322	1.11656	0.475904	0.968813	0.83863
OLIGO_12714	538911		0.070601	1.20466	0.0946068	1.004	0.973927	0.833429	0.124817	1.92201	1.77694e-05	1.19187	0.113223	0.620117	0.000868043	0.690324	0.0709094	1.1014	0.629918	0.819504	0.329552
OLIGO_11678	510682		0.0254556	1.07292	0.393322	0.852991	0.0993632	0.795022	0.0160041	1.43165	0.000595303	1.33321	0.00216991	0.931244	0.446879	0.690503	0.0361027	0.921373	0.626187	1.07924	0.657739
OLIGO_11913	281345		0.00951928	0.953731	0.583027	0.91591	0.369147	0.960345	0.659898	1.64829	3.03029e-05	1.28898	0.0077554	0.782008	0.0189916	0.690625	0.00425359	1.19358	0.149231	0.971929	0.815412
OLIGO_12123	282361		0.802682	1.19106	0.177318	1.02856	0.837384	0.863563	0.280984	1.37135	0.0283345	1.1158	0.415985	0.813648	0.156146	0.690671	0.00824321	0.795216	0.092178	0.749252	0.0506684
OLIGO_06575	-	-	0.0351912	0.908029	0.352115	0.867959	0.23188	0.955871	0.680651	1.54549	0.0010899	1.14582	0.19381	0.741391	0.0211043	0.690811	0.0177796	1.17578	0.296669	0.911958	0.550845
OLIGO_12791	513850		0.00646124	0.970253	0.721862	0.857822	0.12307	0.884122	0.185548	1.74556	7.73561e-06	1.14405	0.132667	0.655403	0.000310868	0.6909	0.0159225	1.24298	0.141736	0.921428	0.576751
OLIGO_05145	-	-	0.238164	0.756538	0.154789	0.741166	0.169735	0.979682	0.909859	1.25844	0.162731	0.932239	0.673942	0.740788	0.0673699	0.691001	0.119898	1.14943	0.488621	0.869141	0.527683
OLIGO_01316	512164	ITIH2	0.435738	0.849193	0.183823	0.621239	0.0023701	0.731564	0.0240861	1.00001	0.99992	0.817012	0.104688	0.817001	0.157365	0.691185	0.143141	0.813942	0.415211	0.909	0.705828
OLIGO_13211	517124		1	1.0443	0.88361	0.775881	0.417742	0.742968	0.188993	0.746409	0.250997	1.70509	0.0744002	2.28439	0.0150113	0.691238	0.360995	0.49406	0.0666893	1.51907	0.27485
OLIGO_06792	513592	KPNA2	0.0459257	0.702857	0.00822593	0.601098	0.00136898	0.855221	0.234611	1.24539	0.101556	0.868523	0.25081	0.697389	0.0153479	0.69126	0.0830275	1.22484	0.34148	0.998797	0.99553
OLIGO_09285	-		0.0540157	0.938954	0.394932	0.892788	0.185022	0.950832	0.523618	1.29056	0.00404376	1.16281	0.0512719	0.901013	0.2204	0.691312	0.0107423	0.950181	0.704758	0.900396	0.447294
OLIGO_08387	-	-	0.0567721	0.959374	0.523613	1.02489	0.738084	1.06829	0.346419	1.29172	0.0014782	1.15055	0.0411462	0.890707	0.127273	0.691333	0.00373429	0.930826	0.535706	0.776091	0.0416696
OLIGO_05438	509863	SESN2	0.0676519	0.859136	0.240342	0.7211	0.0276555	0.839331	0.201663	1.42287	0.0170936	1.1529	0.225887	0.810262	0.111938	0.69142	0.0091256	1.1451	0.318304	1.10544	0.418215
OLIGO_13037	404171		0.55631	1.16116	0.151709	0.990236	0.928974	0.852803	0.142728	1.11717	0.352064	1.15478	0.184575	1.03366	0.787795	0.691551	0.00987966	0.665356	0.00882652	0.806462	0.12515
OLIGO_05505	-	-	0.00825303	0.908375	0.278273	0.911764	0.357373	1.00373	0.968218	1.61927	5.67159e-05	1.16994	0.0845004	0.722509	0.00377727	0.691744	0.03332	1.23311	0.215885	0.887618	0.479749
OLIGO_11911	281335		1	0.664384	0.528203	0.531775	0.352192	0.800403	0.404293	0.999008	0.997241	1.3796	0.272978	1.38097	0.327849	0.691843	0.542688	1.0403	0.927657	1.79486	0.206377
OLIGO_02796	-	-	0.0471119	1.24369	0.141095	1.1261	0.434472	0.905451	0.431934	1.10807	0.457962	1.83582	0.000233838	1.65677	0.00258756	0.691873	0.0876499	0.616426	0.0280742	1.12792	0.533344
OLIGO_00712	523375	NANOS3	0.00979963	0.81012	0.0131009	0.89776	0.230971	1.10818	0.226517	1.33073	0.00265117	1.06686	0.40868	0.801709	0.02047	0.691907	0.0185186	1.13654	0.390025	0.822229	0.19835
OLIGO_05669	281350	NGF	0.00348266	1.05919	0.420436	0.83808	0.03877	0.791243	0.00575442	1.54864	1.53032e-05	1.4241	8.01651e-05	0.919583	0.304161	0.691959	0.00706654	1.0117	0.926384	1.1758	0.212653
OLIGO_07029	515569	EBP	0.0575722	0.899747	0.277029	0.880825	0.24671	0.97897	0.834931	1.3924	0.00405015	1.12193	0.237674	0.805751	0.0566245	0.69203	0.00981079	1.07095	0.610055	0.881458	0.362581
OLIGO_11974	281663		0.0381127	0.74301	0.0648629	0.56168	0.00258963	0.755953	0.0769774	1.53293	0.009419	0.7428	0.0469994	0.484563	0.000125676	0.692112	0.156048	1.42792	0.173488	0.915292	0.730205
OLIGO_05925	509108	RPS19BP1	0.0848909	0.612787	3.26828e-05	0.611387	0.000122943	0.997714	0.981142	0.872966	0.176019	0.630416	0.0001747	0.722155	0.00750327	0.692814	0.0210726	0.986971	0.930266	0.714378	0.0449587
OLIGO_10898	532244		0.00235915	0.886719	0.165819	0.870293	0.159083	0.981475	0.836334	1.68561	1.52289e-05	1.44623	0.000321131	0.857983	0.122533	0.692862	0.0187254	1.3171	0.0744574	1.15138	0.353194
OLIGO_03158	505408	RBM48	0.0146886	0.890845	0.316227	1.08148	0.578542	1.214	0.148505	1.52444	0.00315185	0.899507	0.376222	0.590058	0.00111976	0.69292	0.0728414	1.18574	0.401481	0.576326	0.0174482
OLIGO_04742	280763	DDO	0.369012	1.05194	0.717865	0.872357	0.414236	0.829283	0.233017	1.49052	0.0186232	1.12243	0.426531	0.75305	0.0700246	0.693029	0.0183128	0.981966	0.888438	0.891698	0.442651
OLIGO_01047	539627	TNIK	0.687269	0.927189	0.688115	0.993698	0.971997	1.07173	0.641062	1.03249	0.833338	1.24539	0.124221	1.20621	0.233483	0.693204	0.122629	0.771928	0.225731	0.868787	0.460514
OLIGO_06657	506114	TFDP2	0.00706672	1.06114	0.494343	0.90664	0.32513	0.854402	0.10144	1.9164	1.48297e-06	1.15643	0.104401	0.603442	6.79809e-05	0.693249	0.0246533	1.25199	0.162997	0.884251	0.444306
OLIGO_08334	404191	ANPEP	0.336456	0.991274	0.955412	0.837411	0.270305	0.844783	0.181119	1.1479	0.204627	1.1584	0.145773	1.00915	0.93532	0.693351	0.0889394	0.8029	0.243923	0.959118	0.819652
OLIGO_06042	515085	FCRL3	0.112537	0.894016	0.194682	0.917378	0.370247	1.02613	0.775001	1.23233	0.0303591	1.13124	0.155372	0.917972	0.373791	0.693461	0.0076594	0.95588	0.725334	0.855126	0.240812
OLIGO_12522	508355		0.467101	0.912177	0.436367	0.770294	0.0612093	0.844457	0.187969	0.981691	0.882874	0.993999	0.958986	1.01254	0.925237	0.693503	0.0610455	0.746353	0.137527	0.894907	0.572053
OLIGO_03588	528478	PRKCI	0.0893362	0.938334	0.498532	0.720022	0.00550409	0.767341	0.0150343	1.25388	0.0339244	1.04275	0.654979	0.831618	0.0937891	0.693511	0.0243513	0.926726	0.625391	1.00435	0.978362
OLIGO_10387	-		0.262082	0.840772	0.382066	0.953586	0.834979	1.13418	0.557077	1.58245	0.0881373	1.16505	0.54978	0.736233	0.248301	0.693597	0.158631	1.30544	0.279446	0.847408	0.539627
OLIGO_04969	508598	TMEM11	0.00835625	0.920419	0.456485	0.927085	0.548078	1.00724	0.951398	1.87927	3.94355e-05	1.10841	0.373308	0.589807	0.000643037	0.693632	0.0640067	1.41623	0.0837668	0.829296	0.350457
OLIGO_09022	512854		0.270881	1.2324	0.0514886	1.053	0.652427	0.854432	0.15862	1.6445	0.000198083	1.25425	0.0363215	0.762692	0.0271401	0.693705	0.0133479	0.925674	0.583919	0.826285	0.19354
OLIGO_04018	-	-	0.739454	1.04647	0.743762	1.13158	0.411658	1.08133	0.581699	1.1054	0.470838	1.34593	0.0289006	1.2176	0.185466	0.693773	0.0353041	0.732841	0.0892377	0.825196	0.260917
OLIGO_02200	540914	MPPED2	0.263742	0.930836	0.460311	0.833184	0.0867476	0.895092	0.270827	1.19379	0.105158	1.0456	0.642821	0.875861	0.245927	0.694051	0.0311491	0.890118	0.487756	0.870993	0.397893
OLIGO_11258	526135		0.10314	0.975522	0.869478	0.918202	0.597125	0.941242	0.684273	1.00882	0.958632	1.59696	0.0067061	1.583	0.0184069	0.694058	0.152779	0.717748	0.208103	1.20712	0.452909
OLIGO_09031	-		0.00433735	0.956531	0.703767	1.00119	0.992638	1.04669	0.701283	1.93514	2.55704e-05	0.931708	0.548843	0.481467	1.84373e-05	0.694089	0.0629633	1.4042	0.0789754	0.645917	0.036513
OLIGO_12954	533378		0.0674712	0.880446	0.252477	0.712362	0.0120878	0.809092	0.085028	1.41937	0.0069985	0.960734	0.724807	0.676876	0.00539541	0.69409	0.00937432	1.11894	0.400007	0.936091	0.642226
OLIGO_09299	-		1	0.729162	0.349559	0.41153	0.0344	0.564387	0.033318	0.985404	0.928559	1.00354	0.982669	1.01841	0.91767	0.694171	0.438639	0.938116	0.873177	1.69278	0.241588
OLIGO_09041	505489		0.104643	0.99067	0.919249	0.841408	0.111	0.849332	0.110671	1.35911	0.00550049	1.15593	0.129003	0.850502	0.132636	0.694177	0.0132044	0.952348	0.724934	0.95366	0.737169
OLIGO_10532	505599		0.153917	1.01737	0.855466	0.833813	0.0975905	0.819574	0.059877	1.37291	0.00476921	1.09896	0.329982	0.80046	0.0452366	0.694302	0.00194999	0.936937	0.548145	0.915087	0.445057
OLIGO_10603	530447		0.122933	1.05275	0.655465	1.00921	0.943727	0.958645	0.73135	1.62635	0.000811217	1.24053	0.0732319	0.762769	0.0486684	0.694305	0.04432	1.07261	0.692245	0.853448	0.38601
OLIGO_07650	-	-	0.0496247	0.929209	0.402034	1.01477	0.88167	1.09208	0.349311	1.40364	0.00164255	1.23868	0.02218	0.882473	0.213987	0.694604	0.0206383	1.04925	0.747691	0.847863	0.287993
OLIGO_02413	789063	PSMG4	0.296858	0.93331	0.538713	1.07354	0.535392	1.15025	0.224563	1.17234	0.144901	1.38925	0.00342324	1.18502	0.140408	0.69461	0.0191547	0.872504	0.378648	0.898883	0.479096
OLIGO_03084	286822	CKM	0.167673	1.17176	0.205701	0.918118	0.53566	0.783539	0.0742	1.41028	0.0155554	1.41496	0.0100694	1.00332	0.980741	0.694772	0.029942	0.8362	0.279794	1.07075	0.684017
OLIGO_12856	497018		1	0.893743	0.472971	0.858076	0.401423	0.960092	0.785727	1.1749	0.367797	1.1935	0.329812	1.01583	0.931155	0.694837	0.105089	0.913423	0.649091	0.966453	0.865538
OLIGO_03631	513431	EXOC2	0.0427782	0.768976	0.013305	0.858343	0.174651	1.11622	0.29671	1.22931	0.0588522	0.990645	0.925292	0.805855	0.0689737	0.694863	0.0185519	1.11083	0.478855	0.801966	0.162413
OLIGO_05998	505290	MGLL	0.031967	0.866332	0.255514	0.833501	0.199925	0.962103	0.769969	1.64982	0.00118119	1.10984	0.404975	0.672706	0.00960364	0.695008	0.0304163	1.32355	0.0982972	0.925432	0.644205
OLIGO_08830	505563		0.202012	1.11572	0.229837	0.887133	0.242598	0.795123	0.0253098	1.29584	0.0129448	1.1922	0.061264	0.920014	0.410775	0.695031	0.00541655	0.807239	0.0900076	0.934034	0.587612
OLIGO_06558	281062	CDH2	0.546723	0.893438	0.294443	0.725363	0.0118975	0.811879	0.0660677	0.956388	0.677904	0.883138	0.223992	0.92341	0.484894	0.695075	0.0428368	0.744049	0.0986184	0.846262	0.346306
OLIGO_10861	540118		0.0917967	0.922863	0.573248	1.05003	0.754177	1.1378	0.384832	1.5381	0.00783384	1.06375	0.654456	0.691602	0.0254901	0.695138	0.0692068	1.15856	0.455501	0.704219	0.0893747
OLIGO_11681	-		0.0137309	0.938019	0.561536	1.05131	0.678975	1.12078	0.33193	1.60749	0.000601286	0.955464	0.679035	0.594382	0.000373964	0.695181	0.0053873	1.19134	0.164573	0.631801	0.00165434
OLIGO_00414	541084	MBD5	0.0383748	1.0147	0.844368	0.888052	0.171081	0.875186	0.106891	1.29697	0.00388719	1.28994	0.00270512	0.994577	0.94863	0.695309	0.0113369	0.888732	0.383061	1.00997	0.941842
OLIGO_10241	282218		1	0.895662	0.654605	0.845344	0.498416	0.94382	0.758666	1.14536	0.439455	1.01146	0.942685	0.883099	0.489625	0.695394	0.224769	0.889258	0.672452	0.832047	0.495707
OLIGO_06109	-	-	1	1.08022	0.798703	1.20568	0.550802	1.11615	0.64626	0.918691	0.718083	0.93312	0.762297	1.01571	0.945817	0.695432	0.300217	0.591444	0.100579	0.53822	0.0649923
OLIGO_09275	615215		0.0166455	1.03479	0.77389	1.0409	0.766557	1.00591	0.963111	1.82652	0.000144244	0.933027	0.561773	0.510823	8.31076e-05	0.695553	0.074839	1.22773	0.311857	0.623469	0.0301226
OLIGO_12841	507056		0.0238171	0.966476	0.667938	0.861209	0.1109	0.891082	0.186287	1.37053	0.00145018	1.29685	0.00474891	0.946238	0.555747	0.695642	0.0312137	0.986471	0.932368	1.04753	0.778203
OLIGO_01292	515330	MYO9A	1	0.595283	0.094659	0.631691	0.132189	1.06116	0.720476	1.12392	0.521621	1.09835	0.612221	0.977248	0.900327	0.695761	0.271069	1.31363	0.307998	1.20975	0.466137
OLIGO_12592	536731		0.0639699	0.803776	0.106388	0.880224	0.348448	1.09511	0.471489	1.30815	0.0392386	0.894274	0.34324	0.683618	0.00807106	0.695994	0.0580607	1.13273	0.500019	0.707103	0.0655117
OLIGO_11074	784433		0.295828	0.992063	0.938462	0.909782	0.371504	0.917061	0.393892	1.08238	0.44106	1.18027	0.0906781	1.09044	0.40181	0.696008	0.0125437	0.759375	0.0666681	0.902941	0.45983
OLIGO_11246	532551		0.0101852	1.02829	0.691719	0.944163	0.475448	0.918187	0.265431	1.61053	4.84163e-06	1.2003	0.0167133	0.74528	0.00152365	0.696021	0.0130775	1.09012	0.528685	0.884838	0.381637
OLIGO_02900	522419	ERBB4	0.0800423	1.0645	0.661251	1.25377	0.131051	1.1778	0.217076	1.81956	0.000186541	1.47502	0.00662504	0.810645	0.115345	0.696045	0.185819	1.18976	0.509517	0.818876	0.463805
OLIGO_04923	509418	CSF1R	0.00904171	0.939569	0.51896	0.913997	0.41607	0.972783	0.789258	1.75759	2.89451e-05	1.26605	0.0227955	0.720331	0.00707952	0.696118	0.0741147	1.30218	0.191701	0.964245	0.855106
OLIGO_00785	536682	TMEM179	0.0308849	1.03761	0.752897	0.796402	0.0975916	0.767535	0.0459768	1.78961	0.0001722	1.3322	0.0230479	0.744407	0.0358439	0.696208	0.0350808	1.20078	0.281768	1.1646	0.374932
OLIGO_08234	512660	SEMA3C	0.0131491	1.05267	0.621918	0.886909	0.317767	0.842531	0.136382	1.98965	6.57413e-06	1.20133	0.099608	0.603787	0.000552291	0.696278	0.0933778	1.31603	0.202448	0.943115	0.784988
OLIGO_05166	281270	HOPX	0.0735766	0.976972	0.816662	0.757107	0.022086	0.774952	0.0254835	1.37564	0.0076079	1.13576	0.209854	0.825624	0.104297	0.696431	0.0162183	0.980617	0.890997	1.04474	0.76423
OLIGO_04731	-	-	0.0773338	0.943131	0.579379	1.05549	0.650305	1.11914	0.323699	1.4734	0.00258161	1.21948	0.0717553	0.827668	0.123487	0.69646	0.0309857	1.08804	0.602896	0.80467	0.195444
OLIGO_06892	524806	MAPK8IP1	0.0630931	0.870844	0.116795	0.774694	0.0147432	0.88959	0.2085	1.2218	0.0384022	1.0706	0.426979	0.876247	0.179565	0.696525	0.00650998	0.97723	0.85217	0.962573	0.763771
OLIGO_05486	-	-	1	0.910936	0.454683	1.06698	0.617092	1.1713	0.20977	1.51914	0.00791469	1.417	0.00997663	0.932764	0.624216	0.696605	0.0402444	1.16171	0.40161	0.925124	0.631874
OLIGO_08809	-		0.581429	0.961171	0.803378	0.873667	0.383853	0.908961	0.504948	0.871689	0.340512	1.0211	0.876848	1.1714	0.316274	0.696785	0.149498	0.631916	0.0697754	0.814365	0.387385
OLIGO_02131	-	-	0.848212	0.790702	0.0532499	0.830638	0.128792	1.05051	0.666105	0.863841	0.234722	0.910281	0.376444	1.05376	0.683712	0.696809	0.0441193	0.761263	0.140985	0.76362	0.125586
OLIGO_12037	281905		0.0120482	0.941961	0.42764	0.865067	0.0981664	0.918367	0.293861	1.31785	0.00252301	1.35841	0.000591152	1.03078	0.719376	0.696901	0.00302619	0.975001	0.819159	1.09434	0.42669
OLIGO_07152	782436	LAGE3	0.255863	1.4127	0.00249131	0.923359	0.486815	0.653611	0.000794197	1.41573	0.00406101	1.21389	0.0643739	0.85743	0.187467	0.697036	0.141972	0.698529	0.15002	0.916356	0.721489
OLIGO_04555	407210	GRB10	0.0482198	1.1213	0.271599	1.07197	0.549085	0.95601	0.679105	1.75169	5.61734e-05	1.10515	0.338291	0.630908	0.000753691	0.697081	0.0664451	1.08898	0.656915	0.71866	0.104621
OLIGO_08508	-		0.0203991	0.984783	0.900149	1.0481	0.735175	1.0643	0.635171	1.83004	0.000186483	1.05013	0.689612	0.573828	0.000735197	0.69713	0.0946509	1.29549	0.23318	0.698477	0.109393
OLIGO_10965	507688		0.0106523	0.915391	0.390519	1.14341	0.251005	1.24909	0.0527089	1.68111	0.00013184	1.23896	0.046959	0.736991	0.0147121	0.697132	0.0191797	1.28028	0.108222	0.75539	0.074632
OLIGO_12894	526480		0.120281	1.06104	0.613497	0.961739	0.762502	0.906414	0.40915	1.64885	0.000738193	1.14383	0.227808	0.693714	0.00884849	0.697342	0.057357	1.08367	0.652533	0.829374	0.309782
OLIGO_04916	516797	PPT2	0.0178645	1.01109	0.911625	0.943756	0.611125	0.933401	0.520693	1.77373	3.55284e-05	1.38597	0.00371205	0.781391	0.040452	0.697381	0.107863	1.22339	0.363946	1.02415	0.914439
OLIGO_06813	-	-	0.0897317	1.009	0.917719	0.95276	0.624455	0.944265	0.53928	1.4141	0.00136699	1.24614	0.0190933	0.881227	0.209337	0.697388	0.0285963	0.977381	0.884292	0.912132	0.566453
OLIGO_02218	790083	-	0.137965	0.911454	0.594055	0.754261	0.123298	0.827536	0.243411	1.18755	0.250475	1.31873	0.052937	1.11047	0.487911	0.697501	0.115772	0.908785	0.663279	1.2195	0.354238
OLIGO_01411	533137	SLC9A6	0.184947	1.04454	0.670003	1.02107	0.857171	0.977528	0.835368	1.46627	0.00226625	1.2217	0.0617769	0.833205	0.126344	0.69752	0.0288752	0.979137	0.894234	0.834576	0.273717
OLIGO_12019	281856		0.00420539	0.990832	0.920266	0.833852	0.093255	0.841567	0.0937716	1.95488	1.83699e-06	1.18914	0.0770404	0.608292	0.000133707	0.697682	0.078225	1.37651	0.119417	0.994949	0.979936
OLIGO_01580	-	-	0.149643	0.96267	0.710232	1.13751	0.272894	1.18162	0.138823	1.39481	0.00829285	1.29052	0.0209527	0.925229	0.520989	0.697759	0.0285154	1.01098	0.94614	0.791614	0.16242
OLIGO_12001	281750		0.0811413	1.08137	0.400629	0.956506	0.671793	0.884532	0.224411	1.53363	0.000345577	1.32096	0.00666886	0.861331	0.162957	0.697761	0.0128577	0.989582	0.938957	0.963626	0.790502
OLIGO_09691	359716		0.0674846	0.999158	0.991586	0.880853	0.167139	0.881595	0.150247	1.33625	0.00281669	1.21358	0.0243708	0.908199	0.288635	0.697834	0.00153785	0.933268	0.501295	0.961432	0.708551
OLIGO_09860	618210		0.0467277	0.983332	0.839094	0.794564	0.023081	0.808032	0.0252883	1.38827	0.00144141	1.12136	0.177181	0.807737	0.0328952	0.698013	0.0116358	0.985459	0.912753	0.985098	0.913222
OLIGO_12859	533664		0.00462188	0.752965	0.00553675	0.906761	0.34746	1.20425	0.0694009	1.38086	0.00353153	0.937009	0.479336	0.678567	0.00123843	0.698065	0.00893355	1.28018	0.0686681	0.721351	0.0214191
OLIGO_09298	614153		0.0384192	0.926777	0.633924	0.75339	0.1104	0.812913	0.147021	1.12848	0.368526	1.6114	0.00588269	1.42794	0.0253965	0.698287	0.108663	0.850257	0.414338	1.49354	0.0705276
OLIGO_06670	789691	-	0.0170007	0.95574	0.578044	0.78777	0.0172058	0.824251	0.0367369	1.48883	0.00020084	1.13147	0.139453	0.759971	0.00733889	0.69829	0.0306534	1.08778	0.597011	1.00295	0.985534
OLIGO_07865	-	-	0.0560127	0.9719	0.671333	0.903769	0.195655	0.929899	0.318823	1.32228	0.000950144	1.07971	0.260793	0.816554	0.01468	0.698449	0.00850323	0.950245	0.685687	0.83442	0.16713
OLIGO_10090	520311		0.042575	0.788074	0.0395554	0.571662	0.000152777	0.725392	0.00982707	0.888601	0.341619	0.970117	0.784866	1.09173	0.500362	0.69847	0.0440624	0.787567	0.191143	1.18531	0.332313
OLIGO_00139	-	-	0.0166414	0.977817	0.792199	1.04169	0.669831	1.06533	0.488422	1.60157	5.30464e-05	1.22855	0.0245192	0.767091	0.0114719	0.698505	0.00569189	1.14408	0.272284	0.823801	0.126018
OLIGO_09196	767986		0.048229	0.737264	0.00333798	0.567343	2.93813e-05	0.769525	0.014161	1.07809	0.445713	0.827143	0.0493502	0.767228	0.0182822	0.698624	0.0402117	1.02159	0.900348	1.01854	0.915963
OLIGO_08274	615342	BNIP3	0.0120006	0.90827	0.376396	0.62213	0.000959589	0.684961	0.00373833	1.69438	0.00020402	1.04302	0.696002	0.615575	0.000788483	0.698676	0.0644681	1.30338	0.172587	1.17135	0.416465
OLIGO_05436	-	-	0.00969315	0.949445	0.570067	0.891407	0.271907	0.938872	0.519087	1.69543	3.16143e-05	1.26868	0.017361	0.748292	0.0112614	0.698798	0.0158491	1.24785	0.128299	0.994551	0.969904
OLIGO_00370	-	-	0.00989143	0.891525	0.365823	0.978294	0.877279	1.09733	0.492291	1.92932	0.000101117	1.12782	0.344003	0.58457	0.00122078	0.698835	0.0772982	1.51233	0.0503313	0.805649	0.295001
OLIGO_10111	511510		0.0360433	0.905449	0.407018	1.15598	0.279678	1.27669	0.0649615	1.5245	0.00323723	1.12316	0.333991	0.736739	0.0304489	0.699177	0.0161887	1.1772	0.263363	0.679327	0.0161541
OLIGO_03811	785365	-	0.394962	1.25027	0.093668	0.995404	0.974713	0.796151	0.109106	1.59099	0.00292477	1.3235	0.039349	0.831872	0.213904	0.699306	0.0933447	0.889878	0.579522	0.929805	0.731347
OLIGO_01422	535816	FTCD	0.0119389	0.976524	0.762339	0.710231	0.00109706	0.727304	0.00121494	1.57668	3.31603e-05	0.975126	0.748528	0.618467	3.5775e-05	0.699307	0.0480793	1.12909	0.486768	0.960129	0.817243
OLIGO_07706	527458	KLHL26	0.217687	1.01455	0.87353	0.929147	0.473301	0.915825	0.37039	1.318	0.0092409	1.15923	0.112264	0.879538	0.216391	0.699511	0.0210736	0.908737	0.521934	0.872731	0.374757
OLIGO_12341	509963		0.0303773	0.96765	0.770848	0.994422	0.963979	1.02767	0.815453	1.59125	0.00071381	1.64862	0.000184961	1.03605	0.772196	0.699534	0.0372742	1.15035	0.406271	1.15974	0.377043
OLIGO_12710	520247		0.0346421	0.99645	0.965854	0.825622	0.0544469	0.828563	0.0461895	1.51163	0.000176907	1.08841	0.314763	0.720019	0.00241668	0.699581	0.0300711	1.06128	0.705603	0.922248	0.612499
OLIGO_05101	512799	NELFB	0.0251515	0.984354	0.840781	1.00953	0.915428	1.02558	0.756919	1.50999	0.000105994	1.2784	0.00385044	0.846628	0.0711752	0.699624	0.0134197	1.07322	0.605664	0.885958	0.386421
OLIGO_12460	497204		0.0428322	0.988821	0.889855	0.881663	0.179937	0.891631	0.196533	1.46956	0.000277669	1.09188	0.286496	0.742995	0.00407098	0.699691	0.00640521	1.03987	0.748554	0.866519	0.252857
OLIGO_05687	783257	ABCB6	0.0148951	0.977109	0.823793	0.980008	0.863355	1.00297	0.978719	1.82121	5.34348e-05	1.15207	0.184236	0.632585	0.00130307	0.699716	0.0257444	1.30418	0.104706	0.822567	0.225148
OLIGO_10367	100139031		0.0110585	1.04562	0.62498	1.11231	0.310273	1.06377	0.528563	1.81464	7.48126e-06	1.23848	0.0282972	0.682494	0.0014468	0.699767	0.0259864	1.21441	0.214863	0.779144	0.123188
OLIGO_10621	-		0.57535	0.762485	0.0748354	0.740187	0.0474992	0.970756	0.788349	0.910591	0.457336	0.927725	0.545671	1.01882	0.882353	0.699774	0.115668	0.835699	0.382024	0.877073	0.505517
OLIGO_08113	535399	LEF1	0.013417	1.07111	0.362365	1.01487	0.862362	0.94749	0.50307	1.69445	4.86633e-06	1.15167	0.0707064	0.679671	0.000332442	0.699794	0.0480779	1.10705	0.563309	0.794127	0.199329
OLIGO_10261	534170		1	0.822922	0.312057	0.880016	0.501891	1.06938	0.685865	2.40159	0.00116429	1.49123	0.0311203	0.620933	0.0415131	0.69982	0.244134	2.04234	0.0372554	1.18588	0.555525
OLIGO_08335	-	-	0.970079	0.89858	0.374278	0.869	0.311256	0.967081	0.787758	0.8866	0.383874	0.908226	0.495096	1.02439	0.878111	0.699836	0.0150424	0.690505	0.0103215	0.731426	0.0710785
OLIGO_12769	515924		0.102984	1.0883	0.639773	0.773193	0.193211	0.710462	0.0770399	0.850449	0.402985	1.23482	0.222201	1.45197	0.0686799	0.700045	0.0945378	0.54705	0.013767	1.118	0.594004
OLIGO_07943	508156	SSBP4	0.0247327	0.772868	0.00273043	0.752291	0.00341033	0.973376	0.738584	1.14225	0.111987	1.02085	0.784219	0.893714	0.199523	0.700253	0.0188563	1.03493	0.810286	0.950232	0.723547
OLIGO_03969	508508	NAP1L5	0.0457511	0.921949	0.415007	0.803603	0.0344844	0.871636	0.143591	1.06873	0.524873	1.24329	0.0246533	1.16333	0.186272	0.700553	0.0109359	0.812087	0.152591	1.08386	0.517041
OLIGO_11805	407227		0.0499774	0.92523	0.390103	1.07229	0.491615	1.15894	0.135051	1.38123	0.00302235	1.13175	0.191402	0.819374	0.0684581	0.700652	0.0112837	1.04597	0.734846	0.739503	0.036248
OLIGO_10907	-		0.00462188	1.05619	0.515686	0.938356	0.507012	0.888437	0.197732	1.9543	6.6269e-07	1.24256	0.0168124	0.635809	0.00016261	0.700673	0.0468562	1.29648	0.145763	0.927824	0.669916
OLIGO_04790	615539	SNAPC1	0.440445	0.865423	0.285554	1.48411	0.0123361	1.7149	0.000985312	1.15723	0.304985	1.61866	0.00168425	1.39874	0.0371853	0.700765	0.0278429	0.93705	0.706312	0.764299	0.109767
OLIGO_09202	515200		0.0385392	0.896196	0.301748	0.867931	0.238521	0.968461	0.772691	1.59554	0.0020357	1.09226	0.437657	0.684571	0.013398	0.700868	0.0802793	1.24779	0.289133	0.882016	0.538303
OLIGO_01548	510764	PPP6R2	0.00151666	1.01736	0.838371	0.985071	0.875608	0.968262	0.721952	2.0762	1.75098e-07	1.22028	0.0277396	0.587748	2.49655e-05	0.700893	0.0391283	1.43036	0.0414486	0.868251	0.405042
OLIGO_05027	-	-	0.00219967	0.778046	0.0127831	0.792408	0.0365328	1.01846	0.852946	1.63086	8.74113e-05	1.25149	0.0237494	0.767379	0.0193352	0.701074	0.0305208	1.46952	0.0233183	1.10724	0.526619
OLIGO_00566	516557	SAV1	0.46722	0.917837	0.548911	0.797735	0.126864	0.869147	0.308117	1.21175	0.140109	0.910287	0.432367	0.751215	0.0412315	0.701104	0.0909795	0.925615	0.700866	0.800021	0.269016
OLIGO_04210	-	-	0.142751	0.985749	0.887225	0.879296	0.269969	0.892008	0.29874	1.24349	0.0563124	1.27277	0.0264403	1.02355	0.839024	0.70113	0.0353678	0.884449	0.454201	1.01488	0.929434
OLIGO_03434	539898	ZBED5	0.0397913	0.736372	0.00325439	0.920406	0.425171	1.24992	0.0325718	1.13122	0.216326	0.980017	0.825399	0.866339	0.17385	0.701146	0.00764181	1.0771	0.553003	0.746556	0.0325095
OLIGO_02537	-	-	0.0366703	1.03223	0.707983	1.00524	0.956362	0.973862	0.769811	1.56515	8.79754e-05	1.11231	0.217734	0.71067	0.00194081	0.701258	0.0119049	1.06331	0.643928	0.775944	0.0728111
OLIGO_07801	282203	CRYBA2	0.0222468	0.985371	0.86219	0.897907	0.272917	0.911238	0.313616	1.57989	7.34241e-05	1.16073	0.0914184	0.734691	0.00441081	0.701308	0.0190145	1.12444	0.419255	0.906585	0.510249
OLIGO_12045	281948		0.078739	1.05524	0.671176	0.879664	0.371011	0.833617	0.187555	1.62319	0.00185161	1.44807	0.00817202	0.892116	0.424914	0.701354	0.0436103	1.07884	0.662152	1.15454	0.419859
OLIGO_00893	540939	THSD4	0.0971176	0.994201	0.951455	0.839647	0.121013	0.844544	0.112008	1.45317	0.0016411	1.07286	0.464838	0.738291	0.0110871	0.701356	0.0679489	1.02513	0.895528	0.896157	0.571167
OLIGO_11758	-		0.0212642	0.941387	0.604851	1.02993	0.82297	1.09406	0.473565	1.72006	0.000392484	1.05803	0.628817	0.615112	0.00172914	0.701609	0.0706721	1.28195	0.210993	0.720751	0.105702
OLIGO_07815	618489	H2AFJ	0.0456947	0.966405	0.731936	0.912501	0.418545	0.944222	0.589687	1.5499	0.000542524	1.05347	0.60153	0.679701	0.00249787	0.701639	0.0119828	1.12527	0.384005	0.810032	0.141171
OLIGO_00827	508336	CCDC71	0.00179334	0.86255	0.0481492	0.860189	0.0747868	0.997262	0.971209	1.5665	1.1467e-05	1.14521	0.0677006	0.731065	0.000975719	0.701641	0.0476501	1.27427	0.168733	0.934131	0.693658
OLIGO_00519	538461	KBTBD6	0.00271552	0.914003	0.278332	0.966443	0.71403	1.05737	0.526325	1.73685	5.08155e-06	1.22219	0.0225802	0.703686	0.00122124	0.701753	0.0512463	1.33351	0.11248	0.887459	0.502443
OLIGO_09272	100139956		0.0340733	0.801647	0.0152478	0.808719	0.0338403	1.00882	0.921475	1.22774	0.0311517	1.03075	0.717566	0.83955	0.073921	0.701874	0.00347603	1.07493	0.515602	0.894566	0.327932
OLIGO_06807	-	-	0.0322834	0.971389	0.777262	1.10696	0.387719	1.13957	0.243402	1.63366	0.000258642	1.26227	0.0333461	0.772663	0.0374402	0.702257	0.0512394	1.18104	0.350596	0.800784	0.225024
OLIGO_11049	512971		0.00277012	0.948792	0.55391	0.932374	0.489871	0.982696	0.853933	1.90022	2.02309e-06	1.20585	0.0523133	0.634585	0.000330342	0.702393	0.0820179	1.40674	0.0987021	0.908415	0.636395
OLIGO_08220	533720	SWAP70	0.122765	1.28219	0.109743	0.948668	0.756114	0.739878	0.0728064	2.18167	0.00010712	1.01125	0.94047	0.463521	0.00022185	0.702441	0.124036	1.19521	0.440526	0.748781	0.225021
OLIGO_08191	533896	DUSP26	0.0375579	0.90023	0.318926	1.02683	0.821322	1.14063	0.245363	1.51336	0.00136093	1.2322	0.0567131	0.814212	0.0919354	0.702506	0.0287767	1.18097	0.292656	0.84301	0.288023
OLIGO_00548	514215	CCHCR1	0.216994	0.923121	0.377469	0.974725	0.800059	1.0559	0.571762	1.21652	0.0525843	1.16992	0.0927589	0.961694	0.699541	0.702573	0.0149278	0.92587	0.579024	0.843264	0.233619
OLIGO_06562	515290	HNRNPM	0.185197	1.10809	0.338511	0.947684	0.655511	0.855238	0.177863	1.45954	0.00323861	1.31974	0.0158018	0.904212	0.404036	0.702618	0.0471777	0.925464	0.6574	0.97846	0.904367
OLIGO_04360	616994	LRRFIP1	0.046424	1.25069	0.0398897	1.08067	0.508863	0.864052	0.194361	2.03378	3.57694e-06	1.25513	0.0371133	0.617143	0.000517777	0.702656	0.0426217	1.1426	0.432347	0.816096	0.237692
OLIGO_04264	100126544	LOC100126544	0.0191858	0.92977	0.438556	1.07633	0.488491	1.15763	0.154455	1.53485	0.000379642	1.1468	0.153503	0.747176	0.0116995	0.702775	0.0186355	1.16013	0.305378	0.748789	0.0597076
OLIGO_02434	-	-	1	0.772241	0.33687	1.21186	0.467278	1.56928	0.0450887	1.43694	0.0864049	1.00134	0.99406	0.696857	0.0922848	0.702838	0.383657	1.3078	0.481153	0.580745	0.171443
OLIGO_12344	511125		0.170638	1.03444	0.665167	0.965453	0.693332	0.933306	0.414155	1.24253	0.016878	1.25896	0.00777726	1.01323	0.882181	0.70297	0.0221651	0.844375	0.255468	0.916683	0.560247
OLIGO_01647	282305	PGLYRP1	0.0193053	1.05213	0.603583	0.96513	0.748012	0.917309	0.412571	1.80188	1.98782e-05	1.42274	0.00176153	0.789583	0.0433363	0.703242	0.0273567	1.20437	0.233995	1.03668	0.816856
OLIGO_02088	-	-	0.218842	0.982353	0.803728	0.945063	0.490126	0.962041	0.603281	1.21493	0.0172513	1.11146	0.138807	0.914835	0.271467	0.703285	0.00409702	0.86979	0.222485	0.827111	0.109055
OLIGO_04662	512975	CLDN7	0.456176	0.867719	0.271883	0.709926	0.018648	0.818152	0.130328	1.08602	0.490263	0.888436	0.310201	0.818063	0.114929	0.703306	0.0673427	0.880248	0.50535	0.880151	0.505435
OLIGO_07110	514161	GMPPB	0.0389155	0.948074	0.638665	1.00345	0.978451	1.05841	0.640072	1.66434	0.000458599	1.2377	0.0722038	0.743659	0.0300329	0.703364	0.0334744	1.23475	0.201085	0.86756	0.388388
OLIGO_05229	507007	NUBP1	0.594058	0.95887	0.77253	1.00872	0.957881	1.05199	0.744677	1.22204	0.225213	1.22461	0.173993	1.0021	0.990233	0.703473	0.122974	0.896549	0.639455	0.854032	0.498542
OLIGO_08073	537594	PHACTR1	1	0.833216	0.273676	0.85522	0.37958	1.02641	0.851542	1.30284	0.0813468	1.35459	0.0508007	1.03972	0.785455	0.703564	0.209146	1.10011	0.700783	1.11438	0.659098
OLIGO_06513	518310	TRIM35	1	0.652468	0.127831	0.554546	0.0734666	0.849921	0.335062	0.939522	0.745459	0.984419	0.939123	1.04779	0.808809	0.703693	0.279752	1.01328	0.951733	1.24918	0.332534
OLIGO_09950	615886		0.331968	1.13403	0.227985	0.814301	0.0893817	0.718063	0.00662484	1.42902	0.00392117	1.02692	0.795021	0.718619	0.00977252	0.703695	0.0541319	0.886747	0.500722	0.887435	0.51345
OLIGO_05046	533430	TRIP4	0.0182179	1.07087	0.436067	0.804942	0.0396989	0.751667	0.00619898	1.76238	8.17068e-06	1.0912	0.322922	0.619162	0.000111158	0.703758	0.0329871	1.1582	0.360682	0.95403	0.772231
OLIGO_11808	281973		0.144026	0.923015	0.443242	0.812903	0.0960165	0.880704	0.21818	1.16102	0.152223	1.18179	0.0909026	1.0179	0.864874	0.703945	0.0747691	0.885457	0.52184	1.02339	0.904126
OLIGO_06147	505064	SEC61A1	0.179791	1.00541	0.964964	0.728475	0.0329309	0.724552	0.0228482	1.12815	0.364001	1.10831	0.406813	0.982416	0.898252	0.703981	0.0575698	0.789917	0.204391	1.07104	0.718045
OLIGO_00232	618649	SHANK2	0.247218	1.05861	0.4316	0.986613	0.868341	0.93199	0.365004	1.28205	0.00421555	1.18186	0.0313651	0.921857	0.321895	0.704213	0.00254024	0.852849	0.140643	0.843577	0.128115
OLIGO_12959	515147		0.100566	1.09501	0.322529	0.905726	0.328351	0.827141	0.05975	1.2656	0.022599	1.30842	0.00746687	1.03383	0.739494	0.704244	0.00202885	0.813956	0.0580704	1.01735	0.871939
OLIGO_06102	524279	LRBA	0.68414	1.07491	0.597356	0.935363	0.645508	0.870174	0.313732	1.2652	0.111731	1.11922	0.399848	0.884619	0.408407	0.704283	0.0365651	0.82896	0.259489	0.842721	0.289349
OLIGO_12216	337919		1	0.820022	0.299598	0.938159	0.729197	1.14407	0.389782	0.970098	0.844397	0.606794	0.0151297	0.625498	0.018192	0.704451	0.338723	0.833375	0.611906	0.455634	0.0536927
OLIGO_11477	518023		0.0264439	1.02649	0.799629	1.00769	0.947446	0.981685	0.866631	1.7726	5.07543e-05	1.18199	0.116708	0.666809	0.00232115	0.70449	0.0243695	1.21655	0.200121	0.826344	0.22041
OLIGO_10855	508847		0.577816	0.976989	0.848678	0.742908	0.030475	0.760406	0.0348308	1.07527	0.588808	0.925059	0.535922	0.860305	0.305088	0.704497	0.0546312	0.775366	0.178755	0.877231	0.466277
OLIGO_03668	535152	DDX54	0.124115	0.857372	0.147688	0.974655	0.823255	1.13679	0.251025	1.25212	0.0521294	1.07608	0.480498	0.859408	0.197589	0.704572	0.00868054	1.02897	0.820964	0.777894	0.0657307
OLIGO_00443	-	-	0.01597	1.03697	0.662524	0.762193	0.00862953	0.73502	0.00243984	1.44457	0.00051365	1.24043	0.0168473	0.858684	0.113775	0.704653	0.0034988	0.98163	0.866623	1.14678	0.245692
OLIGO_00781	510844	ZFHX3	0.127976	1.05123	0.623038	1.05243	0.652321	1.00115	0.991515	1.51645	0.00101478	1.36326	0.0061507	0.89898	0.352693	0.704663	0.0106119	1.01652	0.900205	0.912781	0.497165
OLIGO_06773	506408	LOC506408	0.0122096	1.06633	0.508796	0.82385	0.0901935	0.772601	0.0209072	1.96237	5.53538e-06	1.14579	0.169729	0.583884	0.000146008	0.704664	0.0338072	1.29679	0.124756	0.980032	0.903129
OLIGO_04784	789894	PAPD5	0.0393039	0.724522	0.00105438	0.710052	0.00166795	0.980029	0.822528	1.08663	0.361175	0.94564	0.508024	0.870253	0.15197	0.704765	0.000985363	1.057	0.567248	0.938598	0.52883
OLIGO_05987	507017	LOC507017	0.06644	1.25812	0.0595456	1.14921	0.297494	0.913438	0.468641	2.06004	1.34805e-05	1.25813	0.0594676	0.610731	0.00128307	0.704779	0.0799905	1.154	0.467901	0.771574	0.202371
OLIGO_04227	-	-	0.178472	0.81209	0.135875	0.830771	0.200785	1.023	0.844369	1.2426	0.0934636	1.02057	0.86823	0.821323	0.141133	0.704847	0.108139	1.0785	0.690866	0.86588	0.461393
OLIGO_10450	538688		0.0622344	1.17926	0.0794802	0.95365	0.643428	0.808688	0.0384967	1.76624	1.15332e-05	1.20436	0.0503894	0.681875	0.00128921	0.705109	0.0266501	1.05608	0.717865	0.890475	0.454681
OLIGO_04948	538564	COL8A1	0.0842247	0.891288	0.297593	0.87003	0.270398	0.976149	0.836849	1.37598	0.00995388	1.1941	0.115521	0.867821	0.242369	0.705128	0.0285625	1.08859	0.578776	0.967779	0.834243
OLIGO_05108	515496	SLC25A48	0.0580022	1.02143	0.797813	0.880336	0.184796	0.861865	0.105924	1.47866	0.000290451	1.13227	0.145108	0.765741	0.00981244	0.70519	0.0165485	1.02085	0.880919	0.906999	0.489021
OLIGO_05007	-	-	0.0383369	0.945462	0.682428	0.936708	0.661843	0.990741	0.942656	1.84225	0.000683756	1.11369	0.451662	0.604526	0.00372349	0.705205	0.0619057	1.37411	0.0713241	0.838447	0.31777
OLIGO_06924	535465	IFI27L2	0.0722368	0.77401	0.0836612	0.872854	0.398764	1.1277	0.417539	1.39367	0.0281485	1.30153	0.0763366	0.933882	0.653628	0.70528	0.0659505	1.26992	0.202728	1.05165	0.795895
OLIGO_01954	513873	NDOR1	0.00874897	0.842511	0.0586112	0.794896	0.0272308	0.943484	0.528993	1.42799	0.000978196	1.22025	0.0307058	0.85452	0.117129	0.705348	0.00725093	1.19551	0.152952	1.08278	0.524909
OLIGO_08608	513433		0.00986384	0.761177	0.00955985	0.859237	0.167157	1.12883	0.242353	1.36086	0.0065416	0.944789	0.553771	0.694257	0.00275685	0.705356	0.00800327	1.26106	0.0730525	0.775586	0.057478
OLIGO_00490	507473	CNPPD1	0.130224	0.895419	0.357747	1.06135	0.65042	1.18531	0.187008	1.3757	0.0190858	1.41867	0.00799916	1.03124	0.814696	0.705479	0.01348	1.08388	0.553642	0.942993	0.6735
OLIGO_01160	-	-	0.00728656	1.12376	0.351685	1.1291	0.392151	1.00475	0.97151	2.49179	1.58622e-06	1.28877	0.0521608	0.517207	0.000153061	0.705612	0.0876467	1.5646	0.036943	0.805397	0.300991
OLIGO_00766	613972	APOD	0.0918482	1.01034	0.935511	0.7886	0.101624	0.780528	0.0819883	1.59146	0.00645851	1.27903	0.0833024	0.80368	0.17993	0.705627	0.0167126	1.11148	0.490613	1.14445	0.372345
OLIGO_00208	508331	MINOS1	0.014084	0.975402	0.772441	1.13759	0.196535	1.16628	0.107588	1.63594	3.78329e-05	1.37224	0.00153233	0.838812	0.0841439	0.705628	0.0193558	1.18347	0.243123	0.851177	0.272253
OLIGO_07300	614057	TMEM44	0.487921	0.955859	0.785571	0.906081	0.5615	0.947923	0.690462	1.23924	0.0990699	0.943716	0.64643	0.761527	0.0569091	0.70567	0.140164	0.914879	0.670648	0.734981	0.16117
OLIGO_01998	522840	C25H7orf50	0.342898	1.02967	0.787904	0.96613	0.75136	0.938287	0.508853	1.27462	0.0230759	0.955752	0.635639	0.749833	0.013006	0.705832	0.0372809	0.873739	0.380405	0.698249	0.0231474
OLIGO_07407	493989	XYLT2	0.0493903	1.2344	0.139929	1.02929	0.853996	0.833839	0.229124	2.3539	1.48452e-05	1.23657	0.136687	0.525328	0.000579523	0.705862	0.134709	1.34602	0.210784	0.848006	0.491825
OLIGO_00990	617830	POU3F1	0.0374328	0.823215	0.0234928	0.796985	0.0201359	0.968138	0.704897	1.0729	0.41405	1.19123	0.0389981	1.1103	0.255198	0.705965	0.014398	0.920086	0.537636	1.05519	0.693927
OLIGO_11066	505394		0.0928122	0.949242	0.684372	0.648652	0.00732488	0.683336	0.0113923	1.01096	0.936586	1.07876	0.555136	1.06706	0.655828	0.705997	0.139883	0.7519	0.231743	1.17413	0.50147
OLIGO_09496	511168		0.0365433	0.801758	0.13357	1.46168	0.0290224	1.82309	0.000398979	1.30355	0.0632952	1.23896	0.11707	0.95045	0.719091	0.706003	0.0287898	1.14786	0.304658	0.598427	0.00209441
OLIGO_06342	782450	TOR1AIP2	1	0.58226	0.241072	0.620045	0.341537	1.06489	0.783219	0.531367	0.0527141	0.393966	0.0122085	0.741421	0.228464	0.706168	0.488984	0.644445	0.0946864	0.448688	0.017955
OLIGO_08484	511279	SMAD6	0.151702	1.034	0.765939	0.946774	0.665401	0.915646	0.46489	1.52298	0.00221949	1.04022	0.725584	0.683014	0.00668175	0.706233	0.0286893	1.04022	0.79819	0.775938	0.121641
OLIGO_00020	444877	KLRD1	0.0346421	1.06509	0.44775	0.981255	0.840076	0.921285	0.359158	1.61605	3.11524e-05	1.27068	0.00858556	0.786287	0.0179429	0.706325	0.0286111	1.0717	0.648768	0.914656	0.564843
OLIGO_07858	617776	OXLD1	0.0300976	1.12862	0.234018	0.958757	0.710245	0.849491	0.138714	1.8804	1.12141e-05	1.08286	0.428289	0.575868	0.000102434	0.706339	0.0453499	1.17683	0.340153	0.79777	0.201497
OLIGO_11227	512898		1	0.440137	0.00614361	0.401041	0.00454648	0.911174	0.450728	0.525551	0.004967	0.730953	0.0710059	1.39083	0.0538329	0.706424	0.0856748	0.843514	0.27772	1.28756	0.154316
OLIGO_01171	-	-	0.0273211	0.978197	0.786357	0.892711	0.22255	0.912609	0.297929	1.27016	0.0117653	1.38825	0.000673781	1.09298	0.33474	0.70644	0.00315535	0.917289	0.425994	1.09858	0.398061
OLIGO_03839	-	-	0.103535	1.16542	0.233024	0.768071	0.0628761	0.659051	0.00441749	1.28122	0.0677155	1.22934	0.100934	0.959503	0.755864	0.706485	0.0547813	0.776685	0.161754	1.13076	0.49104
OLIGO_03820	281128	DSC2	0.230446	0.806081	0.201224	0.472335	0.000722869	0.585965	0.006619	0.782374	0.176138	0.753665	0.114103	0.963306	0.849021	0.706551	0.219858	0.685771	0.194861	1.12738	0.68253
OLIGO_05444	-	-	0.043976	0.950976	0.481941	0.888765	0.156583	0.934582	0.379667	1.34261	0.000998775	1.07645	0.306529	0.801758	0.0125963	0.706559	0.0250421	0.997536	0.986582	0.855765	0.30317
OLIGO_10812	614507		0.00997502	0.973219	0.785744	0.867953	0.222267	0.891838	0.292347	1.80755	2.53079e-05	1.35295	0.00655869	0.748496	0.0186275	0.706616	0.0919478	1.31239	0.188685	1.10146	0.637912
OLIGO_11956	281601		0.00496623	1.04481	0.592183	1.03954	0.677545	0.994951	0.953876	1.83365	1.47699e-06	1.15198	0.0952843	0.628243	7.98362e-05	0.706682	0.0632107	1.24023	0.242427	0.783119	0.192363
OLIGO_03386	504585	SPAG5	0.758294	0.978843	0.866518	0.87481	0.354106	0.893718	0.383799	1.13907	0.345239	0.897859	0.377292	0.788236	0.102041	0.706722	0.0703902	0.822408	0.298542	0.725342	0.104991
OLIGO_03823	-	-	0.00617821	1.08017	0.456212	0.921855	0.487671	0.853435	0.161161	2.13625	1.57071e-06	1.54452	0.000598863	0.723008	0.0137546	0.707012	0.0515292	1.39825	0.0653465	1.18456	0.350252
OLIGO_09426	615412		0.0333117	0.934161	0.437627	0.965464	0.722851	1.03351	0.724297	1.44903	0.000800655	1.07958	0.38937	0.745037	0.00748088	0.707115	0.0402305	1.09685	0.569578	0.790696	0.163527
OLIGO_04941	506631	SLC25A17	0.0733089	0.808897	0.0404782	0.601751	0.00012955	0.743916	0.00863609	1.17208	0.13066	0.854689	0.11327	0.729207	0.00719728	0.707175	0.00706211	1.02469	0.841152	1.00443	0.971551
OLIGO_11228	-		0.00380199	0.713382	0.00044549	0.781968	0.0123352	1.09614	0.289573	1.29079	0.00706117	0.946532	0.494573	0.733295	0.00248352	0.707273	0.00424264	1.27974	0.0374077	0.856117	0.17769
OLIGO_09450	514813		0.0553719	0.956173	0.583478	0.819754	0.0405711	0.857328	0.088219	1.39335	0.00108634	0.985789	0.860263	0.707498	0.00117575	0.707373	0.0035302	1.03079	0.780806	0.850647	0.160189
OLIGO_11767	-		0.0516599	0.94012	0.555758	0.82606	0.119748	0.878676	0.256249	1.505	0.00162085	1.17424	0.135806	0.780227	0.0481528	0.707516	0.0953914	1.13263	0.543544	1.00573	0.977845
OLIGO_07544	512380	EML2	0.0522575	0.970119	0.683624	0.974068	0.756526	1.00407	0.959338	1.38064	0.000968769	1.19889	0.0233992	0.868361	0.122182	0.707678	0.0249272	1.00714	0.961695	0.871017	0.358656
OLIGO_12889	785213		0.0326992	0.977672	0.745436	1.04849	0.549415	1.07244	0.352833	1.39631	0.000246012	1.30084	0.00119774	0.931625	0.37322	0.707688	0.00520488	1.01072	0.925019	0.878011	0.267462
OLIGO_00669	-	-	0.00464683	1.01532	0.861232	1.00234	0.981204	0.987217	0.890302	1.85404	2.69773e-06	1.10702	0.250852	0.597085	5.04985e-05	0.707717	0.0551775	1.29234	0.152998	0.781631	0.175712
OLIGO_04401	528165	TIMM44	0.0281381	0.894255	0.149279	0.832725	0.0431098	0.931194	0.381426	1.25067	0.0114407	1.19466	0.0275512	0.955211	0.592431	0.707804	0.0103749	0.989909	0.935688	1.01544	0.904627
OLIGO_11975	281665		0.00439945	0.950331	0.515922	0.820449	0.0388308	0.863329	0.0939156	1.64354	6.55041e-06	1.19881	0.0255985	0.729409	0.00145567	0.70784	0.0318251	1.22417	0.196203	1.03427	0.828908
OLIGO_02866	515366	PGM2L1	0.6565	0.875645	0.316762	0.896186	0.455957	1.02346	0.861904	1.07703	0.604478	1.00505	0.970269	0.933165	0.645124	0.70789	0.0473122	0.870697	0.419461	0.793881	0.19091
OLIGO_08112	664655	MTX1	0.720792	0.808087	0.35053	0.872093	0.573769	1.07921	0.746665	1.0321	0.891503	0.834009	0.423968	0.808067	0.377922	0.707952	0.208036	0.90421	0.71868	0.677036	0.182681
OLIGO_06894	-	-	0.340962	0.97042	0.821348	1.06417	0.696019	1.09661	0.534664	1.2022	0.212234	0.904877	0.461532	0.752681	0.0832654	0.708011	0.113525	0.87712	0.549918	0.602029	0.0368378
OLIGO_11703	518086		0.456176	0.830468	0.0905816	0.844131	0.122014	1.01645	0.871471	1.03253	0.76138	0.898748	0.26416	0.870435	0.227073	0.708033	0.119842	0.880303	0.563065	0.753844	0.198347
OLIGO_00349	-	-	0.154593	0.974626	0.779237	0.811845	0.0570461	0.832981	0.0664779	0.977644	0.829024	1.0991	0.319443	1.12423	0.299742	0.708043	0.0232662	0.710236	0.0303587	0.958568	0.772962
OLIGO_04959	541273	FBLN7	0.0182404	0.910349	0.223716	0.834897	0.0478526	0.917117	0.293782	1.40558	0.000475685	1.0733	0.355156	0.763599	0.00525135	0.708136	0.0412468	1.09336	0.583019	0.910343	0.567346
OLIGO_04369	509232	NRF1	0.0245149	0.864517	0.214545	0.910443	0.465323	1.05312	0.67154	1.56908	0.00140383	1.01746	0.879988	0.648444	0.00269467	0.708292	0.0121083	1.28554	0.0668255	0.79155	0.0896418
OLIGO_06303	534005	-	0.709534	0.867424	0.212794	0.831863	0.143755	0.959004	0.695132	0.92541	0.47	0.968405	0.750031	1.04646	0.683228	0.708374	0.0195937	0.755728	0.0491887	0.824647	0.17255
OLIGO_05098	-	-	1	1.04317	0.772904	1.11745	0.462101	1.07121	0.591465	1.30231	0.0395755	1.22158	0.0847314	0.938011	0.60373	0.708416	0.108622	0.884399	0.548698	0.774429	0.221478
OLIGO_08330	506454	KIAA2013	0.000891306	1.00662	0.917902	0.957684	0.556139	0.951383	0.471826	1.84356	4.32069e-08	1.26669	0.00196687	0.687089	8.85446e-05	0.708445	0.0236964	1.29747	0.0826249	0.937033	0.657644
OLIGO_01966	-	-	1	0.752415	0.14692	0.723183	0.104666	0.96115	0.784343	1.01556	0.92769	0.69485	0.0522609	0.684207	0.0520769	0.708539	0.114917	0.956335	0.819003	0.680779	0.05467
OLIGO_06120	506235	HSF1	0.00775424	0.992787	0.925904	0.976535	0.789278	0.983631	0.843522	1.65008	9.48375e-06	1.38215	0.000585752	0.837629	0.0605415	0.708584	0.0310731	1.17771	0.291582	1.0029	0.98526
OLIGO_01943	-	-	0.201042	0.923518	0.603509	0.897443	0.512489	0.971765	0.855897	1.13502	0.424925	1.46401	0.018866	1.28985	0.123077	0.70861	0.0376628	0.870897	0.389739	1.15597	0.373191
OLIGO_03371	523277	CADM4	0.0251229	0.987959	0.885735	0.909535	0.329292	0.92062	0.365164	1.54392	0.000120061	1.24246	0.0175423	0.80474	0.0334065	0.708678	0.0297671	1.10748	0.504241	0.96808	0.835106
OLIGO_03942	-	-	0.3428	1.00184	0.98654	1.1063	0.409917	1.10427	0.396634	1.32311	0.0245403	1.28932	0.0292046	0.974461	0.831061	0.708686	0.022887	0.93595	0.654199	0.825927	0.206732
OLIGO_12949	617772		0.0141948	0.887071	0.148398	0.728228	0.00235871	0.820936	0.0319368	1.39798	0.000942877	1.05293	0.52429	0.75318	0.00546695	0.708691	0.0100853	1.11686	0.383293	1.02468	0.850241
OLIGO_11585	-		0.00281684	0.752835	0.0121269	0.937557	0.579546	1.24537	0.0584706	1.58908	0.000465732	0.999753	0.998089	0.629139	0.000744901	0.708931	0.0180122	1.49641	0.0089288	0.75596	0.0630308
OLIGO_01801	528870	NAV3	0.182367	0.797951	0.0238328	0.835368	0.0674481	1.04689	0.587114	0.925114	0.416182	1.11351	0.209227	1.20365	0.0741833	0.708978	0.0116559	0.821962	0.156309	0.945037	0.642365
OLIGO_12965	783855		0.00259781	0.929727	0.34944	1.09503	0.305158	1.17779	0.0591886	1.6403	9.32343e-06	1.1477	0.0955559	0.699685	0.000797204	0.709148	0.00972258	1.25114	0.0841562	0.743257	0.0281469
OLIGO_05470	407130	PPFIBP1	0.0798066	0.770829	0.0128986	0.658296	0.00100792	0.85401	0.12362	1.05046	0.634348	0.967065	0.717998	0.92061	0.451705	0.709194	0.0231759	0.966466	0.814624	1.04184	0.778566
OLIGO_04639	507859	NCF4	0.0258557	1.0868	0.40209	1.13683	0.259445	1.04603	0.670186	1.8192	1.85229e-05	1.26704	0.0252507	0.696482	0.00410048	0.709268	0.0509789	1.18724	0.321396	0.790506	0.1843
OLIGO_02232	-	-	0.416649	0.929214	0.649511	0.953783	0.793753	1.02644	0.866757	1.27883	0.124734	1.30238	0.0920515	1.01842	0.907898	0.709292	0.0649945	0.97616	0.876521	0.968531	0.851996
OLIGO_12562	510412		0.0500534	1.21611	0.0575419	0.960734	0.71943	0.790006	0.0350912	1.88352	8.65604e-06	1.35925	0.0051372	0.721651	0.00800814	0.709336	0.0521548	1.09863	0.585483	1.00357	0.98377
OLIGO_12866	100126050		0.165724	0.998072	0.98302	0.950808	0.625618	0.952645	0.618786	1.36495	0.00446706	1.12374	0.208241	0.823284	0.0714373	0.709348	0.0464656	0.970091	0.85523	0.838362	0.299756
OLIGO_03949	-	-	0.0185495	1.23085	0.0849035	0.826694	0.157122	0.671644	0.00428322	1.22447	0.115735	1.5318	0.00193579	1.25099	0.101261	0.709503	0.0570912	0.705828	0.0603995	1.31466	0.143269
OLIGO_03507	-	-	0.00186992	1.00707	0.90834	1.01018	0.884767	1.00309	0.962615	1.69424	3.31804e-07	1.21999	0.00403479	0.720079	0.000229833	0.709544	0.0266175	1.1937	0.238108	0.856912	0.301648
OLIGO_00424	-	-	0.00407135	1.00542	0.955932	1.05875	0.60976	1.05303	0.623777	1.96047	4.07235e-06	1.10319	0.322756	0.562715	5.61956e-05	0.709618	0.0661812	1.38368	0.0868375	0.739404	0.114889
OLIGO_02959	-	-	0.193921	0.994305	0.969233	0.826916	0.204488	0.831652	0.203677	1.26463	0.132744	1.28739	0.0701878	1.018	0.909073	0.709745	0.0297053	0.902709	0.530252	1.10497	0.496179
OLIGO_09078	-		0.0603191	1.08292	0.481586	1.04695	0.717331	0.966779	0.778566	1.71978	0.000231787	1.0644	0.580445	0.618919	0.0011848	0.709923	0.0350987	1.12742	0.451866	0.72176	0.0563496
OLIGO_11602	-		0.440344	1.5622	0.0010903	1.28332	0.073151	0.821485	0.128296	2.02204	2.03174e-05	1.4047	0.0083954	0.694695	0.0121815	0.709933	0.137036	0.918904	0.710774	0.777078	0.28165
OLIGO_01312	507119	PFKP	0.0142692	0.963189	0.590528	0.986235	0.861218	1.02393	0.751479	1.45874	6.90908e-05	1.26271	0.00313901	0.865617	0.0810631	0.710031	0.0387638	1.07533	0.646943	0.909074	0.553596
OLIGO_11565	337897		0.540475	0.955538	0.60137	0.830259	0.0570322	0.868892	0.121727	1.12727	0.211584	0.876108	0.137561	0.777191	0.0199305	0.710115	0.00982302	0.837742	0.177132	0.749329	0.0322138
OLIGO_11582	539337		0.346521	1.25835	0.0199226	1.04313	0.684406	0.828969	0.0673756	1.58955	0.000140536	1.16001	0.116066	0.72977	0.00636174	0.71031	0.037679	0.897267	0.497032	0.789896	0.157009
OLIGO_08917	514740		0.147034	0.703504	0.00695022	0.827088	0.147553	1.17567	0.178862	0.965554	0.76528	0.772107	0.0304318	0.799652	0.0796318	0.710344	0.0304869	0.974942	0.863178	0.663123	0.0119191
OLIGO_05699	511602	COL4A5	0.141277	1.04233	0.663772	0.958696	0.697433	0.919761	0.416525	1.45586	0.00217569	1.2412	0.0353661	0.852553	0.16982	0.710519	0.0651903	0.992408	0.966735	0.919892	0.64986
OLIGO_08695	523683		0.042738	0.949435	0.532588	0.814625	0.0403158	0.858011	0.0968299	1.34821	0.00307039	1.15824	0.0883157	0.859093	0.118946	0.710571	0.0428123	1.00902	0.955884	1.0103	0.950692
OLIGO_03775	512062	YRDC	0.0277679	1.01645	0.833004	0.950577	0.565833	0.935195	0.422823	1.5403	7.93806e-05	1.23285	0.0132698	0.800399	0.0238475	0.710627	0.0147785	1.07686	0.582374	0.921648	0.547271
OLIGO_11982	281689		0.0196419	0.956537	0.621799	1.02399	0.816125	1.07052	0.481639	1.60819	0.000152218	1.20058	0.0592088	0.746542	0.0117554	0.71064	0.0310493	1.19478	0.255396	0.833195	0.245366
OLIGO_09181	533725		0.0700038	0.951333	0.524704	0.764121	0.00575146	0.803211	0.0152641	0.933235	0.409338	1.04088	0.61946	1.11535	0.234199	0.710643	0.00182873	0.697125	0.00177843	0.968034	0.753848
OLIGO_01896	513154	APLP1	0.122592	1.08666	0.421601	0.925885	0.516058	0.852048	0.164994	1.59296	0.000674794	1.2296	0.0616224	0.771898	0.0389185	0.710666	0.0510578	1.04179	0.811422	0.943788	0.739317
OLIGO_02379	505915	PPP2R5B	0.095731	1.04412	0.710752	0.703682	0.0140094	0.673948	0.00467256	1.43653	0.00837515	1.12291	0.324934	0.781678	0.0728054	0.711007	0.0420223	0.978225	0.893098	1.13459	0.457733
OLIGO_02689	280688	F9	0.602278	0.823233	0.130678	0.776455	0.0828536	0.943177	0.660604	0.864151	0.278778	0.962525	0.759382	1.11384	0.442548	0.711027	0.0359165	0.746368	0.0785277	0.881418	0.44347
OLIGO_06365	514370	MFSD13A	0.0783784	0.77324	0.0370543	0.709074	0.0156051	0.917017	0.486753	1.15732	0.246614	1.11474	0.354155	0.963214	0.774324	0.711098	0.0485948	1.06431	0.712683	1.11792	0.520991
OLIGO_12643	616883		0.00636022	0.961401	0.578714	1.17184	0.0758384	1.21889	0.0218417	1.43098	0.000152712	1.07052	0.340438	0.748104	0.00194296	0.711298	0.0129745	1.05872	0.658561	0.6498	0.00460806
OLIGO_06782	327670	NDUFA6	0.0638281	0.823114	0.013874	0.537768	4.13651e-07	0.653334	2.68321e-05	1.11268	0.178528	0.692887	6.87655e-05	0.622718	1.41657e-05	0.711302	0.00320204	0.961535	0.711465	0.916476	0.424451
OLIGO_10894	538465		0.0802362	0.851562	0.114508	0.725386	0.00393304	0.85183	0.0931321	1.16618	0.138157	1.03109	0.723285	0.884162	0.256783	0.711342	0.0202412	0.974154	0.860882	1.01113	0.935317
OLIGO_02664	533020	CBR4	0.00765481	1.07268	0.537838	1.37851	0.0208119	1.28511	0.0504738	1.7808	0.00013669	1.03467	0.763831	0.581014	0.000446361	0.711761	0.0870323	1.18162	0.398136	0.534225	0.00493638
OLIGO_10421	-		0.374209	1.07088	0.545507	0.815784	0.122454	0.76179	0.0344245	1.24926	0.077375	1.083	0.482258	0.866917	0.269943	0.711849	0.0514663	0.830426	0.283531	0.945024	0.744601
OLIGO_12270	353160		0.00496623	1.04498	0.679428	0.974776	0.832276	0.932822	0.543207	2.15911	2.03749e-06	1.09075	0.417856	0.505187	1.92313e-05	0.711852	0.0729407	1.47082	0.0492595	0.796548	0.238145
OLIGO_07666	505552	MYT1	1	0.966889	0.8655	0.818093	0.348015	0.846108	0.351817	1.02848	0.896703	1.3554	0.205354	1.31786	0.256233	0.712016	0.269083	0.757374	0.340149	1.17965	0.571976
OLIGO_07968	513545	CLCN7	0.0292232	1.0016	0.983889	0.95414	0.604057	0.952615	0.569464	1.52518	8.4964e-05	1.1731	0.0558693	0.769155	0.00845538	0.712303	0.0237585	1.08465	0.57055	0.875763	0.366261
OLIGO_08528	-		0.112422	1.05383	0.688828	1.08466	0.573348	1.02925	0.831374	1.73002	0.00060793	1.33044	0.0329423	0.769033	0.0765277	0.712324	0.0897698	1.16938	0.431418	0.873734	0.498585
OLIGO_05763	511674	CXCL13	0.187047	1.15056	0.122398	1.04183	0.678126	0.905503	0.297224	1.49818	0.000389592	1.32145	0.00504699	0.882039	0.209458	0.712489	0.00373391	0.927759	0.486623	0.903717	0.367537
OLIGO_02909	519028	IGF2BP2	0.00194354	0.916249	0.491428	1.23496	0.151542	1.34784	0.0380589	2.38252	6.7524e-06	1.21071	0.142234	0.508162	0.000220628	0.712561	0.0908982	1.85287	0.00593379	0.69857	0.0900458
OLIGO_04004	522091	ASXL1	0.584449	1.00233	0.984635	0.718611	0.022357	0.716942	0.0168427	1.24213	0.103023	0.798616	0.0750591	0.642938	0.00357246	0.712762	0.0201741	0.883289	0.383307	0.792115	0.121097
OLIGO_01803	785868	ERI1	0.201874	0.77769	0.0889551	0.691355	0.0168609	0.888985	0.354333	0.757931	0.0284297	0.954927	0.676484	1.25991	0.0766893	0.712934	0.0685774	0.69482	0.0534383	0.984732	0.928866
OLIGO_01020	-	-	0.0134214	1.12695	0.230724	1.03684	0.745795	0.920044	0.43077	2.0214	2.05283e-06	1.23319	0.0427596	0.610067	0.00024134	0.713267	0.0209588	1.27938	0.0901072	0.848337	0.25206
OLIGO_04484	-	-	0.0593536	0.944031	0.478718	0.905363	0.28352	0.95904	0.629188	1.35695	0.00210093	1.1368	0.12459	0.837758	0.0641524	0.713367	0.00686171	1.02539	0.829263	0.895721	0.363837
OLIGO_04783	530070	FAM98A	0.0275236	0.802567	0.00590973	0.74515	0.00161265	0.928458	0.336909	1.16926	0.0522577	0.949937	0.476107	0.812428	0.0175144	0.713502	0.00305184	1.0395	0.710482	0.909591	0.383418
OLIGO_01817	-	-	0.529744	1.0341	0.80754	0.930769	0.644018	0.900077	0.483639	0.983454	0.91248	1.15661	0.328794	1.17607	0.289968	0.713768	0.0440961	0.67881	0.0213373	0.886958	0.473025
OLIGO_08454	-	-	0.126148	1.00132	0.989099	0.963283	0.732966	0.962018	0.707968	1.43835	0.00217353	1.15231	0.15239	0.801131	0.0547137	0.713796	0.0730708	1.02534	0.891471	0.853865	0.400118
OLIGO_03111	504577	ARMCX1	0.0299108	0.967947	0.746093	0.74696	0.0123374	0.771695	0.0167422	1.46882	0.00668451	1.24611	0.0475884	0.848374	0.225054	0.713887	0.0491758	1.08329	0.651742	1.19093	0.287074
OLIGO_03525	506914	CEP41	0.179202	1.04595	0.594116	0.88496	0.196671	0.84608	0.0574763	1.09995	0.291615	1.1534	0.0818489	1.0486	0.60716	0.713925	0.0137693	0.75078	0.039142	0.930487	0.579706
OLIGO_04994	-	-	0.00185884	0.926728	0.505153	1.01524	0.908253	1.09551	0.464204	2.04204	1.20981e-05	0.900785	0.362407	0.441121	4.42258e-06	0.714014	0.0694411	1.57332	0.021681	0.63352	0.0255009
OLIGO_07755	787458	FBN3	0.00830999	0.882659	0.26247	0.965053	0.773657	1.09335	0.449289	1.75291	0.000124552	1.07429	0.515152	0.612863	0.000810383	0.714176	0.0476326	1.41831	0.0468594	0.795018	0.184896
OLIGO_10631	286846		0.0101941	1.00289	0.967877	0.864786	0.0880244	0.862298	0.0662474	1.57888	1.06433e-05	1.13556	0.0883904	0.719223	0.000681381	0.714303	0.0471292	1.12455	0.473364	0.937962	0.698965
OLIGO_09248	-		0.0285119	1.01656	0.866633	0.773278	0.0278134	0.760679	0.0156622	1.66805	9.39503e-05	1.12723	0.230977	0.675778	0.00185177	0.71432	0.00810524	1.17211	0.196686	1.04129	0.748127
OLIGO_05853	-	-	0.0209137	1.01547	0.836837	0.96077	0.638122	0.946132	0.491367	1.54024	3.30146e-05	1.23328	0.0105336	0.800704	0.0159042	0.714446	0.022298	1.08365	0.566305	0.917087	0.545259
OLIGO_11276	508617		0.0171275	0.983749	0.803672	0.818917	0.0142427	0.832445	0.016678	1.30118	0.00134452	1.18961	0.0154705	0.91425	0.238661	0.714536	0.00482673	0.945102	0.605539	1.03798	0.737443
OLIGO_03209	-	-	0.0594697	1.0953	0.320723	1.02967	0.775916	0.940084	0.525643	1.66399	7.00398e-05	1.3027	0.00825747	0.782875	0.0317772	0.714537	0.0347784	1.08553	0.601336	0.904001	0.521889
OLIGO_05729	282425	CYP21A2	0.0232799	1.12213	0.482579	0.856652	0.380115	0.763416	0.12509	0.840884	0.366493	1.65597	0.00805417	1.96932	0.00250741	0.714591	0.0680879	0.535489	0.00518045	1.38135	0.0926614
OLIGO_02886	507607	CCDC28B	0.170505	1.14119	0.180428	1.03235	0.77064	0.904627	0.336896	1.5754	0.000288642	1.27622	0.0191007	0.810092	0.0652092	0.714593	0.0325871	0.986483	0.928469	0.883394	0.430418
OLIGO_12731	514682		0.0630931	1.06097	0.547684	1.23674	0.0671768	1.16567	0.155048	1.5515	0.000478639	1.20132	0.0738335	0.774295	0.0307136	0.714697	0.0281914	1.04513	0.764936	0.694226	0.0245339
OLIGO_10931	617943		0.00251677	0.827027	0.0768187	1.0403	0.735548	1.25788	0.0488797	1.81231	3.32475e-05	1.19847	0.0904737	0.661291	0.0020796	0.714825	0.0946925	1.56644	0.0328416	0.823509	0.336357
OLIGO_03804	338072	SMARCAL1	0.0629988	0.877009	0.156721	0.975452	0.807276	1.11225	0.277549	1.31532	0.00984515	1.1511	0.130456	0.875151	0.200524	0.714987	0.0207591	1.07232	0.615686	0.843736	0.236034
OLIGO_06973	-	-	0.113112	0.920044	0.344176	0.834458	0.0800343	0.906976	0.302636	1.2777	0.0156626	0.905299	0.261121	0.708536	0.00232044	0.715085	0.02734	0.993069	0.961858	0.775792	0.0994172
OLIGO_06314	-	-	0.296297	1.03312	0.809536	0.944132	0.640329	0.913864	0.440885	1.2022	0.140612	1.301	0.0376635	1.08219	0.529561	0.715133	0.108231	0.832169	0.364142	0.985443	0.937406
OLIGO_07549	-	-	0.109391	1.0457	0.601583	0.805119	0.0346927	0.769933	0.0093612	1.26582	0.0172204	1.13176	0.158223	0.894091	0.253054	0.715228	0.011483	0.865781	0.257629	1.0054	0.966552
OLIGO_08632	-		1	0.914096	0.775085	1.33882	0.382143	1.46464	0.117986	0.996691	0.986195	0.562506	0.0378023	0.564374	0.0362423	0.715281	0.361927	0.779911	0.315121	0.300526	0.00978492
OLIGO_09215	-		1	1.0843	0.64145	1.30144	0.157258	1.20025	0.22498	1.04444	0.756005	1.46094	0.0498153	1.39877	0.0950378	0.715559	0.284113	0.689256	0.225036	0.803256	0.427913
OLIGO_03899	534040	SPINT1	0.0254556	1.2095	0.0989734	0.742093	0.0241714	0.613555	0.000427906	1.22057	0.0961324	1.27978	0.0343199	1.04851	0.697304	0.715566	0.0438355	0.722115	0.0537618	1.23403	0.206235
OLIGO_12397	785186		1	0.982167	0.925197	0.967259	0.863529	0.984822	0.9215	0.781204	0.195057	1.30795	0.215587	1.67427	0.0153687	0.715607	0.132063	0.569185	0.00589391	0.967659	0.841078
OLIGO_11483	508406		0.0226773	1.00656	0.957464	1.1362	0.348709	1.12879	0.345962	1.70804	0.000411837	1.01048	0.929382	0.591599	0.000812373	0.715752	0.05852	1.21457	0.268963	0.636554	0.0174052
OLIGO_07824	539704	HIRIP3	0.551968	0.718572	0.00686315	0.972478	0.78341	1.35335	0.00470928	0.825544	0.0629046	1.14229	0.131937	1.38368	0.00679561	0.715766	0.0442062	0.822321	0.235007	0.840752	0.253109
OLIGO_08765	511650		0.0928118	0.835451	0.0582814	0.822903	0.065834	0.984981	0.874698	1.16626	0.121549	1.11057	0.253171	0.952252	0.628356	0.715878	0.00790628	0.999339	0.995494	0.966134	0.774674
OLIGO_12308	281617		0.315328	0.751312	0.00619936	0.845889	0.117119	1.12588	0.240388	0.960543	0.684977	0.99004	0.914788	1.03071	0.769522	0.715952	0.00367749	0.915337	0.409636	0.83796	0.120742
OLIGO_00531	509239	TMCC3	0.0602797	0.937693	0.535427	0.796734	0.0412794	0.849675	0.110416	1.43411	0.00492451	1.17102	0.122134	0.816547	0.0798777	0.715955	0.0100484	1.09499	0.457657	1.05229	0.635659
OLIGO_05543	515122	ABHD14A	0.0121163	0.734315	0.00329231	0.785794	0.0304872	1.0701	0.495226	1.29629	0.0156488	0.95578	0.625738	0.737317	0.00805937	0.715978	0.0120395	1.26392	0.0754659	0.870861	0.290869
OLIGO_11326	539547		0.329581	0.873984	0.300592	0.779895	0.0975317	0.892344	0.409654	1.21762	0.161814	0.959037	0.74765	0.787632	0.114967	0.716021	0.0680379	0.997548	0.989199	0.88049	0.49883
OLIGO_10033	510058		0.496229	0.921373	0.383749	0.846252	0.122778	0.918469	0.395916	1.11454	0.281945	0.923617	0.397499	0.828701	0.0843274	0.716031	0.0111792	0.866144	0.256122	0.78149	0.0655485
OLIGO_03917	534217	AIFM2	0.16626	1.12236	0.275334	0.903638	0.377137	0.805121	0.0535278	1.55571	0.000464235	1.17885	0.106951	0.757758	0.0205831	0.716189	0.0281506	0.992709	0.959709	0.934311	0.643458
OLIGO_04597	514916	-	0.23472	0.896056	0.181711	0.832494	0.0488393	0.929064	0.390597	1.05237	0.550316	1.06057	0.47551	1.0078	0.931592	0.71628	0.015894	0.841233	0.201783	0.912521	0.498911
OLIGO_04396	-	-	0.0234402	0.964531	0.743179	0.827851	0.110699	0.858295	0.162666	1.44424	0.00337947	1.44849	0.00160483	1.00295	0.979709	0.716406	0.0410694	1.07271	0.65396	1.2535	0.145373
OLIGO_03088	518234	STAC3	0.0469242	1.16963	0.158425	0.936618	0.596234	0.800782	0.0674344	1.95574	1.44154e-05	1.27455	0.0349597	0.651697	0.00234844	0.716441	0.102754	1.19796	0.374715	0.974936	0.901659
OLIGO_09882	522998		0.0275743	1.00677	0.932148	0.977539	0.798403	0.970966	0.727799	1.53264	7.07991e-05	1.25627	0.00915814	0.81968	0.0357649	0.716454	0.0036725	1.09068	0.41522	0.920742	0.449493
OLIGO_07498	536143	GCN1	0.00219967	0.818691	0.0716835	0.920366	0.492965	1.12419	0.309657	1.8458	3.36642e-05	1.02788	0.795509	0.556878	0.000106536	0.716466	0.0711061	1.61532	0.0150176	0.800164	0.237269
OLIGO_03974	619120	-	0.00620825	1.03849	0.597824	0.913291	0.272806	0.879443	0.105945	1.70427	1.37471e-06	1.12168	0.119808	0.658157	5.79019e-05	0.716494	0.0439481	1.17585	0.314051	0.879978	0.431096
OLIGO_09999	404149		0.167673	1.15065	0.207332	0.866856	0.251423	0.753361	0.0235422	1.45609	0.00411711	1.26376	0.0425686	0.86791	0.254437	0.716818	0.0286517	0.907099	0.509267	1.04502	0.769688
OLIGO_01477	282022	PTGS1	0.0325736	1.02064	0.750639	0.958027	0.560105	0.938654	0.363872	1.41208	7.8456e-05	1.19713	0.0108109	0.847778	0.0345448	0.716882	0.0248229	0.991822	0.953263	0.895799	0.440932
OLIGO_09966	539101		0.0408325	0.857475	0.0918248	0.785171	0.0235389	0.915678	0.35302	1.30955	0.00916217	1.04455	0.619822	0.797643	0.0327366	0.716909	0.0226564	1.09487	0.518356	0.953739	0.740726
OLIGO_12707	518114		0.0122096	0.815608	0.140879	1.04221	0.778144	1.27784	0.0898106	1.62831	0.00204156	0.982358	0.890138	0.6033	0.00232607	0.716932	0.0649271	1.43131	0.0555414	0.675757	0.0412413
OLIGO_04294	539452	SRGAP1	0.0844753	0.959569	0.669233	0.920412	0.44648	0.959192	0.685908	1.43673	0.00216188	1.11959	0.250053	0.779265	0.0310396	0.71701	0.0128601	1.07355	0.578537	0.872172	0.303537
OLIGO_09159	614849		0.0882248	0.927828	0.432147	0.864816	0.181985	0.932087	0.488136	1.37107	0.00522707	1.01191	0.900298	0.738047	0.00947608	0.71715	0.0129447	1.05975	0.649295	0.83913	0.190377
OLIGO_10758	280765		0.256838	0.940141	0.655127	1.01929	0.901399	1.08419	0.583769	1.39274	0.0343197	1.33953	0.0453317	0.961797	0.800506	0.717162	0.0726657	1.06241	0.742558	0.94248	0.749646
OLIGO_09607	493716		0.340385	1.12248	0.263666	0.839815	0.141272	0.748179	0.0144531	1.20668	0.0972521	1.09741	0.371449	0.909441	0.414789	0.717169	0.0557094	0.770969	0.136694	0.937142	0.70926
OLIGO_05709	520508	ADH4	0.345623	0.690693	0.016409	0.573067	0.0024128	0.829697	0.227999	0.865086	0.345198	0.827273	0.191685	0.95629	0.780442	0.717293	0.140718	0.898401	0.635791	1.03548	0.879405
OLIGO_05435	-	-	0.715001	1.04736	0.619157	0.946953	0.596001	0.904134	0.31156	1.14888	0.18102	1.0713	0.449602	0.932469	0.514126	0.717332	0.00871635	0.786866	0.0657151	0.811527	0.0990928
OLIGO_00699	512750	UBE3B	0.0168924	1.04518	0.614601	0.981885	0.854018	0.939439	0.507582	1.74441	1.07409e-05	1.25383	0.0172156	0.718772	0.00336539	0.717344	0.0398378	1.19724	0.256864	0.916022	0.584169
OLIGO_02078	514320	-	1	0.681513	0.0817356	0.484447	0.00687139	0.710841	0.0444661	0.723531	0.106684	0.821774	0.239361	1.13578	0.498974	0.717495	0.172846	0.761731	0.207936	1.2171	0.319687
OLIGO_06996	282442	KIAA0256	0.0264953	1.08406	0.307886	1.00285	0.97438	0.925091	0.357451	1.62696	1.36703e-05	1.08936	0.280248	0.669566	0.000225995	0.71753	0.0246107	1.07688	0.599912	0.779424	0.0943506
OLIGO_09330	768063		0.0132491	0.899895	0.321102	0.751561	0.0245089	0.835166	0.119377	1.68944	0.000156127	1.12358	0.274011	0.665057	0.00247477	0.717627	0.0301714	1.34726	0.05925	1.07285	0.651161
OLIGO_10901	-		0.0190397	1.03933	0.630289	0.839857	0.0671985	0.808074	0.0212226	1.55451	5.71844e-05	1.24148	0.0132566	0.798634	0.0217948	0.71772	0.0343548	1.07348	0.638147	1.06094	0.699409
OLIGO_12026	281869		0.0413374	1.09264	0.251395	0.962017	0.654951	0.880448	0.129678	1.56686	2.5505e-05	1.25142	0.00763969	0.798681	0.0163977	0.717751	0.0300431	1.02926	0.843637	0.933669	0.647243
OLIGO_09907	-		0.0785807	0.864815	0.206265	0.90476	0.432446	1.04619	0.707123	1.33903	0.0238406	1.33085	0.0188663	0.99389	0.961325	0.717795	0.0428754	1.11139	0.510904	1.05583	0.739907
OLIGO_11488	407228		0.00986384	0.883713	0.223731	0.897961	0.346645	1.01612	0.880689	1.66252	0.000131454	1.09661	0.359446	0.659604	0.0014968	0.718037	0.05838	1.35084	0.091027	0.87688	0.454665
OLIGO_06572	-	-	0.176187	1.04642	0.481127	0.981172	0.794406	0.937645	0.353628	1.23573	0.00573307	1.20554	0.00825497	0.97557	0.733599	0.718106	0.00703791	0.84802	0.156945	0.88232	0.285554
OLIGO_07463	528833	NOP9	0.045922	0.97653	0.739725	0.880858	0.130691	0.902029	0.188874	1.28614	0.0036854	1.21363	0.0131381	0.943622	0.477473	0.718197	0.0174259	0.945901	0.672302	0.989517	0.937211
OLIGO_06424	533642	PLOD2	0.00728656	0.949777	0.714031	0.644027	0.00928391	0.678083	0.0147595	0.910665	0.48713	1.43615	0.0122755	1.57704	0.00440564	0.718235	0.116779	0.688658	0.0865924	1.60163	0.036126
OLIGO_00685	-	-	1	0.977914	0.915728	1.233	0.340594	1.26085	0.155421	1.22483	0.244127	1.95356	0.00539019	1.59497	0.025476	0.718373	0.238769	0.899754	0.633918	1.13819	0.532574
OLIGO_02613	534625	CUEDC1	0.0550273	0.730143	0.00204099	0.610793	9.14542e-05	0.836538	0.0627627	1.09378	0.375129	0.835094	0.0634131	0.763497	0.0151603	0.718538	0.0514596	1.07639	0.648753	0.982406	0.91302
OLIGO_03732	789536	-	0.0364526	1.00425	0.963034	0.837552	0.0998451	0.83401	0.0763705	1.4989	0.000545872	1.25362	0.0220152	0.83636	0.0970966	0.718662	0.0303084	1.07265	0.633721	1.07567	0.627441
OLIGO_04845	-	-	0.138438	0.96214	0.758621	0.696289	0.0150793	0.723687	0.0172349	1.0716	0.595436	1.08244	0.515548	1.01012	0.941366	0.718704	0.0500515	0.80047	0.188482	1.11729	0.502103
OLIGO_04203	534203	SLAIN2	0.339707	1.15409	0.136223	0.916022	0.408733	0.793715	0.0300177	1.3797	0.00414487	1.15649	0.135285	0.838214	0.109879	0.718755	0.0300744	0.859262	0.313421	0.907436	0.528514
OLIGO_00729	511233	ORAI2	0.0940744	0.854683	0.156396	1.00669	0.95555	1.17785	0.155641	1.24374	0.0636854	0.990817	0.929295	0.796642	0.0645556	0.718808	0.0372162	1.04602	0.766717	0.707475	0.0310776
OLIGO_01454	-	-	0.0776752	1.12241	0.209821	1.05194	0.621291	0.937215	0.504002	1.62401	7.39775e-05	1.38813	0.00184122	0.854752	0.137119	0.718845	0.0219358	1.0401	0.775633	0.948584	0.709971
OLIGO_07647	525795	AGRN	0.329523	0.915347	0.459927	0.69957	0.0144742	0.764268	0.0455138	1.24315	0.0989869	0.852768	0.190563	0.685973	0.0104966	0.718953	0.0614051	0.976425	0.890977	0.876395	0.462843
OLIGO_06686	-	-	0.0110754	0.788004	0.0201474	0.77486	0.0263046	0.98332	0.868162	1.42406	0.00234293	1.10296	0.30869	0.774515	0.0261887	0.718989	0.0238127	1.29934	0.0745107	1.02343	0.872182
OLIGO_00839	506598	CARS2	0.0105513	0.861818	0.0819228	0.890871	0.221304	1.03371	0.705415	1.42147	0.000712235	0.984537	0.849159	0.692618	0.000797025	0.719032	0.0133237	1.18596	0.185916	0.794631	0.0860327
OLIGO_09197	516731		0.0132491	0.903908	0.237645	0.736031	0.00378878	0.814277	0.0312883	1.50774	0.00019152	0.941742	0.478011	0.624605	7.52365e-05	0.719036	0.0038027	1.19937	0.09793	0.919998	0.448523
OLIGO_08556	280872		0.0182445	1.16521	0.101916	1.002	0.984331	0.859936	0.12955	1.80498	7.14733e-06	0.949284	0.564525	0.525925	4.93379e-06	0.719103	0.0314426	1.11394	0.467691	0.681268	0.0202829
OLIGO_01838	507300	FOXC2	0.0189161	0.992397	0.905942	0.987536	0.864354	0.995102	0.943425	1.3206	0.000820598	1.40491	4.46893e-05	1.06384	0.410668	0.719135	0.00687487	0.956962	0.698688	1.02307	0.842559
OLIGO_02970	613741	MYOZ3	1	0.813064	0.338726	0.961333	0.873082	1.18236	0.315833	1.12106	0.352793	1.08295	0.510784	0.966012	0.805337	0.719177	0.192543	0.991604	0.960527	0.810162	0.3288
OLIGO_08924	-		0.0279398	0.99745	0.978642	0.826407	0.0866673	0.828519	0.0763638	1.43628	0.00195573	1.35669	0.00447581	0.944584	0.593552	0.719438	0.0101238	1.03596	0.770431	1.18108	0.189482
OLIGO_02979	512324	SETD3	0.0107897	1.06549	0.558595	1.38239	0.0146321	1.29742	0.0342312	1.6209	0.000477272	1.02572	0.813993	0.632811	0.00123888	0.719492	0.0299641	1.09454	0.541344	0.533859	0.000523423
OLIGO_10733	282866		0.0285396	1.12306	0.403996	0.740392	0.0466329	0.659264	0.00694733	1.49494	0.00583058	1.46514	0.00515657	0.980065	0.883647	0.71951	0.0453	0.957766	0.796313	1.42382	0.0493504
OLIGO_12975	524528		0.00810979	0.968447	0.704962	0.949565	0.590539	0.980503	0.827747	1.65944	2.13585e-05	1.05655	0.517185	0.636687	0.000142314	0.719845	0.0167634	1.23346	0.122359	0.800945	0.116539
OLIGO_05178	359716	DNMT3A	0.00212921	0.866859	0.0490203	0.882303	0.117622	1.01782	0.80972	1.51175	2.01792e-05	1.22753	0.00725512	0.81199	0.0137286	0.719924	0.00229826	1.2555	0.0292364	1.00161	0.987162
OLIGO_08610	777788		0.00649321	0.76627	0.00103964	0.787544	0.00629444	1.02776	0.711932	1.22437	0.0125562	1.06194	0.4046	0.867336	0.0913994	0.719968	0.00574416	1.15039	0.211175	0.970823	0.794928
OLIGO_09675	505682		0.0247513	0.731331	0.00192215	0.793407	0.0295943	1.08488	0.389603	1.07775	0.450356	1.2508	0.0228185	1.16057	0.166501	0.72002	0.0373587	1.06108	0.699652	1.13511	0.419691
OLIGO_10959	282196		0.116116	1.09977	0.277204	1.18691	0.0892445	1.07923	0.410675	1.51581	0.000224597	1.28123	0.00912471	0.845242	0.094759	0.720063	0.00852964	0.992459	0.948484	0.777283	0.0475495
OLIGO_05617	511847	LOC511847	0.0444492	0.884426	0.209581	1.05589	0.616727	1.19387	0.0963374	1.37236	0.00571852	1.12472	0.228913	0.819549	0.0785125	0.720122	0.0327472	1.11741	0.457965	0.767064	0.0915516
OLIGO_11844	280900		0.0775424	1.00365	0.96248	0.957215	0.620866	0.953734	0.570253	1.34157	0.00211055	1.27324	0.00538697	0.949072	0.554966	0.720181	0.0337332	0.962657	0.797551	0.957951	0.773774
OLIGO_06069	529120	TMPRSS13	0.0761298	0.990026	0.924355	1.03748	0.756911	1.04793	0.678525	1.55422	0.000895235	1.21867	0.0737743	0.784103	0.0521864	0.720193	0.0267332	1.13061	0.396904	0.84597	0.265557
OLIGO_03750	515177	TAZ	0.477289	0.950719	0.779778	0.885672	0.548416	0.931581	0.699586	1.36976	0.122718	1.15449	0.391684	0.842844	0.407739	0.72028	0.101495	1.03775	0.857048	0.938899	0.758396
OLIGO_01301	540440	SETD4	0.101264	1.03876	0.703902	0.839374	0.134893	0.808054	0.0585011	1.4988	0.00120886	1.15301	0.16547	0.76929	0.0306661	0.720439	0.0667112	1.0395	0.82464	0.989634	0.953786
OLIGO_05976	518699	SMPDL3B	0.0788811	0.876746	0.132278	0.970199	0.753708	1.10659	0.272455	1.25284	0.0214398	1.20983	0.0347348	0.965668	0.717117	0.720442	0.0517505	1.02949	0.858561	0.898384	0.517689
OLIGO_05595	282093	TIMP2	0.0883758	0.798889	0.0952124	0.696222	0.0116364	0.871489	0.264032	1.16315	0.183412	1.08564	0.429448	0.933363	0.538199	0.720467	0.0185953	1.04897	0.713098	1.12345	0.345147
OLIGO_02754	-	-	0.172228	1.11389	0.405634	1.19619	0.234674	1.07388	0.604173	1.5855	0.00169904	1.14929	0.255669	0.724875	0.0256431	0.720467	0.0989471	1.0255	0.896331	0.692223	0.0776618
OLIGO_05834	533861	MAPKAP1	0.0799529	0.740608	0.000439718	0.744631	0.00167505	1.00543	0.943331	0.997291	0.971599	0.811992	0.0080794	0.814198	0.019176	0.720473	0.0854061	0.970177	0.870374	0.785649	0.206221
OLIGO_00281	-	-	0.0520016	1.05629	0.642096	0.901561	0.369338	0.853519	0.155249	1.72567	3.90068e-05	1.23823	0.0270881	0.717535	0.00452268	0.720503	0.0128102	1.17709	0.197792	0.989558	0.927838
OLIGO_05596	-	-	0.0382514	0.960835	0.671763	0.987969	0.909607	1.02824	0.782353	1.54087	0.000382809	1.21529	0.0498635	0.7887	0.0365569	0.720601	0.0411846	1.15561	0.357341	0.8864	0.449419
OLIGO_12664	508174		0.243862	0.988054	0.912755	0.846467	0.154923	0.856701	0.169453	1.07761	0.531162	1.15742	0.176642	1.07407	0.575135	0.720625	0.164265	0.785939	0.315017	0.985351	0.949129
OLIGO_03674	539935	GJB3	0.127112	0.870661	0.480994	0.834035	0.422655	0.957934	0.838032	1.67363	0.0197698	0.871306	0.482297	0.520609	0.00524289	0.720638	0.184282	1.38525	0.18495	0.752841	0.271634
OLIGO_06113	522024	FARSA	0.263187	0.764246	0.0085741	0.684569	0.0014419	0.895744	0.26949	0.944265	0.560467	0.878075	0.170849	0.929903	0.481689	0.720927	0.00466443	0.890742	0.291022	0.92471	0.484569
OLIGO_04677	-	-	0.282218	0.900801	0.246104	0.973515	0.788913	1.08072	0.416296	1.15566	0.138517	1.10643	0.260816	0.957398	0.664518	0.721212	0.0298763	0.925263	0.592155	0.819679	0.189386
OLIGO_12407	533038		0.0917501	0.901875	0.491478	0.839968	0.277197	0.931357	0.634525	1.55541	0.0067272	0.900393	0.446899	0.578878	0.00200074	0.72124	0.0693923	1.24388	0.226425	0.773125	0.157524
OLIGO_07879	539415	COL8A2	0.0153046	0.977994	0.819196	0.802281	0.0437223	0.820333	0.0594637	1.14547	0.180327	1.39723	0.00238579	1.21979	0.0604657	0.721326	0.00130224	0.844847	0.0747191	1.25624	0.0215607
OLIGO_07472	-	-	0.271962	0.938642	0.616148	1.0358	0.773417	1.10351	0.397494	1.33951	0.0356189	1.20655	0.0962136	0.90074	0.432231	0.721409	0.0946899	1.0295	0.883041	0.84033	0.346442
OLIGO_12989	534114		0.00647718	1.09151	0.204893	1.05018	0.526916	0.962138	0.595547	1.66761	1.27323e-06	1.06812	0.34799	0.640507	1.51105e-05	0.721542	0.0222362	1.10238	0.469042	0.733865	0.0327313
OLIGO_10221	785809		0.0134041	1.1417	0.294624	1.07195	0.624981	0.938901	0.637509	2.18156	1.29047e-05	1.00317	0.979673	0.459842	2.73234e-05	0.721676	0.135425	1.37898	0.150505	0.675376	0.0893044
OLIGO_12338	516747		0.0372292	1.00155	0.990263	0.738663	0.0322208	0.737517	0.0257728	0.962272	0.752042	1.23213	0.0797366	1.28044	0.0661232	0.721728	0.0567302	0.693421	0.0389925	1.20388	0.271356
OLIGO_00589	618055	B4GAT1	0.0188637	0.897882	0.251476	0.89585	0.290787	0.997737	0.981523	1.49804	0.000631682	0.995892	0.964365	0.664794	0.000860256	0.721755	0.00470825	1.20419	0.102719	0.802356	0.0597092
OLIGO_12316	415112		0.260632	1.02948	0.720725	1.06023	0.527439	1.02987	0.735208	1.22444	0.0295675	1.33452	0.00201166	1.08991	0.355136	0.721854	0.0239495	0.858559	0.275784	0.908607	0.496551
OLIGO_02332	-	-	0.0718511	0.772536	0.109591	0.990046	0.952229	1.28155	0.124831	1.26278	0.159062	0.835293	0.236247	0.661471	0.0216497	0.721896	0.0588695	1.18001	0.337112	0.609057	0.0117366
OLIGO_10195	540765		0.0900198	0.946934	0.552336	0.872237	0.192969	0.921116	0.403002	1.34469	0.00635184	1.1641	0.108774	0.865703	0.170664	0.721974	0.0112394	1.02524	0.838025	0.963561	0.768512
OLIGO_11747	506111		0.0753325	1.01862	0.837983	0.938571	0.525579	0.921411	0.385549	1.49172	0.000360937	1.12468	0.185114	0.753951	0.00911921	0.721974	0.0316216	1.05729	0.701718	0.865136	0.330854
OLIGO_01549	-	-	0.0138895	1.01656	0.828251	0.92678	0.376968	0.911683	0.250319	1.59229	1.12688e-05	1.09769	0.215487	0.689375	0.000247378	0.722	0.00507424	1.13091	0.257458	0.855143	0.16931
OLIGO_10326	-		0.0340242	1.04069	0.661273	0.912827	0.369321	0.877135	0.169196	1.65276	5.04168e-05	1.08233	0.381931	0.654858	0.000570936	0.722016	0.0876957	1.14666	0.468147	0.856083	0.410544
OLIGO_12049	281967		0.110443	1.10699	0.217835	1.03028	0.745261	0.930704	0.410865	1.48852	0.000192045	1.07042	0.403638	0.719115	0.00181527	0.722179	0.0231187	0.971088	0.829873	0.750317	0.0502427
OLIGO_02941	100135053	ZNF771	0.172213	1.18286	0.0411697	0.874777	0.141487	0.739546	0.00170122	1.29139	0.00589121	1.14759	0.0880946	0.888647	0.191327	0.722435	0.0524107	0.788722	0.154129	0.947737	0.744213
OLIGO_08660	100196900		0.131931	1.16886	0.220024	0.761647	0.0454745	0.651616	0.00468448	1.41902	0.00838059	1.18363	0.156781	0.834119	0.137966	0.72251	0.00410183	0.877145	0.207415	1.12281	0.278749
OLIGO_10535	-		0.00406438	0.989987	0.905513	0.818633	0.0499539	0.826913	0.0480779	1.70393	1.24072e-05	1.41897	0.000549916	0.832763	0.0697698	0.722791	0.0437575	1.24404	0.171629	1.25285	0.166952
OLIGO_11185	534652		0.0315138	1.00928	0.913303	0.967303	0.730804	0.958404	0.641589	1.56239	9.85383e-05	1.2759	0.00932927	0.816633	0.0473187	0.722951	0.0534051	1.11914	0.491205	0.953592	0.773718
OLIGO_02656	515972	TBL1X	0.240525	0.901075	0.37773	0.786698	0.075956	0.873066	0.270886	1.22411	0.0770088	1.03317	0.753191	0.844022	0.129027	0.722974	0.0237939	0.982158	0.888257	0.949484	0.692104
OLIGO_08345	504728	MCUB	0.388414	0.812311	0.184144	1.00808	0.962152	1.241	0.184048	1.15344	0.343954	1.18792	0.210036	1.02989	0.849361	0.722977	0.0876142	1.02659	0.889943	0.851954	0.412016
OLIGO_02952	540347	YIPF6	0.474428	0.938507	0.634367	0.778851	0.102606	0.829883	0.196225	1.20978	0.186721	0.977885	0.86639	0.808314	0.15862	0.723156	0.0348067	0.932185	0.64294	0.907957	0.538728
OLIGO_09863	506188		0.0127409	0.971935	0.71934	0.989062	0.902926	1.01762	0.837064	1.57346	3.8042e-05	1.15162	0.0869482	0.731905	0.00248705	0.723209	0.0637848	1.1708	0.357396	0.842075	0.323838
OLIGO_02479	614391	SORBS2	0.0756588	0.984818	0.867523	0.739294	0.00859837	0.750691	0.00833521	1.3937	0.00300418	1.03832	0.692327	0.745006	0.0124769	0.72333	0.056111	1.02365	0.886064	1.0159	0.924467
OLIGO_13050	504631		0.031251	0.933635	0.49938	0.9043	0.385698	0.968579	0.768543	1.58135	0.000441284	1.09236	0.402174	0.69078	0.00541864	0.723333	0.0661277	1.22515	0.249417	0.873763	0.445179
OLIGO_09247	-		0.101676	0.962828	0.657467	0.959638	0.670169	0.996687	0.970969	1.28938	0.0112399	1.29475	0.00804607	1.00416	0.96672	0.723391	0.0247372	0.968734	0.817764	0.976002	0.864887
OLIGO_11169	526377		0.0579963	0.799441	0.0297169	0.798146	0.0324817	0.99838	0.98657	1.16112	0.172815	1.13863	0.150513	0.980628	0.86327	0.723457	0.0355986	1.05076	0.755093	1.03208	0.83123
OLIGO_04738	541116	MXD4	0.155744	1.03808	0.667802	0.883095	0.215665	0.850699	0.0945586	1.10253	0.300809	1.19752	0.0496096	1.08616	0.404654	0.723478	0.0237153	0.768395	0.0662653	0.981074	0.890937
OLIGO_09118	-		0.401142	1.09575	0.28003	1.0737	0.455499	0.979878	0.819891	1.32845	0.00464285	1.21877	0.0268461	0.917443	0.366468	0.723479	0.0245846	0.877116	0.346499	0.821229	0.171833
OLIGO_12295	404089		0.170142	0.883575	0.225213	0.742681	0.0101545	0.840541	0.0955368	1.07174	0.518731	1.03497	0.722778	0.965688	0.756683	0.723503	0.0101127	0.87758	0.305449	1.00824	0.945743
OLIGO_11821	280749		0.315823	0.979604	0.902017	0.72009	0.0804846	0.735083	0.0874132	1.38053	0.0739011	1.08389	0.619789	0.785129	0.18164	0.723534	0.127647	1.01965	0.925206	1.08907	0.686561
OLIGO_04375	788091	MAPKAPK2	0.0353241	0.999649	0.996795	0.992386	0.937682	0.992734	0.937507	1.55928	0.000131227	1.19022	0.0585239	0.763314	0.0117424	0.723575	0.0062202	1.12865	0.28085	0.867823	0.221663
OLIGO_08409	615359	PARP4	1	0.91351	0.626506	0.83217	0.347726	0.910959	0.604017	1.11451	0.544581	1.16159	0.381459	1.04225	0.828131	0.72371	0.134131	0.882949	0.415231	1.0102	0.95543
OLIGO_12183	286802		1	1.22061	0.343593	1.03721	0.868681	0.84975	0.436635	1.03167	0.88102	1.03758	0.858907	1.00573	0.977746	0.723763	0.142591	0.611734	0.0247589	0.724021	0.140697
OLIGO_07683	-	-	0.0323298	0.675762	0.00749276	1.03051	0.837904	1.52496	0.00646628	1.26951	0.0985772	1.09777	0.477014	0.864716	0.326059	0.72377	0.0654505	1.3597	0.090768	0.771007	0.153518
OLIGO_02987	-	-	0.0372579	1.1076	0.255805	0.982464	0.860362	0.887021	0.215356	1.71976	1.64781e-05	1.29105	0.00882516	0.750717	0.00949524	0.723781	0.0450895	1.12381	0.458015	0.951119	0.75308
OLIGO_05624	654488	OAS1Y	0.0161958	1.19351	0.0663015	1.13226	0.22453	0.948682	0.576416	1.87443	2.03079e-06	1.10016	0.279184	0.586932	3.17684e-05	0.723813	0.0328063	1.13676	0.378849	0.703295	0.0250958
OLIGO_07146	-	-	0.0800478	1.0415	0.735381	0.999737	0.998631	0.959897	0.770341	1.49085	0.00539727	0.83781	0.155232	0.561968	0.000367273	0.723828	0.104644	1.03612	0.855453	0.60659	0.0309053
OLIGO_02074	514697	RFK	0.00330556	0.963948	0.573116	1.02236	0.765512	1.0606	0.40304	1.58067	2.97034e-06	1.21059	0.00789189	0.76587	0.00181284	0.723947	0.0379651	1.18712	0.256488	0.857235	0.312659
OLIGO_04963	512789	BRF2	0.0219224	0.897363	0.158479	0.94307	0.489753	1.05094	0.535812	1.36209	0.000990817	1.12311	0.13228	0.824549	0.0322425	0.724047	0.00757704	1.09901	0.405186	0.862271	0.206918
OLIGO_07187	407101	TJP2	0.482437	0.979735	0.896717	0.983125	0.921616	1.00346	0.980874	1.28577	0.0591403	1.05958	0.65504	0.82408	0.162783	0.72413	0.211457	0.950322	0.831766	0.780441	0.321857
OLIGO_02869	530719	CAMK2A	0.209503	0.80586	0.118406	0.726367	0.0280763	0.901357	0.427259	0.870388	0.296624	1.05715	0.658265	1.21457	0.128739	0.724194	0.0745368	0.782183	0.153185	1.05398	0.747328
OLIGO_09207	540007		0.121597	1.0156	0.881398	0.807491	0.0785785	0.795089	0.0495249	1.44098	0.00466898	1.12846	0.251933	0.783117	0.0548787	0.724229	0.0268522	1.02758	0.850569	1.0121	0.93337
OLIGO_05255	-	-	0.0855576	0.955755	0.569416	0.860369	0.105965	0.900198	0.21663	1.36912	0.00477033	0.957896	0.627998	0.699642	0.00366962	0.724288	0.0380086	1.03755	0.809631	0.806389	0.169902
OLIGO_05944	521637	LPIN3	0.0164144	1.01558	0.844058	0.729776	0.0020503	0.718579	0.000762303	1.13682	0.13692	1.16281	0.071329	1.02286	0.796973	0.724433	0.00897312	0.810914	0.0779292	1.1543	0.226896
OLIGO_02681	-	-	0.147292	1.04773	0.656382	1.29369	0.0396465	1.23475	0.0715788	1.40502	0.00630559	1.19533	0.104551	0.850755	0.18534	0.724523	0.0343147	0.971596	0.845663	0.669437	0.0164403
OLIGO_00661	-	-	0.00959301	0.96223	0.59718	0.998708	0.987526	1.03791	0.633984	1.53889	2.51033e-05	1.24335	0.00698745	0.807954	0.0174759	0.724576	0.0373388	1.15881	0.326049	0.902068	0.494655
OLIGO_01205	512021	ARHGEF15	0.485722	0.934189	0.484022	0.95137	0.648754	1.01839	0.860037	1.09826	0.369669	1.14538	0.171325	1.0429	0.700794	0.724902	0.0350805	0.852218	0.286458	0.872727	0.370629
OLIGO_05587	539121	KMT2E	0.583807	1.09992	0.522461	1.48349	0.0193508	1.34872	0.0321393	1.40577	0.0261038	1.6475	0.00319293	1.17195	0.286683	0.724904	0.240444	0.926477	0.76639	0.805047	0.406454
OLIGO_12454	-		0.0400518	0.878603	0.208674	0.871685	0.233516	0.992125	0.941265	1.42707	0.00348084	1.22234	0.0582323	0.856539	0.181475	0.724915	0.0221227	1.17745	0.237869	1.01653	0.906459
OLIGO_00653	-	-	0.381722	1.081	0.501757	1.18319	0.179578	1.09453	0.446952	0.835477	0.186248	0.946653	0.63393	1.13307	0.379799	0.724994	0.0714716	0.560331	0.00539538	0.580058	0.00527034
OLIGO_04296	282703	CPSF1	0.0142584	0.763973	0.022986	0.972713	0.823792	1.27323	0.0517186	1.35561	0.0171411	0.937585	0.559229	0.691635	0.00751279	0.725133	0.0636263	1.28669	0.150204	0.698946	0.0510381
OLIGO_12677	509326		0.0287148	0.804062	0.0304747	1.09094	0.402842	1.35678	0.00599643	1.22116	0.0563753	1.03467	0.726574	0.847286	0.131034	0.725148	0.00435355	1.10131	0.366218	0.687746	0.00254376
OLIGO_01400	281707	COPZ1	0.0596747	1.17682	0.144193	1.04017	0.74709	0.883889	0.292601	1.92017	1.97106e-05	1.37344	0.00811033	0.715268	0.0122571	0.72523	0.0475815	1.18333	0.296465	0.957587	0.79258
OLIGO_01059	505482	AS3MT	0.089675	0.883016	0.424008	0.99969	0.998532	1.13213	0.440329	1.63612	0.00553672	1.23005	0.177523	0.751808	0.099593	0.725534	0.124248	1.34433	0.165652	0.89272	0.590683
OLIGO_03106	-	-	0.124556	0.838674	0.145308	0.793414	0.055892	0.946034	0.582033	1.17063	0.123239	1.13524	0.196584	0.969769	0.754328	0.725624	0.0488681	1.01283	0.932402	1.03824	0.782453
OLIGO_04301	534796	FAM58A	0.559794	1.01375	0.892106	0.975493	0.836027	0.962262	0.717282	1.19634	0.0861264	0.998464	0.98715	0.834597	0.0954448	0.725705	0.0414735	0.856416	0.299344	0.742794	0.0676801
OLIGO_09038	-		0.167012	0.939443	0.620202	0.938888	0.656451	0.99941	0.996486	1.37495	0.0295779	1.3775	0.0236268	1.00186	0.989552	0.725866	0.0642397	1.06236	0.719436	1.06496	0.716152
OLIGO_11381	532512		0.104997	0.887827	0.272336	0.915939	0.467663	1.03166	0.784284	1.34589	0.0164218	1.18228	0.128569	0.878434	0.288774	0.72609	0.0404324	1.10071	0.531218	0.937224	0.677902
OLIGO_01830	-	-	0.760548	0.94202	0.642458	0.888063	0.397212	0.942722	0.631258	1.10141	0.458321	0.963618	0.764963	0.874897	0.339314	0.72621	0.0585562	0.849083	0.306206	0.787996	0.152292
OLIGO_02888	407142	COL2A1	0.299823	0.800381	0.0827495	0.833273	0.175349	1.0411	0.745825	0.903833	0.405493	1.15057	0.226484	1.27299	0.0702757	0.726238	0.0176764	0.820107	0.143464	1.00278	0.983133
OLIGO_06379	614673	NUPR1	0.00493163	0.820315	0.00795192	0.76607	0.00209567	0.933873	0.345698	1.29575	0.00175027	1.09976	0.16915	0.84874	0.0400158	0.726285	0.000924223	1.14722	0.119598	1.04264	0.633525
OLIGO_03600	-	-	0.0811615	1.07165	0.446842	0.843662	0.105119	0.787258	0.0207113	1.35919	0.00430895	1.23594	0.0268867	0.909322	0.351407	0.726299	0.0239184	0.921179	0.548848	1.06401	0.6558
OLIGO_12525	615756		0.080822	1.07624	0.458182	0.920625	0.458836	0.855411	0.148844	1.53432	0.000623485	1.32825	0.00898058	0.86569	0.20332	0.726313	0.0302612	1.03546	0.807475	1.0479	0.74947
OLIGO_12082	282134		0.0557928	0.991802	0.929209	0.842617	0.114623	0.849582	0.112249	1.52431	0.000484237	0.983702	0.859168	0.64534	0.000567981	0.726513	0.029178	1.11659	0.443869	0.848158	0.264743
OLIGO_04478	404155	LAPTM4B	0.120851	1.10073	0.187195	0.999346	0.993553	0.907894	0.214886	1.451	0.000159536	1.10836	0.166765	0.76386	0.004565	0.726574	0.0156646	0.957784	0.733846	0.805834	0.102624
OLIGO_02505	-	-	0.051431	0.903094	0.570622	0.692712	0.0803071	0.767043	0.175751	0.95763	0.820626	1.53694	0.0254439	1.60495	0.0280702	0.726613	0.185568	0.770493	0.294831	1.61216	0.0702733
OLIGO_07340	613343	UBE2M	0.187063	1.0296	0.777875	0.950764	0.663601	0.923432	0.47248	1.44902	0.00308863	1.09112	0.403253	0.753005	0.0230174	0.726713	0.0230564	1.02275	0.868429	0.833991	0.203094
OLIGO_09735	-		0.546481	1.29345	0.0368619	0.999338	0.995953	0.772611	0.0487636	1.36184	0.0207539	1.24467	0.0711233	0.913957	0.492581	0.72675	0.0589903	0.765174	0.119146	0.90516	0.556679
OLIGO_03968	511235	PRRG2	0.023261	0.977176	0.825217	1.14405	0.263354	1.17078	0.169871	1.73332	9.49941e-05	1.38854	0.00511877	0.801087	0.0731022	0.726815	0.0616705	1.28923	0.140967	0.882135	0.462834
OLIGO_12086	282160		0.0423104	0.94784	0.50401	0.825896	0.0459423	0.871345	0.119242	1.30496	0.00540937	1.18162	0.0477738	0.905488	0.280732	0.726949	0.0311248	1.00084	0.995258	1.04006	0.78485
OLIGO_03929	-	-	0.323671	1.13957	0.496923	1.0283	0.886632	0.902357	0.574615	1.1446	0.4928	1.56319	0.0197263	1.3657	0.134266	0.727212	0.14765	0.730424	0.171341	1.10548	0.624471
OLIGO_00481	514305	TMEM141	0.00950193	1.02764	0.745978	0.894917	0.250351	0.870848	0.13551	1.75309	5.56806e-06	1.26021	0.012093	0.71885	0.00234843	0.727321	0.0115488	1.24077	0.082659	1.0242	0.844955
OLIGO_06254	-	-	0.0940744	0.883838	0.147416	0.805244	0.0313806	0.911076	0.301103	1.02911	0.746646	1.14164	0.121703	1.10935	0.277944	0.727376	0.0591703	0.84693	0.31536	1.03125	0.851798
OLIGO_09515	768318		0.0292936	1.00096	0.99328	1.10569	0.435547	1.10463	0.415873	1.77503	0.000142895	1.22154	0.0906204	0.68818	0.00833555	0.72748	0.0535212	1.29006	0.128026	0.803702	0.198239
OLIGO_11213	789710		0.122765	0.862027	0.17486	0.827609	0.12799	0.960073	0.721021	1.26756	0.0490232	1.10565	0.351983	0.872266	0.264138	0.727582	0.0477422	1.06987	0.667773	0.972019	0.859172
OLIGO_01256	-	-	0.00533727	1.02187	0.779517	1.05423	0.547941	1.03167	0.706606	1.74981	1.97064e-06	1.22029	0.0174875	0.697384	0.000545195	0.72761	0.0103734	1.24593	0.0716956	0.842219	0.162723
OLIGO_01122	-	-	0.0188477	0.948122	0.510872	0.908386	0.301117	0.95809	0.621033	1.50696	0.00013733	1.13812	0.120548	0.755242	0.00599886	0.72779	0.035756	1.15676	0.323865	0.911851	0.536681
OLIGO_11085	518795		0.385349	1.04589	0.663137	1.12889	0.305978	1.07935	0.491136	1.33654	0.0154182	1.31216	0.0152103	0.981755	0.874165	0.728297	0.0703758	0.930689	0.675775	0.846532	0.338516
OLIGO_04432	532616	EPB41L3	1	0.946472	0.89318	0.605584	0.248324	0.639833	0.128404	0.818175	0.40685	1.46065	0.147622	1.78526	0.0577374	0.72839	0.477511	0.629654	0.175422	1.75686	0.0654473
OLIGO_03061	-	-	0.0148907	0.892147	0.157758	0.688204	0.000541742	0.771402	0.00639021	1.28178	0.00773356	1.07673	0.352204	0.840021	0.0622062	0.728472	0.0130258	1.04663	0.705512	1.13973	0.298915
OLIGO_01506	326577	SLC1A4	0.684632	1.09346	0.350847	1.11327	0.323911	1.01812	0.85924	1.24936	0.0387679	1.23467	0.03633	0.988241	0.91205	0.728473	0.0492632	0.832339	0.249708	0.807908	0.196498
OLIGO_08807	767822		0.126148	0.905439	0.257859	0.818862	0.0517401	0.904382	0.283232	1.19623	0.0642146	1.08596	0.344939	0.907815	0.326914	0.728566	0.0181196	0.962554	0.765412	0.966209	0.792503
OLIGO_09517	509874		0.0644071	0.810246	0.0397465	0.920638	0.448331	1.13625	0.223592	1.2421	0.0462406	1.06574	0.510909	0.858019	0.168183	0.728572	0.0207029	1.11689	0.405729	0.843403	0.216138
OLIGO_11060	-		0.0450126	0.987377	0.915264	1.01335	0.924143	1.0263	0.843313	1.69648	0.000369522	1.12636	0.296039	0.663942	0.00374451	0.728587	0.0317803	1.25184	0.129598	0.809845	0.180428
OLIGO_01132	282096	TNNT3	0.109744	0.820543	0.0335285	0.750792	0.00808746	0.914994	0.346668	1.08683	0.373094	1.01994	0.82081	0.938456	0.513024	0.728677	0.00399652	0.965149	0.728633	0.989897	0.923669
OLIGO_01174	-	-	0.0700722	1.13394	0.232896	1.21372	0.112416	1.07036	0.541788	1.70413	0.0001196	1.2176	0.0689696	0.7145	0.00944893	0.728738	0.106619	1.09518	0.638654	0.731067	0.126184
OLIGO_10983	520564		1	0.881569	0.673104	0.905221	0.744683	1.02683	0.905975	0.96763	0.886731	1.71414	0.0420116	1.77148	0.0414183	0.728801	0.321423	0.799948	0.338587	1.38006	0.215642
OLIGO_12330	514933		0.0211646	1.05417	0.658484	1.19433	0.198584	1.13296	0.333684	1.89331	7.79701e-05	1.16143	0.2185	0.613439	0.00173198	0.728826	0.106308	1.30899	0.17636	0.70875	0.0944137
OLIGO_11583	513996		0.00569525	0.972438	0.707647	0.983359	0.842711	1.01123	0.888642	1.62821	1.24101e-05	1.07838	0.317262	0.662311	0.000162404	0.72894	0.0233943	1.22051	0.148819	0.799381	0.109316
OLIGO_05393	327712	CCL5	0.0287148	1.03077	0.699919	0.960868	0.655914	0.932187	0.40851	1.55306	4.47243e-05	1.24915	0.00993753	0.804316	0.0220194	0.728993	0.00728941	1.09837	0.397485	0.947705	0.6352
OLIGO_11042	529876		0.0275743	0.984015	0.824106	1.01018	0.90234	1.02659	0.736136	1.45198	0.000124173	1.22366	0.0112075	0.842754	0.0496147	0.729007	0.0318998	1.0757	0.604969	0.883066	0.390556
OLIGO_06029	613954	RAB37	0.0663449	0.937476	0.419272	0.835707	0.0576745	0.891444	0.185984	1.31194	0.00443105	1.07891	0.34335	0.822374	0.0398593	0.729126	0.0165427	1.02037	0.872113	0.94131	0.638132
OLIGO_10731	535643		0.050585	0.876245	0.150646	0.693292	0.000790685	0.791208	0.00880061	1.01729	0.851251	1.04315	0.630649	1.02542	0.802352	0.729171	0.0170554	0.846543	0.210768	1.09714	0.435295
OLIGO_01682	280753	CPE	1	0.869046	0.28865	0.90511	0.463709	1.0415	0.733477	0.904643	0.453379	1.09376	0.48887	1.20905	0.177602	0.729328	0.0788662	0.759202	0.112915	0.88134	0.450172
OLIGO_00291	538198	CNTN5	1	0.675236	0.0654266	0.669579	0.0541616	0.991623	0.955716	0.966034	0.825979	1.18983	0.278933	1.23167	0.199953	0.72936	0.343011	1.04347	0.883047	1.29606	0.386587
OLIGO_11424	-		0.18161	0.759537	0.0402075	0.890049	0.405	1.17183	0.206755	1.07422	0.558469	0.879379	0.282853	0.818624	0.144445	0.729362	0.0457234	1.03154	0.832004	0.720619	0.0484467
OLIGO_06199	615013	BAD	0.258724	1.00009	0.999244	0.882146	0.243331	0.882068	0.220479	1.31731	0.0122145	0.998243	0.985096	0.757791	0.0155225	0.729455	0.0120043	0.960829	0.739176	0.825456	0.124312
OLIGO_10688	-		0.0162159	0.978888	0.795502	0.962928	0.685565	0.983696	0.851895	1.58954	4.44347e-05	1.21693	0.0262564	0.765583	0.00924527	0.729463	0.0165871	1.18452	0.186223	0.92188	0.5257
OLIGO_13155	497205		0.0982602	0.935683	0.52551	1.24314	0.0774326	1.32859	0.0186772	1.07202	0.534605	0.918941	0.421089	0.857207	0.201073	0.729478	0.0621856	0.835768	0.285607	0.539239	0.00176429
OLIGO_02981	510973	NUMBL	0.0232117	1.01738	0.82719	0.909878	0.293573	0.894333	0.194087	1.56447	3.90175e-05	1.04626	0.567818	0.668761	0.000217326	0.729555	0.00549456	1.12187	0.28422	0.838905	0.119753
OLIGO_00263	-	-	0.0833234	0.947469	0.590824	0.974886	0.820997	1.02894	0.789343	1.44182	0.00272213	1.15561	0.15981	0.8015	0.0620736	0.729704	0.0275757	1.11043	0.45612	0.86498	0.309998
OLIGO_07484	506544	PFKM	0.368322	0.717776	0.0728145	0.558899	0.0048626	0.778653	0.164948	0.999101	0.995781	0.814177	0.208952	0.814909	0.258989	0.729756	0.112679	1.01578	0.937035	1.06307	0.757741
OLIGO_10266	514114		0.0314768	1.02815	0.765	0.891839	0.284297	0.867419	0.163688	1.60804	0.000127008	1.3067	0.00902944	0.812603	0.0600596	0.729835	0.0345924	1.14147	0.364377	1.06933	0.652696
OLIGO_11106	281433		0.351122	1.10075	0.460703	1.13625	0.386192	1.03225	0.818324	1.52826	0.00598386	1.31562	0.0450567	0.860861	0.31136	0.729901	0.110214	1.01338	0.945971	0.845126	0.40532
OLIGO_03772	505997	SPNS1	0.737958	0.816218	0.21104	0.969102	0.851755	1.18731	0.224918	0.948818	0.723866	0.943775	0.662379	0.994684	0.97281	0.729999	0.166881	0.848592	0.441722	0.71092	0.112641
OLIGO_01997	-	-	0.00798575	1.10374	0.218366	1.11561	0.230218	1.01076	0.898865	1.7922	1.47576e-06	1.16313	0.0665803	0.648996	0.000113538	0.730045	0.0501704	1.18541	0.279971	0.761138	0.0956041
OLIGO_04482	506182	TRAF3	0.198474	0.987457	0.88434	0.968313	0.72143	0.980612	0.814192	1.27881	0.00665942	1.15342	0.0788868	0.90195	0.234575	0.730097	0.113911	0.945513	0.769793	0.869667	0.468368
OLIGO_01552	618379	DNAL4	0.0916639	0.947741	0.476824	0.888791	0.175062	0.937799	0.426891	1.02512	0.757031	1.21172	0.0181648	1.18203	0.0603406	0.730145	0.00963622	0.789759	0.049678	0.995432	0.968584
OLIGO_03416	538792	ZNF521	0.532226	1.08761	0.333646	1.04863	0.597376	0.96416	0.660452	1.25418	0.0200621	1.19581	0.0331421	0.953461	0.614692	0.730252	0.0372475	0.842097	0.26103	0.832752	0.213339
OLIGO_11011	537195		0.0487811	0.973398	0.65474	0.960521	0.557663	0.986772	0.836405	1.29013	0.000816233	1.1517	0.0284131	0.892696	0.108615	0.730257	0.00516608	0.967878	0.750814	0.875604	0.213297
OLIGO_01150	541048	GLCCI1	0.1245	0.697703	0.0654706	1.11327	0.565518	1.59562	0.0118239	0.931078	0.646291	0.812651	0.143233	0.872806	0.399297	0.730307	0.163331	0.974588	0.902046	0.533103	0.00737035
OLIGO_01227	532231	GAPDHS	0.489227	1.05652	0.574915	1.08922	0.435336	1.03095	0.764209	1.24747	0.0404051	1.30532	0.0126735	1.04637	0.677319	0.730486	0.0617745	0.862512	0.369619	0.875411	0.426501
OLIGO_13069	540647		0.0411993	0.920902	0.395	0.846885	0.135956	0.919626	0.41756	1.48202	0.00242042	1.2071	0.0843871	0.814494	0.100094	0.730618	0.0206694	1.17579	0.23738	1.04138	0.762615
OLIGO_13160	535017		0.000744026	0.861109	0.0419121	0.88069	0.119517	1.02274	0.762385	1.66993	1.55165e-06	1.07156	0.324869	0.641679	2.06753e-05	0.730665	0.0321346	1.41696	0.0210476	0.889018	0.410059
OLIGO_05724	509121	ASGR1	0.0316147	0.949601	0.360756	0.859601	0.0265959	0.905224	0.109095	1.12624	0.0592972	1.15812	0.0158242	1.02831	0.660749	0.730713	0.0037023	0.866635	0.155253	0.984476	0.875116
OLIGO_07926	614817	PSMG1	1	0.394508	0.0378466	0.314312	0.0241624	0.796719	0.307799	0.48257	0.0109217	0.665229	0.0633081	1.37851	0.144229	0.730737	0.372757	0.89385	0.603456	1.54657	0.076789
OLIGO_11005	509955		0.00967113	0.907414	0.360948	1.079	0.512536	1.1891	0.124023	1.55612	0.000583811	0.982365	0.859946	0.631292	0.000663723	0.730777	0.0418376	1.25321	0.142392	0.665328	0.0133662
OLIGO_12534	513061		0.0152323	0.82	0.0663799	0.830257	0.11635	1.01251	0.909415	1.48093	0.001862	0.952438	0.637192	0.643135	0.00103087	0.731032	0.0132408	1.32025	0.0320047	0.838611	0.174141
OLIGO_03109	-	-	0.00149107	0.911234	0.236054	0.71297	0.00107735	0.782422	0.00558183	1.22458	0.0300117	1.43999	0.000162107	1.1759	0.0935307	0.731073	0.0155198	0.982469	0.886979	1.47655	0.00504883
OLIGO_12255	281070		0.0102988	1.12368	0.162104	1.02601	0.781085	0.913072	0.302941	1.89089	1.31849e-06	1.17282	0.0719706	0.620246	9.60851e-05	0.731117	0.0513651	1.23029	0.196909	0.835733	0.264994
[truncated: 11,260 more rows]
