# Supplementary material for: Prepartum dietary energy intake alters adipose tissue transcriptome profiles during the periparturient period in Holstein dairy cows
Source: J Anim Sci Biotechnol. 2020 Jan 3;11:1. doi: 10.1186/s40104-019-0409-7 (PMC6941259; doi:10.1186/s40104-019-0409-7)
Supplement: Supplementary file 2 — Additional file 2. Complete result datasets generated by the DIA analysis from transcript profiling analysis in bovine subcutaneous adipose tissue from end of pregnancy (− 14 d) through early lactation (1 and 14 d) in dairy cow fed a control diet prepartum (CTR) or relatively high energy diet prepartum (OVR). The KEGG pathways are sorted by category and subcategory. Blue bars represent the Impact, while red and green bars depict the Direction of the Impact (red = upregulation, green = downregulation) [file 40104_2019_409_MOESM2_ESM.xlsx]

## Sheet: Pathways Summary
	Control						Overconditioned						Overcond vs. control
Category	1vs-14		14vs-14		14vs1		1vs-14		14vs-14		14vs1		-14		1		14																								100
1. Metabolism	14.1202	-4.99496	25.2443	-7.97188	12.4291	-3.16887	201.107	-116.103	98.6401	-82.5613	46.2507	3.8023	76.6192	40.4301	8.72483	-3.83525	6.31182	4.39923																							-50
1.0 Global and overview maps	17.6653	-11.0536	22.2833	-14.9258	12.5864	0.465688	332.49	-277.419	166.925	-154.724	65.5296	12.1577	112.549	88.4039	7.53941	-4.70304	3.90736	2.01972																							50
1.1 Carbohydrate Metabolism	13.614	-5.15926	19.1594	-5.65306	9.93446	1.15875	312.949	-214.685	150.398	-135.187	57.4775	17.9237	112.734	77.6845	9.96452	-1.22438	6.38712	5.9539
1.2 Energy Metabolism	14.5883	-13.2928	14.061	9.33144	19.7502	18.5277	285.237	-236.963	163.765	-162.587	53.8454	20.8021	101.488	77.7615	4.13791	-4.13791	3.54835	2.02614
1.3 Lipid Metabolism	14.0559	-11.5381	20.8568	-15.8024	10.0315	-5.13434	253.943	-176.843	145.075	-133.757	38.3785	-2.06311	91.565	58.3319	10.0568	-6.14445	6.9288	2.49478
1.4 Nucleotide Metabolism	3.44761	0.9018	8.68792	1.47859	5.29582	-0.275679	73.1623	-4.08699	14.8792	-6.91402	35.3186	-3.72128	25.0117	1.86463	3.04361	3.04361	3.50756	0.33062
1.5 Amino Acid Metabolism	11.3144	-8.12567	27.3578	-18.0983	15.1169	-7.75486	147.905	-88.0581	64.8224	-56.3344	33.5431	-1.72012	55.226	27.2742	7.49353	0.102802	5.29332	2.97583
1.6 Metabolism of Other Amino Acids	12.0166	-12.0166	33.1023	-29.6151	8.70415	-4.42211	223.388	-133.061	100.79	-85.3031	50.4094	14.5617	76.3539	42.1135	8.56253	8.56253	5.00884	5.00884
1.7 Glycan Biosynthesis and Metabolism	4.12613	0.0957528	16.8964	2.97422	15.759	-6.21581	72.938	9.93791	14.6362	-0.0163925	53.4401	9.30363	34.6166	2.77764	10.2947	-8.38631	6.18979	4.18324
1.8 Metabolism of Cofactors and Vitamins	14.6852	2.23849	21.6299	-14.3551	12.274	-7.88649	133.083	-24.9012	57.3897	-22.7035	43.2173	-9.16916	59.9907	7.85284	6.60448	-6.60448	9.20993	9.20993
1.9 Metabolism of Terpenoids and Polyketides	16.203	-16.203	6.58414	-6.58414			111.351	-82.663	90.7344	-82.3632	3.98788	-3.98788	58.0013	15.238
1.10 Biosynthesis of Other Secondary Metabolites	90.9065	90.9065	112.989	97.6804	22.6332	22.6332	242.192	242.192	58.6082	58.6082	47.6266	-47.6266	97.694	-24.4583
1.11 Xenobiotics Biodegradation and Metabolism	22.2496	-7.95885	62.3828	-32.2383	11.1966	-5.42132	221.437	-142.884	134.158	-125.118	45.4322	-8.9815	89.4221	53.2549			9.54538	9.54538
2. Genetic Information Processing	5.40212	-1.33351	19.5993	5.86613	11.0886	4.29119	76.1227	-25.4144	19.9693	-12.6288	30.5208	8.10105	39.7102	13.2077	2.83861	-1.25271	4.53609	-1.20863
2.1 Transcription	2.57881	-2.57881	11.8311	-0.184235	8.32729	0.294924	50.342	-4.49666	17.2539	-13.5519	17.117	0.977306	16.8544	3.85171	0.378489	-0.378489	3.85889	-2.97965
2.2 Translation	6.39276	1.39684	30.3202	23.0534	14.0193	11.776	75.4318	-34.9429	15.1994	-11.6091	38.904	11.2948	47.1679	28.8206	3.57942	-2.25858	2.77195	-0.113485
2.3 Folding, Sorting and Degradation	4.28883	-1.16099	13.1148	4.55178	9.99459	5.53801	111.763	-65.033	32.2557	-22.9053	33.5935	15.8134	55.8063	30.8932	2.49717	-0.11787	3.21009	1.27617
2.4 Replication and Repair	6.9671	-4.33942	18.2133	-8.53379	10.2005	-2.5269	57.1162	6.3856	11.6246	-0.76293	27.1641	1.28906	30.3821	-9.09372	4.78349	-4.78349	8.96167	-5.26443
3. Environmental Information Processing	4.44618	1.5262	15.9919	3.75962	9.59492	1.39539	93.1749	7.56828	21.5243	0.962759	43.2268	-2.87002	44.1117	4.67963	4.7189	0.744251	5.16331	0.827678
3.1 Membrane transport
3.2 Signal Transduction	4.37987	1.07467	17.0129	3.96602	9.63755	1.30531	94.3946	7.74751	21.5905	1.25621	43.5964	-3.15498	45.3625	4.64268	4.83287	0.606589	4.53205	0.329354
3.3 Signaling Molecules and Interaction	4.84404	4.23537	9.61083	2.46965	9.32851	1.95836	85.552	6.44811	21.1109	-0.871307	40.9165	-1.08903	36.2943	4.91056	4.09207	1.50139	8.79308	3.69304
4. Cellular Processes	4.87416	0.215568	25.1079	8.478	19.5072	6.72556	119.219	-27.127	25.9876	-11.1164	48.9762	5.93431	59.9281	18.365	3.45534	-0.672155	6.91123	0.676878
4.1 Transport and Catabolism	4.09302	0.620973	33.2586	19.6774	26.5369	14.532	124.872	-46.6293	29.2439	-17.0293	47.0159	10.2175	64.3588	30.2902	3.43399	-0.371818	5.62172	-1.66318
4.2 Cell Motility
4.3 Cell Growth and Death
4.4 Cell Communication	4.21026	0.358405	25.0829	6.84823	16.8234	6.28004	121.957	-29.9413	18.807	-3.58538	57.2725	14.4179	63.587	19.0988	2.81557	-1.36195	9.24086	1.9082
4.5 Cell Motility	3.32303	1.37076	25.0111	8.97457	16.1093	7.98919	109.353	-54.4125	20.7171	-14.8216	48.3637	13.8502	61.0318	43.1493	0.802534	-0.200678	12.1431	6.49199
5. Organismal Systems	6.3583	1.77925	19.0397	6.82031	12.9747	4.28248	117.242	-5.84905	33.3836	-10.9087	51.1487	-1.58855	54.3205	14.8116	6.35869	0.316798	6.03467	0.362369
5.1 Immune System	3.93501	1.68235	18.6264	10.5022	15.6366	8.92036	87.1033	12.8433	17.5648	0.133981	46.6045	-3.42222	40.7118	11.1164	7.68847	0.958186	7.80901	-1.80941
5.2 Endocrine System	6.44942	1.02248	21.2988	6.8082	11.8903	1.77184	137.208	-13.444	44.3941	-15.1219	52.7839	-1.16832	66.6989	21.4471	5.62452	0.024553	3.4369	1.53442
5.3 Circulatory System	4.69838	-1.90466	16.0568	-0.685782	11.108	2.23933	152.631	-99.3083	61.7827	-48.7374	41.7683	17.421	73.7256	49.8229	4.60985	-0.415535	4.97098	2.01065
5.4 Digestive System	15.712	5.28137	19.7985	7.07075	11.9779	5.03577	123.604	-11.3288	40.2129	-15.4136	52.7857	1.97861	55.0773	12.117	5.1257	-1.39604	10.4938	0.0144694
5.5 Excretory System	6.72217	1.08473	23.534	12.8396	24.829	14.6789	112.777	-77.2002	53.7601	-42.7845	45.8305	22.5921	53.7496	36.441	9.98984	3.80507	5.81044	1.93491
5.6 Nervous System	4.62509	2.06735	19.3357	3.30864	12.1385	-0.082492	137.983	38.8444	24.1388	0.980716	59.4001	-16.8694	61.1801	-5.32741	5.43096	0.899624	3.97518	-0.340192
5.7 Sensory System	5.89724	3.62506	12.8792	1.64826	9.16752	-2.6045	120.082	46.8399	32.858	12.4999	57.6558	-26.2542	57.0928	-10.1334	10.2917	1.7715	7.54721	0.425748
5.8 Development	3.55357	1.68758	10.6925	1.30981	6.74708	-0.243515	83.3192	-19.7712	23.7749	-6.94087	41.3547	3.93687	33.7002	19.943	6.08378	-0.908644	8.53593	6.51089
5.9 Aging	5.44192	-2.57968	15.9384	-2.03089	6.16973	2.60289	128.389	-64.0467	30.0682	-20.872	69.8188	13.7433	48.8946	24.48	4.97276	-0.261992	5.17886	0.121026
5.10 Environmental Adaptation	7.95613	5.47519	12.9696	5.04199	6.97438	2.56924	101.595	21.7318	31.9857	-0.205612	47.4736	-2.51164	47.2006	5.85424	5.32076	0.523045	3.621	-0.857754
6. Human Diseases	5.67357	0.0544495	18.1108	6.44874	14.6052	8.41133	113.233	-31.8353	32.0066	-14.2201	45.3373	5.84923	52.0989	21.4166	5.58206	-0.507062	6.59813	0.445646
6.1 Cancers: Overview	6.68971	-1.94684	19.3881	-4.81051	8.75783	-0.106126	115.37	-26.5121	36.2479	-22.6584	45.6673	-0.736163	50.1219	11.8993	3.7371	-0.134257	5.47561	1.72583
6.2 Cancers: Specific types	3.26381	-1.33787	9.71018	-1.08214	6.69714	-0.865466	78.5371	-20.8939	15.3675	-7.09588	36.9313	2.95005	35.8524	7.73719	3.1414	-2.32704	5.28933	3.12122
6.3 Immune diseases	1.65417	-0.293056	24.6887	20.672	33.4229	33.1533	54.8092	-2.57163	16.9527	-5.40831	28.2138	-5.72411	28.0495	9.7778	10.4323	3.99138	12.0634	-10.5769
6.4 Neurodegenerative Diseases	8.35755	-4.6449	16.2222	5.79096	15.4499	11.3608	283.032	-220.668	112.798	-106.463	56.7608	25.9628	118.377	95.0552	5.08087	-2.73774	3.21956	2.25814
6.5 Substance dependence	8.98381	2.26266	25.9419	9.26467	11.5708	0.0388645	128.777	-27.1415	33.2959	-9.02625	50.6622	8.11391	74.1927	34.9239	3.81133	0.665614	3.00868	2.12829
6.6 Cardiovascular Diseases	4.01926	-1.29374	30.4007	21.9641	23.8919	22.1867	157.595	-33.9704	30.3909	-17.5914	59.0348	7.3993	80.4361	41.4448	4.94027	0.97134	7.05509	-0.730601
6.7 Endocrine and metabolic diseases	7.64759	1.75291	14.2158	7.29239	15.8293	12.1547	149.747	-62.3187	53.0769	-29.1172	46.9137	11.7883	62.6672	28.9779	6.61698	0.484951	6.78379	0.0512898
6.8 Infectious diseases: Bacterial	4.9386	1.41218	28.2413	15.128	21.0365	13.2649	123.757	-41.6254	25.3163	-8.11996	53.9879	20.4938	68.0617	43.7746	6.97841	-0.94318	8.57428	1.08251
6.9 Infectious diseases: Viral	3.5595	-0.0152639	14.4196	6.15658	11.426	6.31273	80.3527	2.82071	13.9062	-2.65302	42.6711	-6.01869	36.8933	5.95334	4.70387	-0.121008	4.28155	-2.43025
6.10 Infectious diseases: Parasitic	6.16769	5.85682	13.157	1.74021	10.6098	1.34194	85.1625	2.48595	21.4084	10.2002	57.1624	18.1995	34.1277	9.71415	7.13906	-2.87161	10.3226	7.05918
6.12 Drug resistance: Antineoplastic	11.4758	1.78331	21.3498	8.30885	11.3207	4.56258	107.368	39.4183	42.8728	26.5994	44.8451	-5.95873	42.1963	-11.8413	8.78558	1.13898	6.77035	-2.87362

## Sheet: Pathways details
			Min % genes in pathway (array vs. genome)	30	Flux	=	-50		-25		0		25		50			Impact		=	0		12.5		25		50		100
			PATHWAY		Control						Overconditioned						Over vs. CTR
Path ID	CATEGORY	SUB-CATEGORY	n= 10 most impacted terms; n= 10% most impacted terms		1vs-14		14vs-14		14vs1		1vs-14		14vs-14		14vs1		-14		1		14
bta01100	1. Metabolism	0.1 Metabolic pathways	Metabolic pathways	430.258	7.68471	-3.59973	14.8955	-2.01157	11.1883	2.00909	189.066	-109.17	78.1672	-66.6895	46.7422	6.62949	74.2849	43.0437	4.76081	-2.92231	3.46814	1.06643																							-35.9567	1
bta00020	1. Metabolism	1.1 Carbohydrate Metabolism	Citrate cycle (TCA cycle)	1399.14	18.1768	-18.1768	31.39	-25.3573	15.0335	2.32762	696.822	-675.679	318.665	-318.665	107.707	45.4621	190.018	178.016	18.2701	-18.2701	3.06162	3.06162																							-75.7763	1
bta00620	1. Metabolism	1.1 Carbohydrate Metabolism	Pyruvate metabolism	1385.16	25.1327	-25.1327	53.245	-21.0904	8.35945	6.16739	633.721	-594.714	375.869	-375.869	65.5244	39.9245	212.129	205.016	5.81029	5.81029	5.37211	5.37211																							-35.425	1
bta00640	1. Metabolism	1.1 Carbohydrate Metabolism	Propanoate metabolism	1228.84	23.9282	-23.9282	44.6131	-8.25577	19.585	5.76834	539.198	-495.509	326.391	-326.391	55.4914	26.8196	203.319	195.353	13.3617	-0.346652	2.95204	2.95204																							8.26782	1
bta00630	1. Metabolism	1.1 Carbohydrate Metabolism	Glyoxylate and dicarboxylate metabolism	1030.81	25.5946	-25.5946	16.4621	-16.4621	5.78376	-5.78376	450.628	-415.088	311.509	-311.509	48.6909	-14.2828	172.145	142.14																											-2.09385	1
bta00010	1. Metabolism	1.1 Carbohydrate Metabolism	Glycolysis / Gluconeogenesis	968.323	26.2643	-8.18421	29.1911	-6.78234	14.324	14.324	440.893	-325.674	189.088	-172.4	82.8715	39.3887	174.303	121.638	5.2187	5.2187	6.16943	2.08911																							5.6152	1
bta00030	1. Metabolism	1.1 Carbohydrate Metabolism	Pentose phosphate pathway	787.158	11.8233	-11.8233	3.34071	3.34071	16.1307	16.1307	380.19	-330.078	166.216	-148.839	63.3557	59.666	141.1	123.201			5.00227	5.00227																							-2.84576	1
bta00650	1. Metabolism	1.1 Carbohydrate Metabolism	Butanoate metabolism	536.551	7.90171	-7.90171			19.8401	-13.8768	263.31	-263.31	123.279	-123.279	27.2393	27.2393	74.7402	74.7402	20.2399	-20.2399																									-353.879	1
bta00500	1. Metabolism	1.1 Carbohydrate Metabolism	Starch and sucrose metabolism	515.576	10.1517	10.1517	18.9884	-7.15396	17.2297	-9.24013	228.419	-24.0674	51.8429	-12.8138	72.1112	21.734	106.985	22.5637			9.84815	9.84815																							-12.176	1
bta00520	1. Metabolism	1.1 Carbohydrate Metabolism	Amino sugar and nucleotide sugar metabolism	381.877	4.85161	1.95922	9.28514	-1.58511	8.81584	-1.82083	175.094	2.56531	40.2304	-17.9059	52.4357	-5.52449	86.3246	22.2599			4.83986	4.83986																							-26.4427	1
bta00052	1. Metabolism	1.1 Carbohydrate Metabolism	Galactose metabolism	354.392	6.17453	6.17453	12.5043	-7.42454	9.75028	-9.75028	150.161	-11.7048	27.1967	12.6705	74.24	54.4276	57.9722	-2.05198	4.09874	-4.09874	12.2945	12.2945																							-55.1762	1
bta00053	1. Metabolism	1.1 Carbohydrate Metabolism	Ascorbate and aldarate metabolism	330.715	19.6932	-3.05669	30.5757	-8.09021			121.507	-12.2856	33.3377	-33.3377	40.5009	-31.1787	61.4508	41.5338	16.2688	16.2688	7.38009	7.38009																							-38.6503	1
bta00051	1. Metabolism	1.1 Carbohydrate Metabolism	Fructose and mannose metabolism	326.794			1.83709	-1.83709	1.75803	1.75803	177.878	19.0472	39.4884	-7.62	40.658	-6.26191	65.175	-13.0055																											-22.8097	1
bta00562	1. Metabolism	1.1 Carbohydrate Metabolism	Inositol phosphate metabolism	295.684	0.883404	0.883404	1.09	-1.09	3.24635	-3.24635	156.083	69.0011	20.2706	-2.4234	77.0897	-42.4561	23.2502	-12.9885	8.47578	0.150565	5.29494	5.29494																							-10.5449	1
bta00040	1. Metabolism	1.1 Carbohydrate Metabolism	Pentose and glucuronate interconversions	244.402	21.9447	11.459	29.3058	2.49876			85.5299	-1.51312			50.417	-4.72116	44.6898	29.369	12.5145	12.5145																									-0.663237	1
bta00190	1. Metabolism	1.2 Energy Metabolism	Oxidative phosphorylation	877.307	6.9867	-4.49532	14.243	9.69539	24.3918	22.0409	409.395	-402.357	183.409	-181.143	63.8864	57.1567	166.305	162.162	3.97876	-3.97876	4.71077	3.24711																							-11.9274	1
bta00920	1. Metabolism	1.2 Energy Metabolism	Sulfur metabolism	581.172							350.582	-350.582	79.4037	-79.4037	82.7201	82.7201	68.4656	68.4656																											-2.17721	1
bta00910	1. Metabolism	1.2 Energy Metabolism	Nitrogen metabolism	60.5272	2.67657	2.67657			4.76598	-4.76598	25.6754	25.6754	8.05246	8.05246	13.3621	-13.3621	5.99463	-5.99463																											-35.802	1
bta00061	1. Metabolism	1.3 Lipid Metabolism	Fatty acid biosynthesis	2969.79	77.7607	-77.7607	70.6773	-70.6773			1378.41	-1378.41	969.523	-969.523	70.6332	70.6332	402.78	402.78																											-16.525	1
bta01040	1. Metabolism	1.3 Lipid Metabolism	Biosynthesis of unsaturated fatty acids	1259.96	47.3419	-47.3419	43.8053	-43.8053	7.62505	-7.62505	528.353	-482.347	423.454	-423.454	28.4441	-1.58912	177.167	167.249			3.77356	3.77356
bta00561	1. Metabolism	1.3 Lipid Metabolism	Glycerolipid metabolism	925.986	29.1166	-25.4349	41.7846	-37.1477	2.88722	-0.333726	384.245	-229.68	246.342	-228.426	55.0783	-28.1155	150.624	69.1099	8.40325	1.16663	7.50473	2.31937																							-8.91865	1
bta00062	1. Metabolism	1.3 Lipid Metabolism	Fatty acid elongation in mitochondria	717.061			25.544	25.544	8.87093	8.87093	250.348	-174.893	132.563	-132.563	116.823	4.89645	162.658	162.658	20.254	20.254																									-3.2346	1
bta00072	1. Metabolism	1.3 Lipid Metabolism	Synthesis and degradation of ketone bodies	588.611	11.0536	-11.0536			14.5517	-14.5517	285.015	-285.015	154.564	-154.564	21.8461	21.8461	79.3425	79.3425	22.2376	-22.2376																									-10.8658	1
bta00071	1. Metabolism	1.3 Lipid Metabolism	Fatty acid metabolism	552.55	5.48916	-5.48916	19.9638	-19.9638	16.9673	-12.0365	264.845	-183.782	111.331	-87.8686	43.1433	2.58242	76.1385	60.9203	8.43982	1.42006	6.23241	6.23241																							-9.13012	1
bta00100	1. Metabolism	1.3 Lipid Metabolism	Steroid biosynthesis	515.732	14.7554	-14.7554	15.3985	-15.3985	12.8738	12.8738	229.905	-224.756	131.592	-131.592	22.9435	11.5582	81.9676	59.1633			6.29651	-6.29651																							-20.1802	1
bta00120	1. Metabolism	1.3 Lipid Metabolism	Primary bile acid biosynthesis	426.146							183.473	-183.473	86.6246	-86.6246	19.397	19.397	117.777	117.777			18.8746	18.8746																							-10.8264	1
bta00565	1. Metabolism	1.3 Lipid Metabolism	Ether lipid metabolism	417.915	6.9342	6.9342	15.9997	-4.50825	10.7017	-10.7017	166.034	120.84	18.2757	7.90058	114.059	-66.355	64.6118	-35.8827	5.85821	-5.85821	15.4403	-2.84228																							-73.9941	1
bta00564	1. Metabolism	1.3 Lipid Metabolism	Glycerophospholipid metabolism	412.684	11.9485	-7.82926	23.1414	-15.3341	6.88931	-2.28359	163.709	-12.5403	85.8767	-65.4419	48.5023	-20.4747	67.4073	0.339113	2.51066	-2.51066	2.69957	2.69957																							-6.76868	1
bta00592	1. Metabolism	1.3 Lipid Metabolism	alpha-Linolenic acid metabolism	332.782					7.93849	-7.93849	176.49	176.49	19.7994	19.7994	84.8746	-84.8746	43.6792	-43.6792
bta00600	1. Metabolism	1.3 Lipid Metabolism	Sphingolipid metabolism	273.158	3.12946	3.12946	2.70004	-2.70004	2.73781	-2.73781	117.337	-16.2597	29.8518	-21.3969	53.3132	-17.8465	44.6822	5.51115	12.7748	-12.7748	6.63196	2.49452																							-12.2434	1
bta00591	1. Metabolism	1.3 Lipid Metabolism	Linoleic acid metabolism	272.845					7.21681	-7.21681	148.008	148.008	17.9995	17.9995	60.9784	-60.9784	38.6428	-38.6428
bta00590	1. Metabolism	1.3 Lipid Metabolism	Arachidonic acid metabolism	219.861	1.58995	-1.58995	9.10562	-9.10562	13.2521	-6.73109	90.2178	90.2178	24.5594	24.5594	29.0413	-29.0413	47.4243	-47.4243			4.67059	-4.67059
bta00140	1. Metabolism	1.3 Lipid Metabolism	Steroid hormone biosynthesis	202.468	3.78103	3.78103	23.6106	-2.20162	28.7255	-22.6664	36.333	3.8618	13.7385	13.7385	38.9715	26.4081	33.0497	-11.098	21.0253	-21.0253	3.23283	3.23283
bta00230	1. Metabolism	1.4 Nucleotide Metabolism	Purine metabolism	182.108	4.12614	1.12624	9.44338	7.02348	5.59143	1.45689	79.6876	-13.0946	16.7985	-7.83473	35.4159	0.497013	24.3206	10.0988	3.18994	3.18994	3.53432	0.790584																							-52.1992	1
bta00240	1. Metabolism	1.4 Nucleotide Metabolism	Pyrimidine metabolism	167.315	3.04665	0.750786	6.9473	-2.18783	3.48531	-0.0710524	71.2994	5.54013	14.1521	-6.55419	37.8625	-8.23638	27.9417	-5.7598			2.57977	-1.26776																							1.37778	1
bta00400	1. Metabolism	1.5 Amino Acid Metabolism	Phenylalanine, tyrosine and tryptophan biosynthesis	704.005			89.5379	-89.5379	55.7094	-55.7094	294.964	-177.354	115.315	-115.315	54.3584	-18.4604	94.1197	12.4128																											-1.80418	1
bta00280	1. Metabolism	1.5 Amino Acid Metabolism	Valine, leucine and isoleucine degradation	528.286	10.5309	-10.5309	5.68617	-5.68617	7.47258	-2.68677	255.783	-223.659	130.802	-130.802	28.5764	7.4942	75.7547	69.8968	11.5096	-1.93973	2.17062	2.17062																							-1.59651	1
bta00270	1. Metabolism	1.5 Amino Acid Metabolism	Cysteine and methionine metabolism	453.353	6.35671	6.35671	37.6231	15.6429	23.1436	5.94928	168.267	-42.8688	64.52	-35.3268	73.489	4.37293	73.8137	34.5955	6.13945	-6.13945																									-7.63707	1
bta00330	1. Metabolism	1.5 Amino Acid Metabolism	Arginine and proline metabolism	404.993	5.68559	-5.68559	28.09	8.88356	16.1049	5.75872	174.022	-55.3166	45.1884	-28.1179	49.8983	-2.74714	78.0368	42.9736	4.94202	4.94202	3.02407	3.02407																							8.18511	1
bta00260	1. Metabolism	1.5 Amino Acid Metabolism	Glycine, serine and threonine metabolism	401.295	12.3998	7.57388	6.54041	2.18601	4.01346	-4.01346	170.125	-92.0171	100.105	-60.6287	51.9096	9.56117	43.9173	34.5091	8.40135	-8.40135	3.88426	3.88426																							0.195655	1
bta00310	1. Metabolism	1.5 Amino Acid Metabolism	Lysine degradation	386.767	8.3079	-8.3079	19.5428	-5.33889	10.5013	-0.85608	149.887	-39.6743	73.4756	-46.4766	28.4003	-6.65374	83.5865	26.7069	6.25723	6.25723	6.80869	6.80869																							23.1425	1
bta00380	1. Metabolism	1.5 Amino Acid Metabolism	Tryptophan metabolism	329.537	8.3079	-8.3079	8.76052	-6.11099			136.413	-94.4046	63.459	-55.1549	41.0067	13.4377	59.6513	51.9909	6.25723	6.25723	5.68133	5.68133																							5.07568	1
bta00340	1. Metabolism	1.5 Amino Acid Metabolism	Histidine metabolism	289.932	15.2788	-15.2788	16.1108	-16.1108			103.182	-2.23564	27.7814	-27.7814	36.2735	-28.505	62.0516	-7.17608	13.5573	13.5573	15.6966	-3.39644																							6.76504	1
bta00290	1. Metabolism	1.5 Amino Acid Metabolism	Valine, leucine and isoleucine biosynthesis	287.902	5.83371	-5.83371	6.90458	-6.90458	11.2466	-1.3078	136.248	-51.4225	21.3027	-21.3027	42.985	-2.60221	56.1208	-35.5665	7.26016	-7.26016																									3.86208	1
bta00360	1. Metabolism	1.5 Amino Acid Metabolism	Phenylalanine metabolism	192.001			24.4194	-24.4194	15.1935	-15.1935	80.4448	-48.3693	31.4496	-31.4496	14.825	-5.03467	25.669	3.3853																											0.559005	1
bta00350	1. Metabolism	1.5 Amino Acid Metabolism	Tyrosine metabolism	141.958			11.4183	-11.4183	6.68513	-6.68513	56.9848	-23.5704	20.7353	-7.76107	12.0339	-1.57704	29.518	-8.31657			4.58233	-4.58233																							-52.9491	1
bta00250	1. Metabolism	1.5 Amino Acid Metabolism	Alanine, aspartate and glutamate metabolism	118.063					8.22423	-8.22423	57.6037	-43.5319	21.1065	-21.1065	13.1027	-0.466955	7.60946	7.60946	10.4161	-5.90335																									1.45841	1
bta00300	1. Metabolism	1.5 Amino Acid Metabolism	Lysine biosynthesis	0																																									-7.72588	1
bta00480	1. Metabolism	1.6 Metabolism of Other Amino Acids	Glutathione metabolism	795.047	18.0464	-18.0464	56.0293	-49.0549	13.1263	-13.1263	314.429	-282.992	221.089	-191.742	34.0987	27.1595	132.096	104.075			6.13342	6.13342																							-13.7084	1
bta00410	1. Metabolism	1.6 Metabolism of Other Amino Acids	beta-Alanine metabolism	424.145	7.10935	-7.10935	12.0831	-12.0831	15.8792	-5.70938	192.381	-4.00343	50.152	-29.8309	54.027	-28.8898	67.0232	22.6369	20.8776	-0.541644	4.61256	4.61256																							1.05697	1
bta00450	1. Metabolism	1.6 Metabolism of Other Amino Acids	Selenoamino acid metabolism	286.098							155.444	-74.5346	18.4963	-18.4963	71.6329	40.8539	40.5252	3.20329																											1.94293	1
bta00430	1. Metabolism	1.6 Metabolism of Other Amino Acids	Taurine and hypotaurine metabolism	0																																									11.8338	1
bta00460	1. Metabolism	1.6 Metabolism of Other Amino Acids	Cyanoamino acid metabolism	0																																									11.9594	1
bta00471	1. Metabolism	1.6 Metabolism of Other Amino Acids	D-Glutamine and D-glutamate metabolism	0																																									-6.95339	1
bta00472	1. Metabolism	1.6 Metabolism of Other Amino Acids	D-Arginine and D-ornithine metabolism	0																																									2.22386	1
bta00514	1. Metabolism	1.7 Glycan Biosynthesis and Metabolism	O-Mannosyl glycan biosynthesis	342.081	5.96451	5.96451	22.6378	10.0215	19.4333	-12.2328	130.245	69.2227	13.8767	13.8767	61.4397	-0.102002	73.5613	-12.2481	7.87972	-7.87972	7.04326	7.04326																							8.74609	1
bta00563	1. Metabolism	1.7 Glycan Biosynthesis and Metabolism	Glycosylphosphatidylinositol(GPI)-anchor biosynthesis	290.275	11.2474	-11.2474	36.0197	-13.7627	14.8224	-0.38325	72.1444	50.0093	22.9947	-16.2437	53.9757	-44.0352	59.4167	-41.8219	9.93002	-9.93002	9.72403	-9.72403																							0.956751	1
bta00601	1. Metabolism	1.7 Glycan Biosynthesis and Metabolism	Glycosphingolipid biosynthesis - lacto and neolacto series	270.934			5.982	-0.902287	3.30839	-3.30839	107.118	22.6257	24.1814	-9.53323	78.6791	-3.43537	44.1057	12.9835	4.09874	-4.09874	3.45982	3.45982																							-83.1061	1
bta00534	1. Metabolism	1.7 Glycan Biosynthesis and Metabolism	Glycosaminoglycan biosynthesis - heparan sulfate	234.546	2.40995	2.40995	25.9311	-25.9311	35.8784	-35.8784	97.1957	78.9203	8.34413	8.34413	32.7852	-23.8269	19.0243	-5.58438	3.1998	-3.1998	9.77726	9.77726																							-92.3685	1
bta00533	1. Metabolism	1.7 Glycan Biosynthesis and Metabolism	Glycosaminoglycan biosynthesis - keratan sulfate	198.859			4.57174	4.57174			70.1181	-32.8068			85.775	49.6637	24.7884	2.89383	7.37772	-7.37772	6.22767	6.22767																							-69.282	1
bta00603	1. Metabolism	1.7 Glycan Biosynthesis and Metabolism	Glycosphingolipid biosynthesis - globo series	196.048	3.35336	3.35336	40.925	40.925	20.1564	20.1564	41.4427	-41.4427	30.3432	-30.3432			59.8275	59.8275																											-44.1273	1
bta00510	1. Metabolism	1.7 Glycan Biosynthesis and Metabolism	N-Glycan biosynthesis	177.146	3.91483	-3.91483	17.4982	-5.7185	12.266	-6.33556	60.1068	-46.643	3.81077	3.81077	42.5154	39.3402	25.962	4.46356	8.92477	-8.92477	2.14747	2.14747																							-5.86561	1
bta00511	1. Metabolism	1.7 Glycan Biosynthesis and Metabolism	Other glycan degradation	172.63			10.8924	10.8924	13.2179	-13.2179	47.3267	-20.7226			45.1503	14.5237	32.1708	22.8174	23.872	-23.872																									5.96935	1
bta00532	1. Metabolism	1.7 Glycan Biosynthesis and Metabolism	Glycosaminoglycan biosynthesis - chondroitin sulfate	156.519	2.22457	2.22457					64.3563	27.3874	8.66769	8.66769	57.1085	10.8597	6.20305	6.20305	12.9732	-12.9732	4.98601	4.98601																							-12.806	1
bta00512	1. Metabolism	1.7 Glycan Biosynthesis and Metabolism	O-Glycan biosynthesis	107.037							61.9395	-61.9395	6.85327	-6.85327	23.7809	23.7809	14.4636	14.4636
bta00604	1. Metabolism	1.7 Glycan Biosynthesis and Metabolism	Glycosphingolipid biosynthesis - ganglio series	96.4041	4.19265	4.19265	3.9994	-3.9994	19.8605	-19.8605	26.3353	26.3353	6.34394	6.34394	9.43776	-9.43776	3.39826	-3.39826	17.6968	3.29522	5.1396	5.1396																							-2.73076	1
bta00531	1. Metabolism	1.7 Glycan Biosynthesis and Metabolism	Glycosaminoglycan degradation	38.1006	4.22211	-4.22211	13.8162	13.8162	11.9547	11.9547	8.10759	-1.24601																																	-0.814039	1
bta00740	1. Metabolism	1.8 Metabolism of Cofactors and Vitamins	Riboflavin metabolism	496.318	13.0597	-13.0597	38.5167	-38.5167	21.195	-21.195	225.416	-2.02076	37.6441	-12.469	62.2763	-17.9294	88.0828	17.5445			10.127	10.127
bta00860	1. Metabolism	1.8 Metabolism of Cofactors and Vitamins	Porphyrin and chlorophyll metabolism	452.422	31.8132	17.8072	65.9561	24.9094	19.1297	15.0314	61.9333	3.05084	89.2201	89.2201	84.5526	18.7391	80.1417	26.9004			19.6755	19.6755
bta00130	1. Metabolism	1.8 Metabolism of Cofactors and Vitamins	Ubiquinone and other terpenoid-quinone biosynthesis	380.031			55.7067	-55.7067	43.5221	-43.5221	122.975	122.975	35.4059	35.4059	31.5957	-31.5957	90.8256	-90.8256																											2.55399	1
bta00730	1. Metabolism	1.8 Metabolism of Cofactors and Vitamins	Thiamine metabolism	276.408			27.1146	27.1146	13.0306	13.0306	108.915	-108.915	11.3805	-11.3805	38.3111	38.3111	77.6557	77.6557																											-1.77732	1
bta00670	1. Metabolism	1.8 Metabolism of Cofactors and Vitamins	One carbon pool by folate	256.962	8.01718	-0.879664			6.35464	-6.35464	138.249	30.936	41.4554	-5.57448	34.8715	-25.3073	28.0136	-28.0136																											26.9168	1
bta00790	1. Metabolism	1.8 Metabolism of Cofactors and Vitamins	Folate biosynthesis	230.329	10.6639	10.6639			6.22274	6.22274	102.41	9.17773	13.78	3.56257	36.9408	0.350923	52.597	-15.4901	7.71505	-7.71505																									-42.506	1
bta00770	1. Metabolism	1.8 Metabolism of Cofactors and Vitamins	Pantothenate and CoA biosynthesis	220.999			10.4862	-10.4862	10.2878	-10.2878	114.814	50.383	20.4931	6.60175	29.7102	-21.0174	23.0119	-23.0119	5.44512	-5.44512	6.75136	6.75136																							1.71025	1
bta00760	1. Metabolism	1.8 Metabolism of Cofactors and Vitamins	Nicotinate and nicotinamide metabolism	214.252			8.98819	-8.98819	8.81812	-8.81812	92.0581	7.93888	13.489	6.42551	35.2285	-1.62304	49.8833	-19.8372			5.78688	5.78688																							-69.7001	1
bta00830	1. Metabolism	1.8 Metabolism of Cofactors and Vitamins	Retinol metabolism	182.634	3.46594	3.46594	4.68448	4.68448	5.35832	-5.35832	75.2857	-21.4905	35.9726	-21.5168	10.8509	-4.45961	44.2372	26.4462			2.77902	2.77902																							-2.28539	1
bta00750	1. Metabolism	1.8 Metabolism of Cofactors and Vitamins	Vitamin B6 metabolism	0																																									-54.2963	1
bta00780	1. Metabolism	1.8 Metabolism of Cofactors and Vitamins	Biotin metabolism	0																																									-51.0505	1
bta00785	1. Metabolism	1.8 Metabolism of Cofactors and Vitamins	Lipoic acid metabolism	0																																									5.19401	1
bta00900	1. Metabolism	1.9 Metabolism of Terpenoids and Polyketides	Terpenoid backbone biosynthesis	414.356	23.4044	-23.4044	9.51042	-9.51042			160.84	-119.402	131.061	-118.969	5.76027	-5.76027	83.7796	22.0104																											-104.392	1
bta00524	1. Metabolism	1.10 Biosynthesis of Other Secondary Metabolites	Butirosin and neomycin biosynthesis	485.888			15.3091	-15.3091			242.192	242.192	58.6082	58.6082	47.6266	-47.6266	122.152	-122.152																											-35.5311	1
bta00232	1. Metabolism	1.10 Biosynthesis of Other Secondary Metabolites	Caffeine metabolism	397.445	90.9065	90.9065	210.67	210.67	22.6332	22.6332							73.2357	73.2357																											-0.0507361	1
bta00980	1. Metabolism	1.11 Xenobiotics Biodegradation and Metabolism	Metabolism of xenobiotics by cytochrome P450	743.132	24.9951	-18.0632	70.2331	-60.8641	9.69164	-9.69164	278.217	-278.217	218.263	-209.267	33.8821	33.8821	96.0332	96.0332			11.817	11.817																							99.3613	1
bta00982	1. Metabolism	1.11 Xenobiotics Biodegradation and Metabolism	Drug metabolism - cytochrome P450	638.128	22.2179	-16.0562	62.4294	-54.1014	8.61479	-8.61479	247.236	-247.236	190.013	-190.013	14.3032	14.3032	85.3628	85.3628			7.95073	7.95073																							-2.90808	1
bta00983	1. Metabolism	1.11 Xenobiotics Biodegradation and Metabolism	Drug metabolism - other enzymes	388.05	19.3949	8.99139	54.1122	14.9373	11.5669	-1.67062	127.4	95.1691	9.03161	9.03161	82.9477	-71.2243	83.5973	-18.8765																											-9.48081	1
bta03040	2. Genetic Information Processing	2.1 Transcription	Spliceosome	161.309	1.67793	-1.67793	12.7743	0.641184	8.40893	0.297816	69.5881	-20.1433	7.00537	-5.3533	29.0183	8.72844	30.577	9.48064	0.382199	-0.382199	1.87727	-0.101554																							-13.774	1
bta03020	2. Genetic Information Processing	2.1 Transcription	RNA polymerase	141.267	3.66246	-3.66246					61.8414	-11.6168	41.9983	-41.9983	16.8199	-4.93206	10.8068	10.8068			6.13772	-6.13772																							1.89829	1
bta03022	2. Genetic Information Processing	2.1 Transcription	Basal transcription factors	55.1402					2.58658	-2.58658	21.9745	7.85827	3.96006	3.96006	10.8383	6.56343	10.56	-3.48615			5.22077	5.22077																							-2.79752	1
bta03010	2. Genetic Information Processing	2.2 Translation	Ribosome	623.795	17.7079	17.7079	151.339	151.339	63.8941	63.8941	136.482	-136.482	14.5863	-8.67413	91.7416	91.7416	146.223	146.223			1.82187	1.82187																							38.0614	1
bta03008	2. Genetic Information Processing	2.2 Translation	Ribosome biogenesis in eukaryotes	250.503	5.60636	5.60636	11.8747	-0.246916	4.97238	-2.37334	105.529	-39.7527	18.229	-18.229	55.4727	9.89517	45.1073	27.3848	0.826429	-0.826429	2.88477	-1.41789																							-0.431663	1
bta03013	2. Genetic Information Processing	2.2 Translation	RNA transport	176.873	2.72649	0.950099	20.5687	1.82432	11.227	2.28369	57.8762	-12.4805	16.0094	-7.98154	23.4639	2.32169	42.7759	9.89083			2.22583	-0.574575																							2.68655	1
bta00970	2. Genetic Information Processing	2.2 Translation	Aminoacyl-tRNA biosynthesis	162.956	1.57918	1.57918	12.5587	7.77861	4.40809	0.0623271	63.4971	-16.8875	4.91261	-4.91261	29.4809	-2.62297	38.7024	4.53669	7.81681	-7.81681																									-6.88485	1
bta03015	2. Genetic Information Processing	2.2 Translation	mRNA surveillance pathway	104.05	2.63609	-2.63609	12.4159	9.62757	11.6027	11.6027	32.0507	-27.0556	4.79578	-4.79578	14.7068	8.47757	24.5927	19.8983	1.24927	1.24927																									-9.59009	1
bta03050	2. Genetic Information Processing	2.3 Folding, Sorting and Degradation	Proteasome	378.26	1.31124	-1.31124	12.8964	12.8964	8.52281	8.52281	172.17	-165.23	75.0778	-63.3921	30.9745	30.9745	69.8247	63.1401	4.22747	-4.22747	3.25479	-3.25479																							2.92163	1
bta04141	2. Genetic Information Processing	2.3 Folding, Sorting and Degradation	Protein processing in endoplasmic reticulum	344.375	6.77817	0.0842942	17.7218	0.421654	9.79565	-0.581373	144.25	-56.2138	27.0335	-17.5112	63.0514	15.0691	68.3961	29.333	2.96957	-1.35926	4.3791	3.24161																							5.75134	1
bta04130	2. Genetic Information Processing	2.3 Folding, Sorting and Degradation	SNARE interactions in vesicular transport	316.632	5.65764	2.62433	15.8731	15.8731	13.5091	13.5091	131.312	-121.622	19.5821	-19.5821	52.7554	46.3128	73.1525	67.2468			4.78982	4.78982																							-0.945577	1
bta03018	2. Genetic Information Processing	2.3 Folding, Sorting and Degradation	RNA degradation	257.916	3.5755	-3.5755	12.3328	-10.5039	13.9193	-2.34228	108.769	-40.8047	46.7872	-24.8432	20.2112	6.09689	48.9353	10.6227	1.09666	1.09666	2.28971	2.28971																							-13.5425	1
bta03060	2. Genetic Information Processing	2.3 Folding, Sorting and Degradation	Protein export	145.612			6.83339	6.83339	8.98766	8.98766	55.8165	-27.6065	16.3681	-12.0076	10.4801	3.26012	43.5079	19.6979	3.61793	3.61793																									-1.23535	1
bta04120	2. Genetic Information Processing	2.3 Folding, Sorting and Degradation	Ubiquitin mediated proteolysis	113.274	1.81579	-1.81579	11.8306	0.81967	6.10531	3.99421	41.101	7.58877	8.71939	-3.60588	17.9835	-4.15612	23.5682	-0.687123	0.562251	0.562251	1.58761	-0.248423																							-38.3309	1
bta04122	2. Genetic Information Processing	2.3 Folding, Sorting and Degradation	Sulfur relay system	0																																									-0.668322	1
bta03410	2. Genetic Information Processing	2.4 Replication and Repair	Base excision repair	310.534	2.47582	-2.47582	20.4447	-7.9234	13.5415	-0.924718	129.242	29.6467	25.2956	4.94646	50.026	3.21673	65.6973	-28.021			3.81149	-3.81149																							4.37825	1
bta03030	2. Genetic Information Processing	2.4 Replication and Repair	DNA replication	147.341			8.36203	8.36203	10.7837	10.7837	59.453	4.02129	5.36486	5.36486	34.5766	16.1587	18.8316	5.5378			9.96892	-9.96892																							-5.94266	1
bta03450	2. Genetic Information Processing	2.4 Replication and Repair	Non-homologous end-joining	143.082	9.1959	-9.1959	52.6837	-52.6837	17.0887	-17.0887	22.2896	22.2896					41.824	-41.824																											1.62609	1
bta03440	2. Genetic Information Processing	2.4 Replication and Repair	Homologous recombination	120.127			9.1785	9.1785	6.09497	6.09497	49.0702	-17.9858	3.82336	-3.82336	21.3185	3.48977	30.642	12.8024																											-19.7005	1
bta03430	2. Genetic Information Processing	2.4 Replication and Repair	Mismatch repair	117.23	14.7864	-7.09622			13.8602	-13.8602	30.521	21.5451			20.7629	-20.7629	24.1952	-13.4688			13.1046	-2.01287																							0.500701	1
bta03420	2. Genetic Information Processing	2.4 Replication and Repair	Nucleotide excision repair	99.9705			2.60043	2.60043	1.29642	1.29642	52.5574	11.2764	4.82737	4.82737	25.8877	3.48648	12.8012	2.78243																											-0.290887	1
bta02010	3. Environmental Information Processing	3.1 Membrane Transport	ABC transporters	347.926	19.0268	19.0268	16.3147	10.4737	9.92604	-6.04407	147.899	24.1288	17.6439	-6.73643	79.1973	-7.8338	33.7887	6.3009	24.1296	-24.1296																									2.89347	1
bta04370	3. Environmental Information Processing	3.2 Signal Transduction	VEGF signaling pathway	297.699	0.758034	0.758034	14.8044	13.3792	11.1578	8.10456	126.324	28.4799	14.2192	-4.31153	72.1602	-27.2239	41.8827	7.91122	10.5606	1.0191	5.83234	-5.83234																							2.42966	1
bta04020	3. Environmental Information Processing	3.2 Signal Transduction	Calcium signaling pathway	277.276	6.57136	3.32343	19.8612	11.4407	9.41958	1.99164	106.783	6.84454	20.8738	-6.74615	53.5392	-3.77999	51.79	17.9738	5.60077	2.58636	2.83649	1.0454																							2.85917	1
bta04070	3. Environmental Information Processing	3.2 Signal Transduction	Phosphatidylinositol signaling system	244.982	0.645564	0.645564	5.10154	3.50846	2.0157	2.0157	112.364	48.694	18.9001	-6.1188	59.7042	-27.3389	35.9225	6.92953	5.0778	-1.00601	5.2505	5.2505																							3.62	1
bta04310	3. Environmental Information Processing	3.2 Signal Transduction	Wnt signaling pathway	227.253	2.43212	0.669951	17.1437	11.3086	11.8639	6.64537	87.6504	25.7449	16.3781	5.00488	38.7559	-8.94357	45.1494	14.3465	3.86794	0.602299	4.01148	-2.99335																							0.625284	1
bta04010	3. Environmental Information Processing	3.2 Signal Transduction	MAPK signaling pathway	207.889	4.01255	-0.301506	13.7384	3.00729	9.07338	-0.277141	82.7464	27.0221	12.8544	0.89372	39.3854	-16.1478	38.3091	-6.45731	3.91372	-0.468452	3.85547	-3.85547																							-0.875685	1
bta04630	3. Environmental Information Processing	3.2 Signal Transduction	Jak-STAT signaling pathway	182.83	1.99317	0.0505059	9.51619	1.8816	4.18288	-0.201621	69.6906	10.5264	14.0949	0.486217	41.2758	-14.6019	28.8932	2.14465	5.6956	0.874076	7.48789	-1.67871																							1.80998	1
bta04150	3. Environmental Information Processing	3.2 Signal Transduction	mTOR signaling pathway	176.833	3.7138	-3.7138	18.002	0.954256	10.3427	6.90673	62.8973	-42.8957	11.6614	-5.01101	33.4244	33.4244	28.5355	5.8313	2.50734	-2.50734	5.74872	2.33259																							-1.67576	1
bta04350	3. Environmental Information Processing	3.2 Signal Transduction	TGF-beta signaling pathway	165.661	5.04476	1.73684	15.6095	-1.56456	11.1131	-2.2304	49.0648	5.01029	15.5228	6.19274	28.4607	-0.309522	36.666	-5.59452	2.86446	2.86446	1.31466	1.31466																							-0.241187	1
bta04012	3. Environmental Information Processing	3.2 Signal Transduction	ErbB signaling pathway	165.191	5.39375	5.39375	3.80616	0.454661	5.22645	-2.63985	67.6891	4.81	13.128	-3.76223	39.9645	-10.5638	24.6194	4.35745	4.51722	2.09965	0.846484	0.846484
bta04340	3. Environmental Information Processing	3.2 Signal Transduction	Hedgehog signaling pathway	156.483	4.51463	-4.51463	9.24068	-9.24068	2.13432	-2.13432	63.3849	29.8882	13.6881	9.90067	25.1646	-1.23389	33.7537	-2.57988			4.60201	4.60201																							1.14404	1
bta04330	3. Environmental Information Processing	3.2 Signal Transduction	Notch signaling pathway	137.064			13.1156	2.80713	7.89151	-2.0757	51.9775	30.0806	14.0327	14.0327	16.4351	-0.0807088	33.6113	-1.8128																											11.2283	1
bta04512	3. Environmental Information Processing	3.3 Signaling Molecules and Interaction	ECM-receptor interaction	349.903	17.2734	17.2734	6.69977	-0.386311	6.96634	-6.96634	142.07	-57.9088	30.1691	-7.8145	68.5564	31.0656	54.1943	33.9766	6.77704	-0.426412	17.1963	17.1963																							-3.41554	1
bta04514	3. Environmental Information Processing	3.3 Signaling Molecules and Interaction	Cell adhesion molecules (CAMs)	209.793	2.10141	2.10141	11.0676	11.0676	14.6965	12.9503	70.2717	17.9755	28.4116	3.69213	37.6989	-2.43549	33.8177	4.44054	2.60751	2.60751	9.11993	2.52945																							10.5097	1
bta04060	3. Environmental Information Processing	3.3 Signaling Molecules and Interaction	Cytokine-cytokine receptor interaction	173.115	1.15315	0.519291	7.53078	-1.98488	2.92967	-1.8219	65.9598	26.1433	14.1676	0.381164	38.2042	-7.40344	34.5602	-5.75505	5.15915	1.6704	3.45058	0.634417																							1.91139	1
bta04080	3. Environmental Information Processing	3.3 Signaling Molecules and Interaction	Neuroactive ligand-receptor interaction	160.264	0.350892	-0.350892	4.70443	-2.21687	5.03291	-3.70443	74.3311	44.9001	13.6228	3.02716	31.588	-22.4719	24.773	-11.0856	1.1165	1.1165	4.74469	-3.58643																							5.0991	1
bta04146	4. Cellular Processes	4.1 Transport and Catabolism	Peroxisome	516.074	7.63726	-1.36784	26.0071	-3.01406	15.3135	-7.16038	229.016	-96.38	94.6659	-75.1375	46.9075	-11.7094	85.9417	25.0346	5.26885	-5.26885	5.3157	-0.759771																							-19.6688	1
bta04145	4. Cellular Processes	4.1 Transport and Catabolism	Phagosome	345.172	2.82766	2.82766	33.4314	26.7294	33.4376	26.1179	121.046	-58.498	23.2144	-6.83824	50.8448	20.2328	68.003	41.7104	2.80939	2.80939	9.55832	-2.48137																							0.187997	1
bta04142	4. Cellular Processes	4.1 Transport and Catabolism	Lysosome	325.005	3.1695	2.06808	55.9235	55.9235	42.4938	40.3915	94.1094	-71.8311	12.7803	-11.1513	52.5701	40.3652	55.1992	50.839	2.73701	1.23876	6.02273	-6.02273																							2.08087	1
bta04140	4. Cellular Processes	4.1 Transport and Catabolism	Regulation of autophagy	239.353	3.19515	3.19515	38.1865	30.2542	16.457	11.762	50.6831	-50.6831	14.6155	5.43973	36.6351	36.6351	69.2346	69.2346	7.56478	-7.56478	2.78145	2.78145																							-27.4473	1
bta04144	4. Cellular Processes	4.1 Transport and Catabolism	Endocytosis	221.244	3.48727	1.23331	16.1828	0.276398	11.5345	-2.20864	86.3038	-5.36615	14.4866	0.93783	31.4909	4.88253	53.4335	4.22359	1.79504	0.726968	2.52917	2.52917																							6.32467	1
bta04810	4. Cellular Processes	4.2 Cell Motility	Regulation of actin cytoskeleton	305.972	4.18979	2.21059	26.6684	9.79025	16.5258	6.10389	111.026	-50.1577	21.1238	-14.7803	50.4454	14.109	61.6552	42.1888	0.813603	-0.203446	13.5244	5.36769																							4.54316	1
bta04114	4. Cellular Processes	4.3 Cell Growth and Death	Oocyte meiosis	329.666	4.65102	0.0438213	23.3299	14.8691	11.919	9.80756	129.74	-39.3754	29.6424	-18.9435	58.7164	14.517	59.5406	29.2343	8.15577	2.69453	3.97101	3.03228																							-8.13832	1
bta04115	4. Cellular Processes	4.3 Cell Growth and Death	p53 signaling pathway	301.851	13.3083	6.0048	14.8442	-3.18862	13.6044	-8.6378	116.68	5.09399	28.3174	-7.85023	55.6568	-5.75978	48.0902	2.31441	5.85344	-1.43574	5.49636	-1.62289																							6.58411	1
bta04110	4. Cellular Processes	4.3 Cell Growth and Death	Cell cycle	213.265	3.33521	0.476242	14.3871	3.9459	10.9165	8.98085	84.8034	-24.7579	20.5785	-12.0379	32.2773	8.34309	41.1519	13.5939	0.645991	0.645991	5.16897	-3.5444																							3.08594	1
bta04210	4. Cellular Processes	4.3 Cell Growth and Death	Apoptosis	181.113	6.21826	-1.02568	14.1659	10.7333	11.5742	8.91914	63.7169	-13.0383	19.0401	-6.22363	17.5909	8.78334	41.5626	14.9536	1.03359	-1.03359	6.21021	-1.6693																							2.40415	1
bta04520	4. Cellular Processes	4.4 Cell Communication	Adherens junction	377.268	2.43079	-0.997419	42.8097	17.6774	31.0909	16.1253	128.029	-58.3801	12.6641	-3.86998	66.1757	27.8625	78.9398	40.1791			15.1286	-2.54867																							2.39834	1
bta04510	4. Cellular Processes	4.4 Cell Communication	Focal adhesion	342.615	8.52425	5.36143	22.4267	8.8555	16.2764	4.18233	129.139	-57.2661	22.7414	-5.94022	59.1865	34.0191	63.852	35.0215	2.69028	-2.69028	17.7782	10.0836																							2.15415	1
bta04530	4. Cellular Processes	4.4 Cell Communication	Tight junction	284.017	3.16144	-1.49843	18.355	10.8035	13.9731	9.54032	112.283	-57.6819	22.4477	-9.10888	44.1445	17.3574	64.9364	42.875	1.21493	1.21493	3.50125	3.50125																							3.59346	1
bta04540	4. Cellular Processes	4.4 Cell Communication	Gap junction	278.597	4.26931	3.24446	15.2941	14.0163	6.46304	2.11929	119.153	4.41067	21.1705	-6.4626	56.9415	-12.5069	50.4673	24.79	4.14284	1.60021	0.695957	-0.695957																							1.83106	1
bta04612	5. Organismal Systems	5.1 Immune System	Antigen processing and presentation	362.428	2.24327	2.24327	51.0635	51.0635	45.7521	45.7521	96.3267	-43.5394	20.3348	-4.12759	51.5555	31.8142	71.1307	53.1882	7.28395	2.78226	16.7376	-12.5254																							2.30191	1
bta04621	5. Organismal Systems	5.1 Immune System	NOD-like receptor signaling pathway	358.391			21.5332	12.5168	15.969	8.14115	136.425	30.061	18.885	5.18611	93.4435	13.67	58.5622	8.73711	8.24514	1.88734	5.32782	-0.0314105																							5.42817	1
bta04670	5. Organismal Systems	5.1 Immune System	Leukocyte transendothelial migration	347.056	1.68684	0.0715424	28.5766	12.596	19.8959	8.53114	126.48	-4.56351	24.8752	-3.25153	63.6143	8.23426	63.9908	39.0805	7.45876	7.45876	10.4778	5.45196																							3.68421	1
bta04666	5. Organismal Systems	5.1 Immune System	Fc gamma R-mediated phagocytosis	311.926	3.14944	3.14944	29.533	16.0129	25.3189	14.1575	116.636	13.1593	15.0254	-2.3873	49.0249	-12.9529	57.2714	4.19568	5.10605	-1.51735	10.8611	-1.74201																							-0.277253	1
bta04664	5. Organismal Systems	5.1 Immune System	Fc epsilon RI signaling pathway	275.242	0.772897	0.772897	16.2149	14.7617	17.1052	8.50233	114.886	78.5995	15.4761	5.03529	59.3099	-50.0111	37.1221	-8.83017	9.14485	6.25324	5.21011	-5.21011																							4.16245	1
bta04672	5. Organismal Systems	5.1 Immune System	Intestinal immune network for IgA production	245.516	0.992729	0.992729	18.9453	9.80521	25.8354	25.8354	66.0343	25.0135	24.3686	-20.9732	33.845	-24.2794	45.1159	28.6347	17.0912	9.74003	13.2873	-9.73411																							-4.38681	1
bta04062	5. Organismal Systems	5.1 Immune System	Chemokine signaling pathway	242.328	2.39532	0.487455	15.1614	9.10037	9.0767	3.18556	94.8186	-1.87846	18.2554	-2.27508	43.9275	1.65709	49.9168	13.4593	3.86422	2.72103	4.91208	-0.193887																							14.0724	1
bta04640	5. Organismal Systems	5.1 Immune System	Hematopoietic cell lineage	218.596	0.779642	-0.779642	6.47601	-2.26541	1.85072	-0.360623	100.631	58.5227	21.8164	-9.90248	44.5962	-35.9325	35.945	-8.72497	5.02426	0.319487	1.47703	-1.47703																							18.3306	1
bta04660	5. Organismal Systems	5.1 Immune System	T cell receptor signaling pathway	208.112	2.0028	2.0028	10.3801	9.48721	7.96288	7.96288	88.0646	-0.108841	12.418	1.72462	45.0527	4.1282	29.0106	4.55733	9.32822	-2.57513	3.89172	-3.89172																							2.95221	1
bta04662	5. Organismal Systems	5.1 Immune System	B cell receptor signaling pathway	200.916	3.459	3.459	18.3545	11.6159	13.6814	6.45509	71.1421	-49.8407	11.2384	-11.2384	36.523	14.9514	30.9468	23.5874	7.30362	-7.30362	8.26719	-2.05897																							9.82408	1
bta04622	5. Organismal Systems	5.1 Immune System	RIG-I-like receptor signaling pathway	195.137			6.42934	2.04544	6.2805	-0.783667	92.3536	70.6925	9.31786	9.31786	41.6232	-36.3834	34.5606	-10.2608	4.57198	4.57198																									3.86452	1
bta04620	5. Organismal Systems	5.1 Immune System	Toll-like receptor signaling pathway	184.623	2.30878	2.30878	6.25279	1.61938	2.01133	-2.01133	85.2042	36.9923	7.71485	1.34187	42.6948	-17.9421	29.9195	1.34828	8.51665	-0.73184																									-3.98251	1
bta04650	5. Organismal Systems	5.1 Immune System	Natural killer cell mediated cytotoxicity	172.421	1.10478	1.10478	16.3459	11.0723	11.7088	6.05342	57.821	-13.6364	10.6909	-0.559015	34.5063	9.84877	26.8146	11.8205	6.62559	-3.55699	6.80262	-0.899282																							-0.353256	1
bta04610	5. Organismal Systems	5.1 Immune System	Complement and coagulation cascades	164.577	16.7456	-11.5745	23.0613	-14.9795	12.974	-9.59314	41.227	26.0877	4.51064	4.51064	32.5928	-9.30713	31.4729	-18.2457	1.99279	-1.99279																									-0.949454	1
bta04623	5. Organismal Systems	5.1 Immune System	Cytosolic DNA-sensing pathway	119.085	2.02399	-2.02399	3.84845	-3.84845			48.1342	5.53468	23.2096	-23.2096	22.1388	-7.36513	13.2424	-1.29805	3.09525	-3.09525	3.3919	-3.3919																							2.13071	1
bta03320	5. Organismal Systems	5.2 Endocrine System	PPAR signaling pathway	817.69	16.8709	-11.8511	21.0601	-9.19633	8.38858	-3.12237	351.535	-289.274	214.989	-188.772	36.0647	6.8446	160.278	144.464	1.28677	-1.28677	7.2167	7.2167																							2.17982	1
bta04914	5. Organismal Systems	5.2 Endocrine System	Progesterone-mediated oocyte maturation	364.674	6.07822	-6.07822	23.3448	-5.8028	14.3062	0.0348657	144.57	46.4523	24.2937	11.9587	76.159	-14.3901	61.9026	-26.0757	9.59902	3.73867	4.42095	1.66021																							-1.19003	1
bta04912	5. Organismal Systems	5.2 Endocrine System	GnRH signaling pathway	359.666	3.01738	2.16822	14.7387	9.28601	10.8218	-0.677491	157.517	68.3101	30.9052	-3.76901	72.6943	-37.9118	60.9215	2.16282	7.34896	5.24221	1.70169	0.548386																							3.95011	1
bta04920	5. Organismal Systems	5.2 Endocrine System	Adipocytokine signaling pathway	348.062	1.43935	-0.448616	3.53378	-3.53378	4.53349	-4.53349	157.499	-45.8219	91.2137	-58	27.4318	-6.4269	61.2491	29.0705			1.16121	1.16121																							2.94477	1
bta04916	5. Organismal Systems	5.2 Endocrine System	Melanogenesis	346.228	5.46777	0.941033	23.034	2.06527	8.9958	1.88757	139.89	32.8621	34.7437	-8.50388	56.4414	-23.723	71.5845	10.5589	3.5336	1.36489	2.5372	1.34998																							7.26574	1
bta04910	5. Organismal Systems	5.2 Endocrine System	Insulin signaling pathway	337.799	8.13064	-2.88705	17.8363	-2.53076	9.81724	6.27408	136.473	-49.7286	66.1999	-38.4595	31.2775	3.87622	63.5155	16.4952	1.72726	0.158409	2.82168	0.299407																							5.00386	1
bta04614	5. Organismal Systems	5.2 Endocrine System	Renin-angiotensin system	145.754	8.49671	8.49671	62.5867	62.5867	23.6083	23.6083	17.8854	-17.8854			20.2484	20.2484	12.9285	12.9285																											6.61299	1
bta04260	5. Organismal Systems	5.3 Circulatory System	Cardiac muscle contraction	600.246	4.43728	-4.43728	2.3853	0.707174	10.9413	10.9413	270.552	-251.545	140.942	-134.752	34.7738	28.8903	133.069	127.472			3.14519	3.14519																							-1.03487	1
bta04270	5. Organismal Systems	5.3 Circulatory System	Vascular smooth muscle contraction	318.769	4.31117	1.65193	20.1799	10.3077	9.88284	-0.284335	129.18	13.5793	30.2279	1.9835	60.1545	0.142531	54.3691	24.8199	4.29865	2.1919	6.16505	3.57801																							0.652053	1
bta04975	5. Organismal Systems	5.4 Digestive System	Fat digestion and absorption	703.015	25.3683	-20.3612	27.8417	-27.8417	5.3341	-5.3341	304.934	-137.467	157.799	-135.811	60.7189	-36.2178	108.921	7.97218	4.9209	-4.9209	7.17664	0.124545																							3.77479	1
bta04978	5. Organismal Systems	5.4 Digestive System	Mineral absorption	543.704	24.1754	6.11984	50.7067	19.4714	30.1425	15.088	159.581	-136.032	92.0821	-20.4314	72.4296	67.2036	94.9026	65.7183	1.91224	1.91224	17.7715	17.7715																							-3.87903	1
bta04971	5. Organismal Systems	5.4 Digestive System	Gastric acid secretion	334.048	5.65122	1.07086	16.6994	5.81029	8.65183	0.688776	136.557	54.7266	31.2575	0.0708319	60.6275	-18.2805	65.8678	0.610278	3.08423	3.08423	5.65157	1.39333
bta04976	5. Organismal Systems	5.4 Digestive System	Bile secretion	300.384	9.39988	7.9501	13.0504	9.21351	3.82817	-0.600671	136.569	82.0703	20.8962	10.7749	59.5352	-31.008	49.4368	-4.0259	4.06216	4.06216	3.60625	-3.60625																							0.731688	1
bta04970	5. Organismal Systems	5.4 Digestive System	Salivary secretion	290.869	3.98522	2.86369	17.7202	13.5121	10.8989	0.642908	116.408	32.3759	29.3098	0.0248319	49.1337	-12.8992	57.1286	19.7475	3.14242	3.14242	3.14181	-0.170016																							-0.935453	1
bta04972	5. Organismal Systems	5.4 Digestive System	Pancreatic secretion	238.375	2.12801	-0.420038	13.5981	12.1376	12.8308	5.95908	89.3058	36.4378	14.9946	3.17575	44.6911	-25.3314	48.6249	7.97727	2.7303	2.7303	9.47149	-9.47149																							0.458702	1
bta04977	5. Organismal Systems	5.4 Digestive System	Vitamin digestion and absorption	234.33	40.474	30.5354	8.01345	8.01345			64.8023	-52.6651	2.35658	-2.35658	74.5979	57.754	27.327	14.1286	16.7588	-16.7588																									-6.28723	1
bta04974	5. Organismal Systems	5.4 Digestive System	Protein digestion and absorption	205.783	15.3254	15.3254	5.02933	0.983756	6.20443	2.65274	68.2242	-57.3949	7.18563	-2.72313	48.0352	36.1328	29.2398	22.3128	4.29437	-4.29437	22.2443	8.88353																							4.28004	1
bta04973	5. Organismal Systems	5.4 Digestive System	Carbohydrate digestion and absorption	115.868			2.18701	-2.18701			60.7743	60.7743	9.80997	9.80997	17.1169	-17.1169	25.9802	-25.9802																											1.03366	1
bta04964	5. Organismal Systems	5.5 Excretory System	Proximal tubule bicarbonate reclamation	555.963	4.54827	-4.54827	9.47656	-9.47656			235.779	-235.779	215.598	-215.598			90.5612	90.5612																											1.98834	1
bta04966	5. Organismal Systems	5.5 Excretory System	Collecting duct acid secretion	398.71			33.952	27.5113	41.9495	33.6926	161.679	-119.069	38.7939	-24.0658	63.8235	40.3466	43.248	25.9089			15.2642	5.75033																							-12.5747	1
bta04962	5. Organismal Systems	5.5 Excretory System	Vasopressin-regulated water reabsorption	251.647	13.4139	3.33622	40.2515	17.4256	14.9638	4.08358	55.6628	-1.4858	31.354	1.24134	24.3415	7.32621	68.328	24.9803			3.33176	0.547936																							-1.68534	1
bta04961	5. Organismal Systems	5.5 Excretory System	Endocrine and other factor-regulated calcium reabsorption	208.05	8.33549	8.33549	26.1188	23.1603	17.0878	3.80279	59.3346	-53.8129	9.92276	-7.80405	32.4127	32.4127	53.4461	51.1525			1.39191	-1.39191																							4.72745	1
bta04960	5. Organismal Systems	5.5 Excretory System	Aldosterone-regulated sodium reabsorption	172.914	1.6932	-1.6932	3.51751	1.20152			74.2133	-9.40756	5.1606	2.2944	58.0692	10.7273	16.2232	-1.1013	9.36548	3.56726	4.672	4.672
bta04724	5. Organismal Systems	5.6 Nervous System	Glutamatergic synapse	360.684	4.39638	2.01243	17.9775	8.56615	10.733	-3.03819	164.491	19.203	19.7246	-3.49525	73.0597	-14.1633	62.9074	26.3066	5.43953	3.70676	1.95439	0.767168																							2.0389	1
bta04730	5. Organismal Systems	5.6 Nervous System	Long-term depression	320.043	5.92912	-1.33194	19.3148	-2.29521	10.9401	-5.08071	112.392	-46.2906	25.1478	-8.47826	60.1203	13.529	74.8795	8.07923	5.89983	-5.89983	5.41965	5.41965																							6.98186	1
bta04722	5. Organismal Systems	5.6 Nervous System	Neurotrophin signaling pathway	312.474	1.23894	0.200821	18.9726	16.702	11.3566	6.76542	128.358	-45.0106	31.095	-16.7585	50.6953	8.86803	62.696	39.9841	4.8582	3.32203	3.20344	1.07851																							7.18193	1
bta04720	5. Organismal Systems	5.6 Nervous System	Long-term potentiation	255.722	4.74465	1.34028	21.3771	11.1111	15.5928	4.05144	94.6659	-31.6217	23.8559	-22.1037	47.4475	2.14956	37.4147	29.28	5.96755	0.214671	4.65597	-1.23194																							-51.827	1
bta04742	5. Organismal Systems	5.7 Sensory System	Taste transduction	282.826	15.5682	-7.55386	25.1694	-14.5524	5.08952	-5.08952	86.8312	27.3894	13.8727	-13.8727	46.5891	-38.5163	67.0753	36.1503	12.8114	12.8114	9.81881	9.81881																							2.59845	1
bta04744	5. Organismal Systems	5.7 Sensory System	Phototransduction	268.303	6.0639	6.0639	13.5683	-5.8978	7.94235	-4.52486	90.0627	8.94061	37.2466	19.3179	33.4701	-16.8469	62.5886	-13.9033	8.72729	-4.14222	8.633	-0.586663																							6.05138	1
bta04740	5. Organismal Systems	5.7 Sensory System	Olfactory transduction	0																																									5.07732	1
bta04360	5. Organismal Systems	5.8 Development	Axon guidance	261.442	3.26448	3.26448	17.3529	14.8407	9.16393	6.15796	103.458	-32.4611	17.2151	-11.3505	51.9076	9.67218	50.031	39.2681	2.87168	-1.49611	6.1775	0.337323																							2.09029	1
bta04380	5. Organismal Systems	5.8 Development	Osteoclast differentiation	184.633	2.58601	2.58601	11.3716	3.32534	6.53706	-2.71448	73.8409	32.7454	14.6447	5.54943	36.9345	-10.802	29.6638	-0.713401	7.34261	1.16965	1.71164	-0.294995																							5.06004	1
bta04320	5. Organismal Systems	5.8 Development	Dorso-ventral axis formation	157.193			3.08798	-3.08798			80.0273	-40.9389	23.2448	-7.76534	36.8133	-1.3002	7.87476	7.87476	6.14467	-6.14467																									2.43096	1
bta04710	5. Organismal Systems	5.9 Environmental Adaptation	Circadian rhythm - mammal	133.34			6.89612	6.89612	6.94737	6.94737	58.3558	-17.6932			42.9577	18.7316	18.1831	18.1831																											-39.9842	1
bta05210	6. Human Diseases	6.1 Cancers	Colorectal cancer	368.127	12.6905	-3.40354	23.8797	10.5199	22.1848	-0.952569	132.585	-36.0352	29.3883	-16.5019	51.6366	-3.75972	82.8852	23.626	4.06399	-4.06399	8.81263	-3.48194																							6.98317	1
bta05217	6. Human Diseases	6.1 Cancers	Basal cell carcinoma	267.968			10.614	-10.614	3.79499	-3.79499	123.758	42.6288	20.8107	-3.00265	48.6759	-14.0662	54.9092	2.95439			5.40525	5.40525																							5.52157	1
bta05214	6. Human Diseases	6.1 Cancers	Glioma	264.157	1.56363	1.56363	10.4613	3.9476	4.10739	4.10739	105.162	-77.0295	23.6134	-20.6807	60.4982	26.3357	46.4593	32.2726	6.25949	-1.55431	6.03216	6.03216																							4.02348	1
bta05200	6. Human Diseases	6.1 Cancers	Pathways in cancer (overview)	246.85	3.49831	-0.358738	14.102	4.61248	9.92491	1.64147	96.7252	-31.9492	18.9272	-11.2598	40.4431	8.86014	51.9067	22.8011	2.62457	-1.70798	8.6983	4.55873																							-31.8133	1
bta05222	6. Human Diseases	6.1 Cancers	Small cell lung cancer	232.644	3.97901	-0.531962	7.56331	3.33562	9.45911	0.792243	90.5241	-62.1717	26.3057	-22.2411	26.7669	18.5916	51.797	37.5875			16.2488	13.3328																							-38.7429	1
bta05215	6. Human Diseases	6.1 Cancers	Prostate cancer	207.139	2.89832	-1.81544	11.1445	-1.86892	3.64866	2.20145	86.07	-66.4266	13.7739	-11.6454	45.8675	20.6759	37.7596	16.7905	2.83565	-2.83565	3.14135	3.14135																							-4.41745	1
bta05216	6. Human Diseases	6.1 Cancers	Thyroid cancer	206.245			4.4228	1.20057			97.2476	-63.7049	17.4386	-17.4386	45.4045	8.60762	33.2704	27.3678	3.20592	-3.20592	5.25566	5.25566																							-29.6787	1
bta05212	6. Human Diseases	6.1 Cancers	Pancreatic cancer	204.579	2.43079	-0.997419	29.1796	16.3056	20.0981	5.93988	59.0604	-12.2781	15.4366	-5.04902	27.311	-7.58616	45.1095	5.48542	1.34066	-1.34066	4.61199	-4.61199																							-9.97594	1
bta05211	6. Human Diseases	6.1 Cancers	Renal cell carcinoma	189.696			10.1362	8.68298	5.65594	5.65594	81.2717	-79.0537	24.4558	-24.4558	21.4903	12.5224	38.2377	38.2377	2.87807	-2.87807	5.56993	-0.842852																							5.93499	1
bta05218	6. Human Diseases	6.1 Cancers	Melanoma	149.287	0.745985	0.745985	3.25686	-3.25686			67.2077	-41.8635	8.10693	-5.1743	44.9975	10.121	17.7431	3.5563	3.9069	-3.9069	3.32231	3.32231																							7.07965	1
bta05213	6. Human Diseases	6.1 Cancers	Endometrial cancer	139.952	0.90728	0.90728	1.00151	-1.00151			65.3276	-42.5297	14.3403	-14.3403	30.0992	0.36134	24.8112	21.142	1.99287	-1.99287	1.47217	1.47217																							4.74817	1
bta05219	6. Human Diseases	6.1 Cancers	Bladder cancer	127.219			7.45467	0.153195	1.38571	1.38571	55.2311	-12.6661	13.1485	-9.57584	26.7397	-11.5198	18.3691	-1.62995	2.63343	-2.63343	2.25709	-2.25709																							9.63771	1
bta05220	6. Human Diseases	6.1 Cancers	Chronic myeloid leukemia	103.28	2.26021	-0.990678	8.28353	-5.64844	4.26637	-4.26637	36.4472	-22.2967	5.98356	-5.98356	20.3289	-0.292668	23.5488	2.6947	1.27131	-1.27131	0.890268	0.890268																							8.34784	1
bta05221	6. Human Diseases	6.1 Cancers	Acute myeloid leukemia	93.1438	0.932091	-0.932091	0.842175	-0.842175	2.07729	2.07729	40.9999	-2.34268	6.83018	-6.83018	26.6493	-16.964	10.7877	0.8973	1.67582	-1.67582	2.34932	-2.34932																							1.136	1
bta05223	6. Human Diseases	6.1 Cancers	Non-small cell lung cancer	84.3206			1.05873	-1.05873			38.1002	-12.8439	5.31603	-5.31603	28.7785	-10.9152	5.93565	5.93565	5.1315	0.918016																									5.05155	1
bta05323	6. Human Diseases	6.2 Immune System Diseases	Rheumatoid arthritis	278.125	2.39479	2.39479	18.4652	13.3067	19.3822	17.5473	97.0269	-20.3281	22.4524	-11.8657	55.619	8.64269	41.9324	17.5335	10.8558	1.06917	9.9959	-1.32476																							2.13846	1
bta05332	6. Human Diseases	6.2 Immune System Diseases	Graft-versus-host disease	263.741			35.0416	22.3249	38.0783	38.0783	60.0821	2.95489	23.998	-5.85078	36.6069	-6.85049	39.3039	16.3735	18.7383	0.0811154	11.8915	-11.8915																							2.16748	1
bta05330	6. Human Diseases	6.2 Immune System Diseases	Allograft rejection	236.451			24.4339	24.4339	32.4371	32.4371	69.233	25.1367	20.4427	-4.984	36.0136	-21.9375	32.1604	15.2684	11.6004	4.43101	10.1298	-10.1298																							2.14997	1
bta05310	6. Human Diseases	6.2 Immune System Diseases	Asthma	206.8			30.2966	30.2966	48.6314	48.6314	45.5977	-24.4375	20.1918	-20.1918	15.3498	-15.3498	22.3071	22.3071	8.33746	8.33746	16.0885	-16.0885																							1.09922	1
bta05320	6. Human Diseases	6.2 Immune System Diseases	Autoimmune thyroid disease	182.548			23.5612	23.5612	31.2786	31.2786	47.1509	4.62952	14.1995	-10.3191	17.8486	-17.8486	31.0118	14.7231	7.72942	7.72942	9.76803	-9.76803																							-0.197132	1
bta05340	6. Human Diseases	6.2 Immune System Diseases	Primary immunodeficiency	118.22			10.4272	10.4272	14.9727	14.9727	38.5951	38.5951	17.3134	17.3134	5.06205	-5.06205	31.8491	-31.8491																											-3.08737	1
bta05322	6. Human Diseases	6.2 Immune System Diseases	Systemic lupus erythematosus	0																																									-4.67186	1
bta05012	6. Human Diseases	6.3 Neurodegenerative Diseases	Parkinson's disease	924.715	8.31112	-7.22085	13.0051	9.39815	20.2873	19.2213	436.424	-413.376	192.321	-191.52	64.0515	49.9063	184.466	173.063	3.97876	-3.97876	1.87073	1.87073																							0.990506	1
bta05010	6. Human Diseases	6.3 Neurodegenerative Diseases	Alzheimer's disease	828.91	9.36558	-3.86696	12.1262	4.3091	17.3501	13.2886	389.809	-342.301	166.715	-161.4	66.6719	46.0742	160.373	144.064	3.49239	-3.49239	3.00719	3.00719																							-4.75573	1
bta05016	6. Human Diseases	6.3 Neurodegenerative Diseases	Huntington's disease	755.869	7.16624	-5.46162	15.7803	8.6494	18.6878	16.5429	352.54	-336.241	148.843	-145.899	58.1731	47.4398	149.924	139.409	2.97692	-2.97692	1.77774	1.77774																							-1.9905	1
bta05020	6. Human Diseases	6.3 Neurodegenerative Diseases	Prion diseases	422.287	9.65689	0.339783	33.5123	6.71047	14.3547	9.76152	171.966	-123.781	63.0932	-57.8341	48.8651	24.777	65.2429	38.255	6.82293	-6.82293	8.77301	5.88976																							-4.40395	1
bta05014	6. Human Diseases	6.3 Neurodegenerative Diseases	Amyotrophic lateral sclerosis (ALS)	375.752	4.98965	-3.53107	6.13825	3.36833	7.26411	0.842496	169.742	-37.3289	47.1475	-36.6519	55.6208	-2.59066	78.0055	33.4842	6.84348	3.57046																									-5.5726	1
bta05416	6. Human Diseases	6.4 Cardiovascular Diseases	Viral myocarditis	471.343	4.92521	-3.3485	42.6427	42.6427	42.1325	38.613	154.178	-91.9675	49.0488	-31.1857	41.2479	15.9622	113.44	79.3837	4.32847	4.32847	19.3995	0.312925																							1.9855	1
bta05414	6. Human Diseases	6.4 Cardiovascular Diseases	Dilated cardiomyopathy (DCM)	384.425	3.77173	2.71028	19.314	17.9955	13.0794	9.83686	170.47	16.2126	28.0592	-6.88536	73.5148	-4.51114	68.1946	28.8538	4.63071	1.31745	3.39053	1.9489																							-3.58986	1
bta05412	6. Human Diseases	6.4 Cardiovascular Diseases	Arrhythmogenic right ventricular cardiomyopathy (ARVC)	357.909	3.44764	-3.44764	21.6349	15.7078	14.6687	14.6687	157.824	-24.9136	25.9036	-15.1917	57.1189	-4.25955	74.0654	35.1589			3.24594	-0.588849																							-4.19632	1
bta05410	6. Human Diseases	6.4 Cardiovascular Diseases	Hypertrophic cardiomyopathy (HCM)	316.872			18.6229	11.9982	12.0284	12.0284	139.325	-32.7868	23.7057	-10.2865	59.7465	20.4999	56.1867	27.3067	4.26664	-4.26664	2.99008	2.99008																							-2.4005	1
bta04930	6. Human Diseases	6.5 Metabolic Diseases	Type II diabetes mellitus	337.843			3.06722	-3.06722	5.36354	5.36354	175.207	-38.9432	48.2624	-18.635	40.5839	10.0543	65.3595	8.80627																											-3.66673	1
bta04940	6. Human Diseases	6.5 Metabolic Diseases	Type I diabetes mellitus	281.647			23.5612	23.5612	31.2786	31.2786	91.4063	-0.406925	34.1508	-19.2441	34.7274	-21.1541	45.5688	29.2801	11.1861	4.27276	9.76803	-9.76803																							-2.17247	1
bta04950	6. Human Diseases	6.5 Metabolic Diseases	Maturity onset diabetes of the young	0																																									-3.81231	1
bta05100	6. Human Diseases	6.6 Infectious Diseases	Bacterial invasion of epithelial cells	473.298	2.98562	2.98562	36.5604	26.4185	25.1763	17.5622	166.846	-131.2	17.0111	-13.8214	89.5355	63.1591	110.326	93.8958			24.8568	9.08352																							4.18811	1
bta05145	6. Human Diseases	6.6 Infectious Diseases	Toxoplasmosis	287.081	2.2322	-0.866242	15.188	11.6019	18.9069	8.44444	114.718	-7.50016	29.2616	-14.2209	43.996	-7.01326	49.6635	20.3068	4.33809	2.38281	8.77643	1.26814																							5.49828	1
bta05152	6. Human Diseases	6.6 Infectious Diseases	Tuberculosis	285.393	1.79255	-0.742536	24.4039	20.9519	26.8535	20.9123	103.14	-36.4015	27.7959	-16.6659	35.9503	7.59037	52.888	34.6574	5.41877	0.934484	7.15017	-5.84847
bta05146	6. Human Diseases	6.6 Infectious Diseases	Amoebiasis	255.544	12.2006	12.2006	15.0337	4.39903	7.02936	-2.30566	88.1532	-32.8962	10.1459	-3.25943	53.6331	31.0297	47.7356	31.8514	5.59041	-5.59041	16.0223	15.0377																							3.45317	1
bta05140	6. Human Diseases	6.6 Infectious Diseases	Leishmaniasis	241.565	3.0224	3.0224	17.4461	16.0986	19.9523	19.9523	96.0426	34.7886	12.812	0.3298	48.511	-15.9265	25.48	8.55214	10.2754	1.82223	8.0236	-8.0236																							8.08198	1
bta05142	6. Human Diseases	6.6 Infectious Diseases	Chagas disease	235.528	6.84304	6.84304	13.3424	1.52422	8.76463	-2.01398	87.254	15.2708	13.2258	-0.165585	54.7251	5.19022	43.1797	6.20106	7.04007	-1.24981	1.15275	1.15275																							6.9025	1
bta05143	6. Human Diseases	6.6 Infectious Diseases	African trypanosomiasis	225.339			9.65683	-9.65683	2.77044	-2.77044	61.8096	-11.3817	30.0493	30.0493	78.1579	52.9017	14.4214	8.99102	9.75264	-9.75264	18.7213	18.7213																							4.74933	1
bta05144	6. Human Diseases	6.6 Infectious Diseases	Malaria	207.293	4.95579	4.95579	6.62341	-4.38803	3.50743	-3.50743	58.3602	7.89386	34.9108	32.5397	67.2881	36.9818	18.0982	-1.89087	5.50149	-5.50149	8.04723	8.04723																							1.1554	1
bta05150	6. Human Diseases	6.6 Infectious Diseases	Staphylococcus aureus infection	158.158	8.39249	-0.635891	24.1309	10.1044	25.8354	25.8354	28.4824	-14.9155	13.125	-8.32875	17.7407	-0.754467	24.4859	15.0479	7.41846	1.44009	8.54702	-8.54702																							-0.835191	1
bta05160	6. Human Diseases	6.6 Infectious Diseases	Hepatitis C	156.105	2.95553	2.95553	7.91408	5.48026	6.04322	0.99671	64.5257	24.3914	10.3885	1.54433	32.5515	-18.2461	27.8293	4.48486	2.92959	2.92959	0.967476	-0.967476																							5.86908	1
bta05162	6. Human Diseases	6.6 Infectious Diseases	Measles	144.974	1.06015	1.06015	5.87747	2.47652	2.07696	2.07696	58.2913	12.7164	9.37513	0.519333	38.9391	-9.64955	23.7738	7.14006	2.49486	-2.49486	3.0855	-0.97941																							2.04056	1
				0
				0
				0
				0
				0
				0
				0
				0
				0
				0
				0
				0
				0
				0
				0
				0
				0
				0
				0
				0
				0
				0
				0
				0
				0
				0
				0
				0
				0
				0
				0
				0
				0
				0
				0
				0
				0
				0
				0
				0
				0
				0
				0
				0
				0
				0
				0
				0
				0
				0
				0
				0
				0
				0
				0
				0
				0
				0
				0
				0
				0
				0
				0
				0
				0
				0
				0
				0

## Sheet: Sorted by comparison
1vs-14CTR				14vs-14CTR				14vs1CTR				1vs-14OVER				14vs-14OVER				14vs1OVER				-14OvsC				1OvsC				14OvsC
Caffeine metabolism	90.9065	90.9065	1	Caffeine metabolism	210.67	210.67	1	Ribosome	63.8941	63.8941	1	Fatty acid biosynthesis	1378.41	-1378.41	1	Fatty acid biosynthesis	969.523	-969.523	1	Fatty acid elongation in mitochondria	116.823	4.89645	1	Fatty acid biosynthesis	402.78	402.78	1	ABC transporters	24.1296	-24.1296	1	Bacterial invasion of epithelial cells	24.8568	9.08352	1
Fatty acid biosynthesis	77.7607	-77.7607	1	Ribosome	151.339	151.339	1	Phenylalanine, tyrosine and tryptophan biosynthesis	55.7094	-55.7094	1	Citrate cycle (TCA cycle)	696.822	-675.679	1	Biosynthesis of unsaturated fatty acids	423.454	-423.454	1	Ether lipid metabolism	114.059	-66.355	1	Pyruvate metabolism	212.129	205.016	1	Other glycan degradation	23.872	-23.872	1	Protein digestion and absorption	22.2443	8.88353	1
Biosynthesis of unsaturated fatty acids	47.3419	-47.3419	1	Phenylalanine, tyrosine and tryptophan biosynthesis	89.5379	-89.5379	1	Asthma	48.6314	48.6314	1	Pyruvate metabolism	633.721	-594.714	1	Pyruvate metabolism	375.869	-375.869	1	Citrate cycle (TCA cycle)	107.707	45.4621	1	Propanoate metabolism	203.319	195.353	1	Synthesis and degradation of ketone bodies	22.2376	-22.2376	1	Porphyrin and chlorophyll metabolism	19.6755	19.6755	1
Vitamin digestion and absorption	40.474	30.5354	1	Fatty acid biosynthesis	70.6773	-70.6773	1	Antigen processing and presentation	45.7521	45.7521	1	Propanoate metabolism	539.198	-495.509	1	Propanoate metabolism	326.391	-326.391	1	NOD-like receptor signaling pathway	93.4435	13.67	1	Citrate cycle (TCA cycle)	190.018	178.016	1	Steroid hormone biosynthesis	21.0253	-21.0253	1	Viral myocarditis	19.3995	0.312925	1
Porphyrin and chlorophyll metabolism	31.8132	17.8072	1	Metabolism of xenobiotics by cytochrome P450	70.2331	-60.8641	1	Ubiquinone and other terpenoid-quinone biosynthesis	43.5221	-43.5221	1	Biosynthesis of unsaturated fatty acids	528.353	-482.347	1	Citrate cycle (TCA cycle)	318.665	-318.665	1	Ribosome	91.7416	91.7416	1	Parkinson's disease	184.466	173.063	1	beta-Alanine metabolism	20.8776	-0.541644	1	Primary bile acid biosynthesis	18.8746	18.8746	1
Glycerolipid metabolism	29.1166	-25.4349	1	Porphyrin and chlorophyll metabolism	65.9561	24.9094	1	Lysosome	42.4938	40.3915	1	Glyoxylate and dicarboxylate metabolism	450.628	-415.088	1	Glyoxylate and dicarboxylate metabolism	311.509	-311.509	1	Bacterial invasion of epithelial cells	89.5355	63.1591	1	Biosynthesis of unsaturated fatty acids	177.167	167.249	1	Fatty acid elongation in mitochondria	20.254	20.254	1	African trypanosomiasis	18.7213	18.7213	1
Glycolysis / Gluconeogenesis	26.2643	-8.18421	1	Renin-angiotensin system	62.5867	62.5867	1	Viral myocarditis	42.1325	38.613	1	Glycolysis / Gluconeogenesis	440.893	-325.674	1	Glycerolipid metabolism	246.342	-228.426	1	Glycosaminoglycan biosynthesis - keratan sulfate	85.775	49.6637	1	Glycolysis / Gluconeogenesis	174.303	121.638	1	Butanoate metabolism	20.2399	-20.2399	1	Focal adhesion	17.7782	10.0836	1
Glyoxylate and dicarboxylate metabolism	25.5946	-25.5946	1	Drug metabolism - cytochrome P450	62.4294	-54.1014	1	Collecting duct acid secretion	41.9495	33.6926	1	Parkinson's disease	436.424	-413.376	1	Glutathione metabolism	221.089	-191.742	1	alpha-Linolenic acid metabolism	84.8746	-84.8746	1	Glyoxylate and dicarboxylate metabolism	172.145	142.14	1	Graft-versus-host disease	18.7383	0.0811154	1	Mineral absorption	17.7715	17.7715	1
Fat digestion and absorption	25.3683	-20.3612	1	Glutathione metabolism	56.0293	-49.0549	1	Graft-versus-host disease	38.0783	38.0783	1	Oxidative phosphorylation	409.395	-402.357	1	Metabolism of xenobiotics by cytochrome P450	218.263	-209.267	1	Porphyrin and chlorophyll metabolism	84.5526	18.7391	1	Oxidative phosphorylation	166.305	162.162	1	Citrate cycle (TCA cycle)	18.2701	-18.2701	1	ECM-receptor interaction	17.1963	17.1963	1
Pyruvate metabolism	25.1327	-25.1327	1	Lysosome	55.9235	55.9235	1	Glycosaminoglycan biosynthesis - heparan sulfate	35.8784	-35.8784	1	Alzheimer's disease	389.809	-342.301	1	Proximal tubule bicarbonate reclamation	215.598	-215.598	1	Drug metabolism - other enzymes	82.9477	-71.2243	1	Fatty acid elongation in mitochondria	162.658	162.658	1	Glycosphingolipid biosynthesis - ganglio series	17.6968	3.29522	1	Antigen processing and presentation	16.7376	-12.5254	1
Metabolism of xenobiotics by cytochrome P450	24.9951	-18.0632	1	Ubiquinone and other terpenoid-quinone biosynthesis	55.7067	-55.7067	1	Phagosome	33.4376	26.1179	1	Glycerolipid metabolism	384.245	-229.68	1	PPAR signaling pathway	214.989	-188.772	1	Glycolysis / Gluconeogenesis	82.8715	39.3887	1	Alzheimer's disease	160.373	144.064	1	Intestinal immune network for IgA production	17.0912	9.74003	1	Small cell lung cancer	16.2488	13.3328	1
Mineral absorption	24.1754	6.11984	1	Drug metabolism - other enzymes	54.1122	14.9373	1	Allograft rejection	32.4371	32.4371	1	Pentose phosphate pathway	380.19	-330.078	1	Parkinson's disease	192.321	-191.52	1	Sulfur metabolism	82.7201	82.7201	1	PPAR signaling pathway	160.278	144.464	1	Vitamin digestion and absorption	16.7588	-16.7588	1	Asthma	16.0885	-16.0885	1
Propanoate metabolism	23.9282	-23.9282	1	Pyruvate metabolism	53.245	-21.0904	1	Type I diabetes mellitus	31.2786	31.2786	1	Huntington's disease	352.54	-336.241	1	Drug metabolism - cytochrome P450	190.013	-190.013	1	ABC transporters	79.1973	-7.8338	1	Glycerolipid metabolism	150.624	69.1099	1	Ascorbate and aldarate metabolism	16.2688	16.2688	1	Amoebiasis	16.0223	15.0377	1
Terpenoid backbone biosynthesis	23.4044	-23.4044	1	Non-homologous end-joining	52.6837	-52.6837	1	Autoimmune thyroid disease	31.2786	31.2786	1	PPAR signaling pathway	351.535	-289.274	1	Glycolysis / Gluconeogenesis	189.088	-172.4	1	Glycosphingolipid biosynthesis - lacto and neolacto series	78.6791	-3.43537	1	Huntington's disease	149.924	139.409	1	Histidine metabolism	13.5573	13.5573	1	Histidine metabolism	15.6966	-3.39644	1
Drug metabolism - cytochrome P450	22.2179	-16.0562	1	Antigen processing and presentation	51.0635	51.0635	1	Adherens junction	31.0909	16.1253	1	Sulfur metabolism	350.582	-350.582	1	Oxidative phosphorylation	183.409	-181.143	1	African trypanosomiasis	78.1579	52.9017	1	Ribosome	146.223	146.223	1	Propanoate metabolism	13.3617	-0.346652	1	Ether lipid metabolism	15.4403	-2.84228	1
Pentose and glucuronate interconversions	21.9447	11.459	1	Mineral absorption	50.7067	19.4714	1	Mineral absorption	30.1425	15.088	1	Glutathione metabolism	314.429	-282.992	1	Alzheimer's disease	166.715	-161.4	1	Inositol phosphate metabolism	77.0897	-42.4561	1	Pentose phosphate pathway	141.1	123.201	1	Glycosaminoglycan biosynthesis - chondroitin sulfate	12.9732	-12.9732	1	Collecting duct acid secretion	15.2642	5.75033	1
Ascorbate and aldarate metabolism	19.6932	-3.05669	1	Propanoate metabolism	44.6131	-8.25577	1	Steroid hormone biosynthesis	28.7255	-22.6664	1	Fat digestion and absorption	304.934	-137.467	1	Pentose phosphate pathway	166.216	-148.839	1	Progesterone-mediated oocyte maturation	76.159	-14.3901	1	Cardiac muscle contraction	133.069	127.472	1	Taste transduction	12.8114	12.8114	1	Adherens junction	15.1286	-2.54867	1
Drug metabolism - other enzymes	19.3949	8.99139	1	Biosynthesis of unsaturated fatty acids	43.8053	-43.8053	1	Tuberculosis	26.8535	20.9123	1	Phenylalanine, tyrosine and tryptophan biosynthesis	294.964	-177.354	1	Fat digestion and absorption	157.799	-135.811	1	Vitamin digestion and absorption	74.5979	57.754	1	Glutathione metabolism	132.096	104.075	1	Sphingolipid metabolism	12.7748	-12.7748	1	Regulation of actin cytoskeleton	13.5244	5.36769	1
ABC transporters	19.0268	19.0268	1	Adherens junction	42.8097	17.6774	1	Intestinal immune network for IgA production	25.8354	25.8354	1	Synthesis and degradation of ketone bodies	285.015	-285.015	1	Synthesis and degradation of ketone bodies	154.564	-154.564	1	Galactose metabolism	74.24	54.4276	1	Butirosin and neomycin biosynthesis	122.152	-122.152	1	Pentose and glucuronate interconversions	12.5145	12.5145	1	Intestinal immune network for IgA production	13.2873	-9.73411	1
Citrate cycle (TCA cycle)	18.1768	-18.1768	1	Viral myocarditis	42.6427	42.6427	1	Staphylococcus aureus infection	25.8354	25.8354	1	Metabolism of xenobiotics by cytochrome P450	278.217	-278.217	1	Huntington's disease	148.843	-145.899	1	Dilated cardiomyopathy (DCM)	73.5148	-4.51114	1	Primary bile acid biosynthesis	117.777	117.777	1	Allograft rejection	11.6004	4.43101	1	Mismatch repair	13.1046	-2.01287	1
Glutathione metabolism	18.0464	-18.0464	1	Glycerolipid metabolism	41.7846	-37.1477	1	Fc gamma R-mediated phagocytosis	25.3189	14.1575	1	Cardiac muscle contraction	270.552	-251.545	1	Cardiac muscle contraction	140.942	-134.752	1	Cysteine and methionine metabolism	73.489	4.37293	1	Viral myocarditis	113.44	79.3837	1	Valine, leucine and isoleucine degradation	11.5096	-1.93973	1	Galactose metabolism	12.2945	12.2945	1
Ribosome	17.7079	17.7079	1	Glycosphingolipid biosynthesis - globo series	40.925	40.925	1	Bacterial invasion of epithelial cells	25.1763	17.5622	1	Fatty acid metabolism	264.845	-183.782	1	Fatty acid elongation in mitochondria	132.563	-132.563	1	Glutamatergic synapse	73.0597	-14.1633	1	Bacterial invasion of epithelial cells	110.326	93.8958	1	Type I diabetes mellitus	11.1861	4.27276	1	Graft-versus-host disease	11.8915	-11.8915	1
ECM-receptor interaction	17.2734	17.2734	1	Vasopressin-regulated water reabsorption	40.2515	17.4256	1	Oxidative phosphorylation	24.3918	22.0409	1	Butanoate metabolism	263.31	-263.31	1	Steroid biosynthesis	131.592	-131.592	1	GnRH signaling pathway	72.6943	-37.9118	1	Fat digestion and absorption	108.921	7.97218	1	Rheumatoid arthritis	10.8558	1.06917	1	Metabolism of xenobiotics by cytochrome P450	11.817	11.817	1
PPAR signaling pathway	16.8709	-11.8511	1	Riboflavin metabolism	38.5167	-38.5167	1	Renin-angiotensin system	23.6083	23.6083	1	Valine, leucine and isoleucine degradation	255.783	-223.659	1	Terpenoid backbone biosynthesis	131.061	-118.969	1	Mineral absorption	72.4296	67.2036	1	Starch and sucrose metabolism	106.985	22.5637	1	VEGF signaling pathway	10.5606	1.0191	1	Fc gamma R-mediated phagocytosis	10.8611	-1.74201	1
Complement and coagulation cascades	16.7456	-11.5745	1	Regulation of autophagy	38.1865	30.2542	1	Cysteine and methionine metabolism	23.1436	5.94928	1	Fatty acid elongation in mitochondria	250.348	-174.893	1	Valine, leucine and isoleucine degradation	130.802	-130.802	1	VEGF signaling pathway	72.1602	-27.2239	1	Metabolism of xenobiotics by cytochrome P450	96.0332	96.0332	1	Alanine, aspartate and glutamate metabolism	10.4161	-5.90335	1	Leukocyte transendothelial migration	10.4778	5.45196	1
Taste transduction	15.5682	-7.55386	1	Cysteine and methionine metabolism	37.6231	15.6429	1	Caffeine metabolism	22.6332	22.6332	1	Drug metabolism - cytochrome P450	247.236	-247.236	1	Butanoate metabolism	123.279	-123.279	1	Starch and sucrose metabolism	72.1112	21.734	1	Mineral absorption	94.9026	65.7183	1	Leishmaniasis	10.2754	1.82223	1	Allograft rejection	10.1298	-10.1298	1
Protein digestion and absorption	15.3254	15.3254	1	Bacterial invasion of epithelial cells	36.5604	26.4185	1	Colorectal cancer	22.1848	-0.952569	1	Butirosin and neomycin biosynthesis	242.192	242.192	1	Phenylalanine, tyrosine and tryptophan biosynthesis	115.315	-115.315	1	Selenoamino acid metabolism	71.6329	40.8539	1	Phenylalanine, tyrosine and tryptophan biosynthesis	94.1197	12.4128	1	Glycosylphosphatidylinositol(GPI)-anchor biosynthesis	9.93002	-9.93002	1	Riboflavin metabolism	10.127	10.127	1
Histidine metabolism	15.2788	-15.2788	1	Glycosylphosphatidylinositol(GPI)-anchor biosynthesis	36.0197	-13.7627	1	Riboflavin metabolism	21.195	-21.195	1	Proximal tubule bicarbonate reclamation	235.779	-235.779	1	Fatty acid metabolism	111.331	-87.8686	1	Fatty acid biosynthesis	70.6332	70.6332	1	Ubiquinone and other terpenoid-quinone biosynthesis	90.8256	-90.8256	1	African trypanosomiasis	9.75264	-9.75264	1	Rheumatoid arthritis	9.9959	-1.32476	1
Mismatch repair	14.7864	-7.09622	1	Graft-versus-host disease	35.0416	22.3249	1	Parkinson's disease	20.2873	19.2213	1	Steroid biosynthesis	229.905	-224.756	1	Glycine, serine and threonine metabolism	100.105	-60.6287	1	ECM-receptor interaction	68.5564	31.0656	1	Proximal tubule bicarbonate reclamation	90.5612	90.5612	1	Progesterone-mediated oocyte maturation	9.59902	3.73867	1	DNA replication	9.96892	-9.96892	1
Steroid biosynthesis	14.7554	-14.7554	1	Collecting duct acid secretion	33.952	27.5113	1	Glycosphingolipid biosynthesis - globo series	20.1564	20.1564	1	Peroxisome	229.016	-96.38	1	Peroxisome	94.6659	-75.1375	1	Malaria	67.2881	36.9818	1	Riboflavin metabolism	88.0828	17.5445	1	Aldosterone-regulated sodium reabsorption	9.36548	3.56726	1	Starch and sucrose metabolism	9.84815	9.84815	1
Vasopressin-regulated water reabsorption	13.4139	3.33622	1	Prion diseases	33.5123	6.71047	1	Pancreatic cancer	20.0981	5.93988	1	Starch and sucrose metabolism	228.419	-24.0674	1	Mineral absorption	92.0821	-20.4314	1	Alzheimer's disease	66.6719	46.0742	1	Amino sugar and nucleotide sugar metabolism	86.3246	22.2599	1	T cell receptor signaling pathway	9.32822	-2.57513	1	Taste transduction	9.81881	9.81881	1
p53 signaling pathway	13.3083	6.0048	1	Phagosome	33.4314	26.7294	1	Leishmaniasis	19.9523	19.9523	1	Riboflavin metabolism	225.416	-2.02076	1	Adipocytokine signaling pathway	91.2137	-58	1	Adherens junction	66.1757	27.8625	1	Peroxisome	85.9417	25.0346	1	Fc epsilon RI signaling pathway	9.14485	6.25324	1	Glycosaminoglycan biosynthesis - heparan sulfate	9.77726	9.77726	1
Riboflavin metabolism	13.0597	-13.0597	1	Citrate cycle (TCA cycle)	31.39	-25.3573	1	Leukocyte transendothelial migration	19.8959	8.53114	1	beta-Alanine metabolism	192.381	-4.00343	1	Porphyrin and chlorophyll metabolism	89.2201	89.2201	1	Pyruvate metabolism	65.5244	39.9245	1	Drug metabolism - cytochrome P450	85.3628	85.3628	1	N-Glycan biosynthesis	8.92477	-8.92477	1	Type I diabetes mellitus	9.76803	-9.76803	1
Colorectal cancer	12.6905	-3.40354	1	Ascorbate and aldarate metabolism	30.5757	-8.09021	1	Glycosphingolipid biosynthesis - ganglio series	19.8605	-19.8605	1	Metabolic pathways	189.066	-109.17	1	Primary bile acid biosynthesis	86.6246	-86.6246	1	Parkinson's disease	64.0515	49.9063	1	Terpenoid backbone biosynthesis	83.7796	22.0104	1	Phototransduction	8.72729	-4.14222	1	Autoimmune thyroid disease	9.76803	-9.76803	1
Glycine, serine and threonine metabolism	12.3998	7.57388	1	Asthma	30.2966	30.2966	1	Butanoate metabolism	19.8401	-13.8768	1	Primary bile acid biosynthesis	183.473	-183.473	1	Glycerophospholipid metabolism	85.8767	-65.4419	1	Oxidative phosphorylation	63.8864	57.1567	1	Drug metabolism - other enzymes	83.5973	-18.8765	1	Toll-like receptor signaling pathway	8.51665	-0.73184	1	Glycosylphosphatidylinositol(GPI)-anchor biosynthesis	9.72403	-9.72403	1
Amoebiasis	12.2006	12.2006	1	Fc gamma R-mediated phagocytosis	29.533	16.0129	1	Propanoate metabolism	19.585	5.76834	1	Fructose and mannose metabolism	177.878	19.0472	1	Sulfur metabolism	79.4037	-79.4037	1	Collecting duct acid secretion	63.8235	40.3466	1	Lysine degradation	83.5865	26.7069	1	Inositol phosphate metabolism	8.47578	0.150565	1	Phagosome	9.55832	-2.48137	1
Glycerophospholipid metabolism	11.9485	-7.82926	1	Pentose and glucuronate interconversions	29.3058	2.49876	1	O-Mannosyl glycan biosynthesis	19.4333	-12.2328	1	alpha-Linolenic acid metabolism	176.49	176.49	1	Metabolic pathways	78.1672	-66.6895	1	Leukocyte transendothelial migration	63.6143	8.23426	1	Colorectal cancer	82.8852	23.626	1	Fatty acid metabolism	8.43982	1.42006	1	Pancreatic secretion	9.47149	-9.47149	1
Pentose phosphate pathway	11.8233	-11.8233	1	Glycolysis / Gluconeogenesis	29.1911	-6.78234	1	Rheumatoid arthritis	19.3822	17.5473	1	Type II diabetes mellitus	175.207	-38.9432	1	Proteasome	75.0778	-63.3921	1	Pentose phosphate pathway	63.3557	59.666	1	Steroid biosynthesis	81.9676	59.1633	1	Glycerolipid metabolism	8.40325	1.16663	1	Cell adhesion molecules (CAMs)	9.11993	2.52945	1
Glycosylphosphatidylinositol(GPI)-anchor biosynthesis	11.2474	-11.2474	1	Pancreatic cancer	29.1796	16.3056	1	Porphyrin and chlorophyll metabolism	19.1297	15.0314	1	Amino sugar and nucleotide sugar metabolism	175.094	2.56531	1	Lysine degradation	73.4756	-46.4766	1	Protein processing in endoplasmic reticulum	63.0514	15.0691	1	Porphyrin and chlorophyll metabolism	80.1417	26.9004	1	Glycine, serine and threonine metabolism	8.40135	-8.40135	1	Colorectal cancer	8.81263	-3.48194	1
Synthesis and degradation of ketone bodies	11.0536	-11.0536	1	Leukocyte transendothelial migration	28.5766	12.596	1	Toxoplasmosis	18.9069	8.44444	1	Arginine and proline metabolism	174.022	-55.3166	1	Insulin signaling pathway	66.1999	-38.4595	1	Riboflavin metabolism	62.2763	-17.9294	1	Synthesis and degradation of ketone bodies	79.3425	79.3425	1	Asthma	8.33746	8.33746	1	Toxoplasmosis	8.77643	1.26814	1
Folate biosynthesis	10.6639	10.6639	1	Arginine and proline metabolism	28.09	8.88356	1	Huntington's disease	18.6878	16.5429	1	Proteasome	172.17	-165.23	1	Cysteine and methionine metabolism	64.52	-35.3268	1	O-Mannosyl glycan biosynthesis	61.4397	-0.102002	1	Adherens junction	78.9398	40.1791	1	NOD-like receptor signaling pathway	8.24514	1.88734	1	Prion diseases	8.77301	5.88976	1
Valine, leucine and isoleucine degradation	10.5309	-10.5309	1	Fat digestion and absorption	27.8417	-27.8417	1	Alzheimer's disease	17.3501	13.2886	1	Prion diseases	171.966	-123.781	1	Tryptophan metabolism	63.459	-55.1549	1	Linoleic acid metabolism	60.9784	-60.9784	1	Arginine and proline metabolism	78.0368	42.9736	1	Oocyte meiosis	8.15577	2.69453	1	Pathways in cancer (overview)	8.6983	4.55873	1
Starch and sucrose metabolism	10.1517	10.1517	1	Thiamine metabolism	27.1146	27.1146	1	Starch and sucrose metabolism	17.2297	-9.24013	1	Dilated cardiomyopathy (DCM)	170.47	16.2126	1	Prion diseases	63.0932	-57.8341	1	Fat digestion and absorption	60.7189	-36.2178	1	Amyotrophic lateral sclerosis (ALS)	78.0055	33.4842	1	O-Mannosyl glycan biosynthesis	7.87972	-7.87972	1	Phototransduction	8.633	-0.586663	1
Prion diseases	9.65689	0.339783	1	Regulation of actin cytoskeleton	26.6684	9.79025	1	Fc epsilon RI signaling pathway	17.1052	8.50233	1	Glycine, serine and threonine metabolism	170.125	-92.0171	1	Butirosin and neomycin biosynthesis	58.6082	58.6082	1	Gastric acid secretion	60.6275	-18.2805	1	Thiamine metabolism	77.6557	77.6557	1	Aminoacyl-tRNA biosynthesis	7.81681	-7.81681	1	Staphylococcus aureus infection	8.54702	-8.54702	1
Bile secretion	9.39988	7.9501	1	Endocrine and other factor-regulated calcium reabsorption	26.1188	23.1603	1	Non-homologous end-joining	17.0887	-17.0887	1	Amyotrophic lateral sclerosis (ALS)	169.742	-37.3289	1	Starch and sucrose metabolism	51.8429	-12.8138	1	Glioma	60.4982	26.3357	1	Fatty acid metabolism	76.1385	60.9203	1	Autoimmune thyroid disease	7.72942	7.72942	1	B cell receptor signaling pathway	8.26719	-2.05897	1
Alzheimer's disease	9.36558	-3.86696	1	Peroxisome	26.0071	-3.01406	1	Endocrine and other factor-regulated calcium reabsorption	17.0878	3.80279	1	Cysteine and methionine metabolism	168.267	-42.8688	1	beta-Alanine metabolism	50.152	-29.8309	1	Vascular smooth muscle contraction	60.1545	0.142531	1	Valine, leucine and isoleucine degradation	75.7547	69.8968	1	Folate biosynthesis	7.71505	-7.71505	1	Malaria	8.04723	8.04723	1
Non-homologous end-joining	9.1959	-9.1959	1	Glycosaminoglycan biosynthesis - heparan sulfate	25.9311	-25.9311	1	Fatty acid metabolism	16.9673	-12.0365	1	Bacterial invasion of epithelial cells	166.846	-131.2	1	Viral myocarditis	49.0488	-31.1857	1	Long-term depression	60.1203	13.529	1	Long-term depression	74.8795	8.07923	1	Regulation of autophagy	7.56478	-7.56478	1	Leishmaniasis	8.0236	-8.0236	1
Focal adhesion	8.52425	5.36143	1	Fatty acid elongation in mitochondria	25.544	25.544	1	Regulation of actin cytoskeleton	16.5258	6.10389	1	Ether lipid metabolism	166.034	120.84	1	Type II diabetes mellitus	48.2624	-18.635	1	Hypertrophic cardiomyopathy (HCM)	59.7465	20.4999	1	Butanoate metabolism	74.7402	74.7402	1	Leukocyte transendothelial migration	7.45876	7.45876	1	Drug metabolism - cytochrome P450	7.95073	7.95073	1
Renin-angiotensin system	8.49671	8.49671	1	Taste transduction	25.1694	-14.5524	1	Regulation of autophagy	16.457	11.762	1	Glutamatergic synapse	164.491	19.203	1	Amyotrophic lateral sclerosis (ALS)	47.1475	-36.6519	1	Phosphatidylinositol signaling system	59.7042	-27.3389	1	Metabolic pathways	74.2849	43.0437	1	Staphylococcus aureus infection	7.41846	1.44009	1	Glycerolipid metabolism	7.50473	2.31937	1
Staphylococcus aureus infection	8.39249	-0.635891	1	Allograft rejection	24.4339	24.4339	1	Focal adhesion	16.2764	4.18233	1	Glycerophospholipid metabolism	163.709	-12.5403	1	RNA degradation	46.7872	-24.8432	1	Bile secretion	59.5352	-31.008	1	Arrhythmogenic right ventricular cardiomyopathy (ARVC)	74.0654	35.1589	1	Glycosaminoglycan biosynthesis - keratan sulfate	7.37772	-7.37772	1	Jak-STAT signaling pathway	7.48789	-1.67871	1
Endocrine and other factor-regulated calcium reabsorption	8.33549	8.33549	1	Phenylalanine metabolism	24.4194	-24.4194	1	Pentose phosphate pathway	16.1307	16.1307	1	Collecting duct acid secretion	161.679	-119.069	1	Arginine and proline metabolism	45.1884	-28.1179	1	Fc epsilon RI signaling pathway	59.3099	-50.0111	1	Cysteine and methionine metabolism	73.8137	34.5955	1	GnRH signaling pathway	7.34896	5.24221	1	Ascorbate and aldarate metabolism	7.38009	7.38009	1
Parkinson's disease	8.31112	-7.22085	1	Tuberculosis	24.4039	20.9519	1	Arginine and proline metabolism	16.1049	5.75872	1	Terpenoid backbone biosynthesis	160.84	-119.402	1	RNA polymerase	41.9983	-41.9983	1	Focal adhesion	59.1865	34.0191	1	O-Mannosyl glycan biosynthesis	73.5613	-12.2481	1	Osteoclast differentiation	7.34261	1.16965	1	PPAR signaling pathway	7.2167	7.2167	1
Lysine degradation	8.3079	-8.3079	1	Staphylococcus aureus infection	24.1309	10.1044	1	NOD-like receptor signaling pathway	15.969	8.14115	1	Mineral absorption	159.581	-136.032	1	One carbon pool by folate	41.4554	-5.57448	1	Oocyte meiosis	58.7164	14.517	1	Caffeine metabolism	73.2357	73.2357	1	B cell receptor signaling pathway	7.30362	-7.30362	1	Fat digestion and absorption	7.17664	0.124545	1
Tryptophan metabolism	8.3079	-8.3079	1	Colorectal cancer	23.8797	10.5199	1	beta-Alanine metabolism	15.8792	-5.70938	1	Arrhythmogenic right ventricular cardiomyopathy (ARVC)	157.824	-24.9136	1	Amino sugar and nucleotide sugar metabolism	40.2304	-17.9059	1	Huntington's disease	58.1731	47.4398	1	SNARE interactions in vesicular transport	73.1525	67.2468	1	Antigen processing and presentation	7.28395	2.78226	1	Tuberculosis	7.15017	-5.84847	1
Insulin signaling pathway	8.13064	-2.88705	1	Steroid hormone biosynthesis	23.6106	-2.20162	1	Long-term potentiation	15.5928	4.05144	1	GnRH signaling pathway	157.517	68.3101	1	Fructose and mannose metabolism	39.4884	-7.62	1	Aldosterone-regulated sodium reabsorption	58.0692	10.7273	1	Melanogenesis	71.5845	10.5589	1	Valine, leucine and isoleucine biosynthesis	7.26016	-7.26016	1	O-Mannosyl glycan biosynthesis	7.04326	7.04326	1
One carbon pool by folate	8.01718	-0.879664	1	Type I diabetes mellitus	23.5612	23.5612	1	Peroxisome	15.3135	-7.16038	1	Adipocytokine signaling pathway	157.499	-45.8219	1	Collecting duct acid secretion	38.7939	-24.0658	1	Arrhythmogenic right ventricular cardiomyopathy (ARVC)	57.1189	-4.25955	1	Antigen processing and presentation	71.1307	53.1882	1	Chagas disease	7.04007	-1.24981	1	Lysine degradation	6.80869	6.80869	1
Butanoate metabolism	7.90171	-7.90171	1	Autoimmune thyroid disease	23.5612	23.5612	1	Phenylalanine metabolism	15.1935	-15.1935	1	Inositol phosphate metabolism	156.083	69.0011	1	Riboflavin metabolism	37.6441	-12.469	1	Glycosaminoglycan biosynthesis - chondroitin sulfate	57.1085	10.8597	1	Proteasome	69.8247	63.1401	1	Amyotrophic lateral sclerosis (ALS)	6.84348	3.57046	1	Natural killer cell mediated cytotoxicity	6.80262	-0.899282	1
Metabolic pathways	7.68471	-3.59973	1	Progesterone-mediated oocyte maturation	23.3448	-5.8028	1	Citrate cycle (TCA cycle)	15.0335	2.32762	1	Selenoamino acid metabolism	155.444	-74.5346	1	Phototransduction	37.2466	19.3179	1	Gap junction	56.9415	-12.5069	1	Regulation of autophagy	69.2346	69.2346	1	Prion diseases	6.82293	-6.82293	1	Pantothenate and CoA biosynthesis	6.75136	6.75136	1
Peroxisome	7.63726	-1.36784	1	Oocyte meiosis	23.3299	14.8691	1	Primary immunodeficiency	14.9727	14.9727	1	Viral myocarditis	154.178	-91.9675	1	Retinol metabolism	35.9726	-21.5168	1	Melanogenesis	56.4414	-23.723	1	Sulfur metabolism	68.4656	68.4656	1	ECM-receptor interaction	6.77704	-0.426412	1	Sphingolipid metabolism	6.63196	2.49452	1
Huntington's disease	7.16624	-5.46162	1	Glycerophospholipid metabolism	23.1414	-15.3341	1	Vasopressin-regulated water reabsorption	14.9638	4.08358	1	Galactose metabolism	150.161	-11.7048	1	Ubiquinone and other terpenoid-quinone biosynthesis	35.4059	35.4059	1	p53 signaling pathway	55.6568	-5.75978	1	Protein processing in endoplasmic reticulum	68.3961	29.333	1	Natural killer cell mediated cytotoxicity	6.62559	-3.55699	1	Steroid biosynthesis	6.29651	-6.29651	1
beta-Alanine metabolism	7.10935	-7.10935	1	Complement and coagulation cascades	23.0613	-14.9795	1	Glycosylphosphatidylinositol(GPI)-anchor biosynthesis	14.8224	-0.38325	1	Lysine degradation	149.887	-39.6743	1	Malaria	34.9108	32.5397	1	Amyotrophic lateral sclerosis (ALS)	55.6208	-2.59066	1	Vasopressin-regulated water reabsorption	68.328	24.9803	1	Glioma	6.25949	-1.55431	1	Fatty acid metabolism	6.23241	6.23241	1
Oxidative phosphorylation	6.9867	-4.49532	1	Melanogenesis	23.034	2.06527	1	Cell adhesion molecules (CAMs)	14.6965	12.9503	1	Linoleic acid metabolism	148.008	148.008	1	Melanogenesis	34.7437	-8.50388	1	Rheumatoid arthritis	55.619	8.64269	1	Dilated cardiomyopathy (DCM)	68.1946	28.8538	1	Lysine degradation	6.25723	6.25723	1	Glycosaminoglycan biosynthesis - keratan sulfate	6.22767	6.22767	1
Ether lipid metabolism	6.9342	6.9342	1	O-Mannosyl glycan biosynthesis	22.6378	10.0215	1	Arrhythmogenic right ventricular cardiomyopathy (ARVC)	14.6687	14.6687	1	ABC transporters	147.899	24.1288	1	Type I diabetes mellitus	34.1508	-19.2441	1	Propanoate metabolism	55.4914	26.8196	1	Phagosome	68.003	41.7104	1	Tryptophan metabolism	6.25723	6.25723	1	Apoptosis	6.21021	-1.6693	1
Chagas disease	6.84304	6.84304	1	Focal adhesion	22.4267	8.8555	1	Synthesis and degradation of ketone bodies	14.5517	-14.5517	1	Progesterone-mediated oocyte maturation	144.57	46.4523	1	Ascorbate and aldarate metabolism	33.3377	-33.3377	1	Ribosome biogenesis in eukaryotes	55.4727	9.89517	1	Glycerophospholipid metabolism	67.4073	0.339113	1	Dorso-ventral axis formation	6.14467	-6.14467	1	Axon guidance	6.1775	0.337323	1
Protein processing in endoplasmic reticulum	6.77817	0.0842942	1	Arrhythmogenic right ventricular cardiomyopathy (ARVC)	21.6349	15.7078	1	Prion diseases	14.3547	9.76152	1	Protein processing in endoplasmic reticulum	144.25	-56.2138	1	Phenylalanine metabolism	31.4496	-31.4496	1	Glycerolipid metabolism	55.0783	-28.1155	1	Taste transduction	67.0753	36.1503	1	Cysteine and methionine metabolism	6.13945	-6.13945	1	Glycolysis / Gluconeogenesis	6.16943	2.08911	1
Calcium signaling pathway	6.57136	3.32343	1	NOD-like receptor signaling pathway	21.5332	12.5168	1	Glycolysis / Gluconeogenesis	14.324	14.324	1	ECM-receptor interaction	142.07	-57.9088	1	Vasopressin-regulated water reabsorption	31.354	1.24134	1	Chagas disease	54.7251	5.19022	1	beta-Alanine metabolism	67.0232	22.6369	1	Long-term potentiation	5.96755	0.214671	1	Vascular smooth muscle contraction	6.16505	3.57801	1
Cysteine and methionine metabolism	6.35671	6.35671	1	Long-term potentiation	21.3771	11.1111	1	Progesterone-mediated oocyte maturation	14.3062	0.0348657	1	Melanogenesis	139.89	32.8621	1	Gastric acid secretion	31.2575	0.0708319	1	Phenylalanine, tyrosine and tryptophan biosynthesis	54.3584	-18.4604	1	Gastric acid secretion	65.8678	0.610278	1	Long-term depression	5.89983	-5.89983	1	RNA polymerase	6.13772	-6.13772	1
Apoptosis	6.21826	-1.02568	1	PPAR signaling pathway	21.0601	-9.19633	1	Tight junction	13.9731	9.54032	1	Hypertrophic cardiomyopathy (HCM)	139.325	-32.7868	1	Neurotrophin signaling pathway	31.095	-16.7585	1	beta-Alanine metabolism	54.027	-28.8898	1	Base excision repair	65.6973	-28.021	1	Ether lipid metabolism	5.85821	-5.85821	1	Glutathione metabolism	6.13342	6.13342	1
Galactose metabolism	6.17453	6.17453	1	RNA transport	20.5687	1.82432	1	RNA degradation	13.9193	-2.34228	1	One carbon pool by folate	138.249	30.936	1	GnRH signaling pathway	30.9052	-3.76901	1	Glycosylphosphatidylinositol(GPI)-anchor biosynthesis	53.9757	-44.0352	1	Type II diabetes mellitus	65.3595	8.80627	1	p53 signaling pathway	5.85344	-1.43574	1	Glioma	6.03216	6.03216	1
Progesterone-mediated oocyte maturation	6.07822	-6.07822	1	Base excision repair	20.4447	-7.9234	1	Mismatch repair	13.8602	-13.8602	1	Bile secretion	136.569	82.0703	1	Glycosphingolipid biosynthesis - globo series	30.3432	-30.3432	1	Amoebiasis	53.6331	31.0297	1	Prion diseases	65.2429	38.255	1	Pyruvate metabolism	5.81029	5.81029	1	Lysosome	6.02273	-6.02273	1
Phototransduction	6.0639	6.0639	1	Vascular smooth muscle contraction	20.1799	10.3077	1	B cell receptor signaling pathway	13.6814	6.45509	1	Gastric acid secretion	136.557	54.7266	1	Vascular smooth muscle contraction	30.2279	1.9835	1	Calcium signaling pathway	53.5392	-3.77999	1	Fructose and mannose metabolism	65.175	-13.0055	1	Jak-STAT signaling pathway	5.6956	0.874076	1	VEGF signaling pathway	5.83234	-5.83234	1
O-Mannosyl glycan biosynthesis	5.96451	5.96451	1	Fatty acid metabolism	19.9638	-19.9638	1	p53 signaling pathway	13.6044	-8.6378	1	Ribosome	136.482	-136.482	1	ECM-receptor interaction	30.1691	-7.8145	1	Sphingolipid metabolism	53.3132	-17.8465	1	Tight junction	64.9364	42.875	1	Calcium signaling pathway	5.60077	2.58636	1	Nicotinate and nicotinamide metabolism	5.78688	5.78688	1
Long-term depression	5.92912	-1.33194	1	Calcium signaling pathway	19.8612	11.4407	1	Base excision repair	13.5415	-0.924718	1	Insulin signaling pathway	136.473	-49.7286	1	African trypanosomiasis	30.0493	30.0493	1	SNARE interactions in vesicular transport	52.7554	46.3128	1	Ether lipid metabolism	64.6118	-35.8827	1	Amoebiasis	5.59041	-5.59041	1	mTOR signaling pathway	5.74872	2.33259	1
Valine, leucine and isoleucine biosynthesis	5.83371	-5.83371	1	Lysine degradation	19.5428	-5.33889	1	SNARE interactions in vesicular transport	13.5091	13.5091	1	NOD-like receptor signaling pathway	136.425	30.061	1	Sphingolipid metabolism	29.8518	-21.3969	1	Lysosome	52.5701	40.3652	1	Leukocyte transendothelial migration	63.9908	39.0805	1	Malaria	5.50149	-5.50149	1	Tryptophan metabolism	5.68133	5.68133	1
Arginine and proline metabolism	5.68559	-5.68559	1	Long-term depression	19.3148	-2.29521	1	Arachidonic acid metabolism	13.2521	-6.73109	1	Tryptophan metabolism	136.413	-94.4046	1	Oocyte meiosis	29.6424	-18.9435	1	Amino sugar and nucleotide sugar metabolism	52.4357	-5.52449	1	Focal adhesion	63.852	35.0215	1	Pantothenate and CoA biosynthesis	5.44512	-5.44512	1	Gastric acid secretion	5.65157	1.39333	1
SNARE interactions in vesicular transport	5.65764	2.62433	1	Dilated cardiomyopathy (DCM)	19.314	17.9955	1	Other glycan degradation	13.2179	-13.2179	1	Valine, leucine and isoleucine biosynthesis	136.248	-51.4225	1	Colorectal cancer	29.3883	-16.5019	1	Glycine, serine and threonine metabolism	51.9096	9.56117	1	Insulin signaling pathway	63.5155	16.4952	1	Glutamatergic synapse	5.43953	3.70676	1	Renal cell carcinoma	5.56993	-0.842852	1
Gastric acid secretion	5.65122	1.07086	1	Starch and sucrose metabolism	18.9884	-7.15396	1	Glutathione metabolism	13.1263	-13.1263	1	Colorectal cancer	132.585	-36.0352	1	Salivary secretion	29.3098	0.0248319	1	Axon guidance	51.9076	9.67218	1	Glutamatergic synapse	62.9074	26.3066	1	Tuberculosis	5.41877	0.934484	1	p53 signaling pathway	5.49636	-1.62289	1
Ribosome biogenesis in eukaryotes	5.60636	5.60636	1	Neurotrophin signaling pathway	18.9726	16.702	1	Dilated cardiomyopathy (DCM)	13.0794	9.83686	1	SNARE interactions in vesicular transport	131.312	-121.622	1	Toxoplasmosis	29.2616	-14.2209	1	Colorectal cancer	51.6366	-3.75972	1	Neurotrophin signaling pathway	62.696	39.9841	1	Peroxisome	5.26885	-5.26885	1	Long-term depression	5.41965	5.41965	1
Fatty acid metabolism	5.48916	-5.48916	1	Intestinal immune network for IgA production	18.9453	9.80521	1	Thiamine metabolism	13.0306	13.0306	1	O-Mannosyl glycan biosynthesis	130.245	69.2227	1	Cell adhesion molecules (CAMs)	28.4116	3.69213	1	Antigen processing and presentation	51.5555	31.8142	1	Phototransduction	62.5886	-13.9033	1	Glycolysis / Gluconeogenesis	5.2187	5.2187	1	Basal cell carcinoma	5.40525	5.40525	1
Melanogenesis	5.46777	0.941033	1	Hypertrophic cardiomyopathy (HCM)	18.6229	11.9982	1	Complement and coagulation cascades	12.974	-9.59314	1	Oocyte meiosis	129.74	-39.3754	1	p53 signaling pathway	28.3174	-7.85023	1	Phagosome	50.8448	20.2328	1	Histidine metabolism	62.0516	-7.17608	1	Cytokine-cytokine receptor interaction	5.15915	1.6704	1	Pyruvate metabolism	5.37211	5.37211	1
ErbB signaling pathway	5.39375	5.39375	1	Rheumatoid arthritis	18.4652	13.3067	1	Steroid biosynthesis	12.8738	12.8738	1	Base excision repair	129.242	29.6467	1	Dilated cardiomyopathy (DCM)	28.0592	-6.88536	1	Neurotrophin signaling pathway	50.6953	8.86803	1	Progesterone-mediated oocyte maturation	61.9026	-26.0757	1	Non-small cell lung cancer	5.1315	0.918016	1	NOD-like receptor signaling pathway	5.32782	-0.0314105	1
TGF-beta signaling pathway	5.04476	1.73684	1	Tight junction	18.355	10.8035	1	Pancreatic secretion	12.8308	5.95908	1	Vascular smooth muscle contraction	129.18	13.5793	1	Tuberculosis	27.7959	-16.6659	1	Regulation of actin cytoskeleton	50.4454	14.109	1	Regulation of actin cytoskeleton	61.6552	42.1888	1	Fc gamma R-mediated phagocytosis	5.10605	-1.51735	1	Peroxisome	5.3157	-0.759771	1
Amyotrophic lateral sclerosis (ALS)	4.98965	-3.53107	1	B cell receptor signaling pathway	18.3545	11.6159	1	N-Glycan biosynthesis	12.266	-6.33556	1	Focal adhesion	129.139	-57.2661	1	Histidine metabolism	27.7814	-27.7814	1	Pentose and glucuronate interconversions	50.417	-4.72116	1	Ascorbate and aldarate metabolism	61.4508	41.5338	1	Phosphatidylinositol signaling system	5.0778	-1.00601	1	Inositol phosphate metabolism	5.29494	5.29494	1
Malaria	4.95579	4.95579	1	mTOR signaling pathway	18.002	0.954256	1	Hypertrophic cardiomyopathy (HCM)	12.0284	12.0284	1	Neurotrophin signaling pathway	128.358	-45.0106	1	Galactose metabolism	27.1967	12.6705	1	Base excision repair	50.026	3.21673	1	Adipocytokine signaling pathway	61.2491	29.0705	1	Hematopoietic cell lineage	5.02426	0.319487	1	Thyroid cancer	5.25566	5.25566	1
Viral myocarditis	4.92521	-3.3485	1	Glutamatergic synapse	17.9775	8.56615	1	Glycosaminoglycan degradation	11.9547	11.9547	1	Adherens junction	128.029	-58.3801	1	Protein processing in endoplasmic reticulum	27.0335	-17.5112	1	Arginine and proline metabolism	49.8983	-2.74714	1	GnRH signaling pathway	60.9215	2.16282	1	Arginine and proline metabolism	4.94202	4.94202	1	Phosphatidylinositol signaling system	5.2505	5.2505	1
Amino sugar and nucleotide sugar metabolism	4.85161	1.95922	1	Insulin signaling pathway	17.8363	-2.53076	1	Oocyte meiosis	11.919	9.80756	1	Drug metabolism - other enzymes	127.4	95.1691	1	Small cell lung cancer	26.3057	-22.2411	1	Salivary secretion	49.1337	-12.8992	1	Glycosphingolipid biosynthesis - globo series	59.8275	59.8275	1	Fat digestion and absorption	4.9209	-4.9209	1	Basal transcription factors	5.22077	5.22077	1
Long-term potentiation	4.74465	1.34028	1	Protein processing in endoplasmic reticulum	17.7218	0.421654	1	Wnt signaling pathway	11.8639	6.64537	1	Leukocyte transendothelial migration	126.48	-4.56351	1	Arrhythmogenic right ventricular cardiomyopathy (ARVC)	25.9036	-15.1917	1	Fc gamma R-mediated phagocytosis	49.0249	-12.9529	1	Tryptophan metabolism	59.6513	51.9909	1	Neurotrophin signaling pathway	4.8582	3.32203	1	Fc epsilon RI signaling pathway	5.21011	-5.21011	1
Oocyte meiosis	4.65102	0.0438213	1	Salivary secretion	17.7202	13.5121	1	Natural killer cell mediated cytotoxicity	11.7088	6.05342	1	VEGF signaling pathway	126.324	28.4799	1	Base excision repair	25.2956	4.94646	1	Prion diseases	48.8651	24.777	1	Oocyte meiosis	59.5406	29.2343	1	Metabolic pathways	4.76081	-2.92231	1	Cell cycle	5.16897	-3.5444	1
Proximal tubule bicarbonate reclamation	4.54827	-4.54827	1	N-Glycan biosynthesis	17.4982	-5.7185	1	mRNA surveillance pathway	11.6027	11.6027	1	Basal cell carcinoma	123.758	42.6288	1	Long-term depression	25.1478	-8.47826	1	Glyoxylate and dicarboxylate metabolism	48.6909	-14.2828	1	Glycosylphosphatidylinositol(GPI)-anchor biosynthesis	59.4167	-41.8219	1	Dilated cardiomyopathy (DCM)	4.63071	1.31745	1	Glycosphingolipid biosynthesis - ganglio series	5.1396	5.1396	1
Hedgehog signaling pathway	4.51463	-4.51463	1	Leishmaniasis	17.4461	16.0986	1	Apoptosis	11.5742	8.91914	1	Ubiquinone and other terpenoid-quinone biosynthesis	122.975	122.975	1	Leukocyte transendothelial migration	24.8752	-3.25153	1	Basal cell carcinoma	48.6759	-14.0662	1	NOD-like receptor signaling pathway	58.5622	8.73711	1	RIG-I-like receptor signaling pathway	4.57198	4.57198	1	Pentose phosphate pathway	5.00227	5.00227	1
Cardiac muscle contraction	4.43728	-4.43728	1	Axon guidance	17.3529	14.8407	1	Drug metabolism - other enzymes	11.5669	-1.67062	1	Ascorbate and aldarate metabolism	121.507	-12.2856	1	Arachidonic acid metabolism	24.5594	24.5594	1	Leishmaniasis	48.511	-15.9265	1	Galactose metabolism	57.9722	-2.05198	1	ErbB signaling pathway	4.51722	2.09965	1	Glycosaminoglycan biosynthesis - chondroitin sulfate	4.98601	4.98601	1
Glutamatergic synapse	4.39638	2.01243	1	Wnt signaling pathway	17.1437	11.3086	1	Endocytosis	11.5345	-2.20864	1	Phagosome	121.046	-58.498	1	Renal cell carcinoma	24.4558	-24.4558	1	Glycerophospholipid metabolism	48.5023	-20.4747	1	Fc gamma R-mediated phagocytosis	57.2714	4.19568	1	Toxoplasmosis	4.33809	2.38281	1	Chemokine signaling pathway	4.91208	-0.193887	1
Vascular smooth muscle contraction	4.31117	1.65193	1	Gastric acid secretion	16.6994	5.81029	1	Neurotrophin signaling pathway	11.3566	6.76542	1	Gap junction	119.153	4.41067	1	Intestinal immune network for IgA production	24.3686	-20.9732	1	Protein digestion and absorption	48.0352	36.1328	1	Salivary secretion	57.1286	19.7475	1	Viral myocarditis	4.32847	4.32847	1	Amino sugar and nucleotide sugar metabolism	4.83986	4.83986	1
Gap junction	4.26931	3.24446	1	Glyoxylate and dicarboxylate metabolism	16.4621	-16.4621	1	Valine, leucine and isoleucine biosynthesis	11.2466	-1.3078	1	Sphingolipid metabolism	117.337	-16.2597	1	Progesterone-mediated oocyte maturation	24.2937	11.9587	1	Butirosin and neomycin biosynthesis	47.6266	-47.6266	1	Hypertrophic cardiomyopathy (HCM)	56.1867	27.3067	1	Vascular smooth muscle contraction	4.29865	2.1919	1	SNARE interactions in vesicular transport	4.78982	4.78982	1
Glycosaminoglycan degradation	4.22211	-4.22211	1	Natural killer cell mediated cytotoxicity	16.3459	11.0723	1	RNA transport	11.227	2.28369	1	p53 signaling pathway	116.68	5.09399	1	Glycosphingolipid biosynthesis - lacto and neolacto series	24.1814	-9.53323	1	Long-term potentiation	47.4475	2.14956	1	Valine, leucine and isoleucine biosynthesis	56.1208	-35.5665	1	Protein digestion and absorption	4.29437	-4.29437	1	Neuroactive ligand-receptor interaction	4.74469	-3.58643	1
Glycosphingolipid biosynthesis - ganglio series	4.19265	4.19265	1	ABC transporters	16.3147	10.4737	1	Metabolic pathways	11.1883	2.00909	1	Fc gamma R-mediated phagocytosis	116.636	13.1593	1	Graft-versus-host disease	23.998	-5.85078	1	Peroxisome	46.9075	-11.7094	1	Lysosome	55.1992	50.839	1	Hypertrophic cardiomyopathy (HCM)	4.26664	-4.26664	1	Oxidative phosphorylation	4.71077	3.24711	1
Regulation of actin cytoskeleton	4.18979	2.21059	1	Fc epsilon RI signaling pathway	16.2149	14.7617	1	VEGF signaling pathway	11.1578	8.10456	1	Salivary secretion	116.408	32.3759	1	Long-term potentiation	23.8559	-22.1037	1	Metabolic pathways	46.7422	6.62949	1	Basal cell carcinoma	54.9092	2.95439	1	Proteasome	4.22747	-4.22747	1	Aldosterone-regulated sodium reabsorption	4.672	4.672	1
Purine metabolism	4.12614	1.12624	1	Endocytosis	16.1828	0.276398	1	TGF-beta signaling pathway	11.1131	-2.2304	1	Fc epsilon RI signaling pathway	114.886	78.5995	1	Hypertrophic cardiomyopathy (HCM)	23.7057	-10.2865	1	Taste transduction	46.5891	-38.5163	1	Vascular smooth muscle contraction	54.3691	24.8199	1	Gap junction	4.14284	1.60021	1	Arachidonic acid metabolism	4.67059	-4.67059	1
MAPK signaling pathway	4.01255	-0.301506	1	Histidine metabolism	16.1108	-16.1108	1	Cardiac muscle contraction	10.9413	10.9413	1	Pantothenate and CoA biosynthesis	114.814	50.383	1	Glioma	23.6134	-20.6807	1	Prostate cancer	45.8675	20.6759	1	ECM-receptor interaction	54.1943	33.9766	1	Galactose metabolism	4.09874	-4.09874	1	Long-term potentiation	4.65597	-1.23194	1
Salivary secretion	3.98522	2.86369	1	Ether lipid metabolism	15.9997	-4.50825	1	Long-term depression	10.9401	-5.08071	1	Toxoplasmosis	114.718	-7.50016	1	Dorso-ventral axis formation	23.2448	-7.76534	1	Thyroid cancer	45.4045	8.60762	1	Endocrine and other factor-regulated calcium reabsorption	53.4461	51.1525	1	Glycosphingolipid biosynthesis - lacto and neolacto series	4.09874	-4.09874	1	beta-Alanine metabolism	4.61256	4.61256	1
Small cell lung cancer	3.97901	-0.531962	1	SNARE interactions in vesicular transport	15.8731	15.8731	1	Cell cycle	10.9165	8.98085	1	Long-term depression	112.392	-46.2906	1	Phagosome	23.2144	-6.83824	1	Other glycan degradation	45.1503	14.5237	1	Endocytosis	53.4335	4.22359	1	Colorectal cancer	4.06399	-4.06399	1	Pancreatic cancer	4.61199	-4.61199	1
N-Glycan biosynthesis	3.91483	-3.91483	1	Huntington's disease	15.7803	8.6494	1	Salivary secretion	10.8989	0.642908	1	Phosphatidylinositol signaling system	112.364	48.694	1	Cytosolic DNA-sensing pathway	23.2096	-23.2096	1	T cell receptor signaling pathway	45.0527	4.1282	1	Tuberculosis	52.888	34.6574	1	Bile secretion	4.06216	4.06216	1	Hedgehog signaling pathway	4.60201	4.60201	1
Steroid hormone biosynthesis	3.78103	3.78103	1	TGF-beta signaling pathway	15.6095	-1.56456	1	GnRH signaling pathway	10.8218	-0.677491	1	Tight junction	112.283	-57.6819	1	Glycosylphosphatidylinositol(GPI)-anchor biosynthesis	22.9947	-16.2437	1	Melanoma	44.9975	10.121	1	Folate biosynthesis	52.597	-15.4901	1	Oxidative phosphorylation	3.97876	-3.97876	1	Tyrosine metabolism	4.58233	-4.58233	1
Dilated cardiomyopathy (DCM)	3.77173	2.71028	1	Steroid biosynthesis	15.3985	-15.3985	1	DNA replication	10.7837	10.7837	1	Regulation of actin cytoskeleton	111.026	-50.1577	1	Focal adhesion	22.7414	-5.94022	1	Pancreatic secretion	44.6911	-25.3314	1	Pathways in cancer (overview)	51.9067	22.8011	1	Parkinson's disease	3.97876	-3.97876	1	Progesterone-mediated oocyte maturation	4.42095	1.66021	1
mTOR signaling pathway	3.7138	-3.7138	1	Butirosin and neomycin biosynthesis	15.3091	-15.3091	1	Glutamatergic synapse	10.733	-3.03819	1	Thiamine metabolism	108.915	-108.915	1	Rheumatoid arthritis	22.4524	-11.8657	1	Hematopoietic cell lineage	44.5962	-35.9325	1	Small cell lung cancer	51.797	37.5875	1	MAPK signaling pathway	3.91372	-0.468452	1	Protein processing in endoplasmic reticulum	4.3791	3.24161	1
RNA polymerase	3.66246	-3.66246	1	Gap junction	15.2941	14.0163	1	Ether lipid metabolism	10.7017	-10.7017	1	RNA degradation	108.769	-40.8047	1	Tight junction	22.4477	-9.10888	1	Tight junction	44.1445	17.3574	1	Calcium signaling pathway	51.79	17.9738	1	Melanoma	3.9069	-3.9069	1	Wnt signaling pathway	4.01148	-2.99335	1
RNA degradation	3.5755	-3.5755	1	Toxoplasmosis	15.188	11.6019	1	Lysine degradation	10.5013	-0.85608	1	Glycosphingolipid biosynthesis - lacto and neolacto series	107.118	22.6257	1	Hematopoietic cell lineage	21.8164	-9.90248	1	Toxoplasmosis	43.996	-7.01326	1	Gap junction	50.4673	24.79	1	Wnt signaling pathway	3.86794	0.602299	1	Oocyte meiosis	3.97101	3.03228	1
Pathways in cancer (overview)	3.49831	-0.358738	1	Chemokine signaling pathway	15.1614	9.10037	1	mTOR signaling pathway	10.3427	6.90673	1	Calcium signaling pathway	106.783	6.84454	1	Valine, leucine and isoleucine biosynthesis	21.3027	-21.3027	1	Chemokine signaling pathway	43.9275	1.65709	1	Axon guidance	50.031	39.2681	1	Chemokine signaling pathway	3.86422	2.72103	1	T cell receptor signaling pathway	3.89172	-3.89172	1
Endocytosis	3.48727	1.23331	1	Amoebiasis	15.0337	4.39903	1	Pantothenate and CoA biosynthesis	10.2878	-10.2878	1	Ribosome biogenesis in eukaryotes	105.529	-39.7527	1	Gap junction	21.1705	-6.4626	1	Fatty acid metabolism	43.1433	2.58242	1	Chemokine signaling pathway	49.9168	13.4593	1	Protein export	3.61793	3.61793	1	Glycine, serine and threonine metabolism	3.88426	3.88426	1
Retinol metabolism	3.46594	3.46594	1	Metabolic pathways	14.8955	-2.01157	1	ABC transporters	9.92604	-6.04407	1	Glioma	105.162	-77.0295	1	Regulation of actin cytoskeleton	21.1238	-14.7803	1	Valine, leucine and isoleucine biosynthesis	42.985	-2.60221	1	Nicotinate and nicotinamide metabolism	49.8833	-19.8372	1	Melanogenesis	3.5336	1.36489	1	MAPK signaling pathway	3.85547	-3.85547	1
B cell receptor signaling pathway	3.459	3.459	1	p53 signaling pathway	14.8442	-3.18862	1	Pathways in cancer (overview)	9.92491	1.64147	1	Axon guidance	103.458	-32.4611	1	Alanine, aspartate and glutamate metabolism	21.1065	-21.1065	1	Circadian rhythm - mammal	42.9577	18.7316	1	Toxoplasmosis	49.6635	20.3068	1	Alzheimer's disease	3.49239	-3.49239	1	Base excision repair	3.81149	-3.81149	1
Arrhythmogenic right ventricular cardiomyopathy (ARVC)	3.44764	-3.44764	1	VEGF signaling pathway	14.8044	13.3792	1	Vascular smooth muscle contraction	9.88284	-0.284335	1	Histidine metabolism	103.182	-2.23564	1	Bile secretion	20.8962	10.7749	1	Toll-like receptor signaling pathway	42.6948	-17.9421	1	Bile secretion	49.4368	-4.0259	1	Thyroid cancer	3.20592	-3.20592	1	Biosynthesis of unsaturated fatty acids	3.77356	3.77356	1
Glycosphingolipid biosynthesis - globo series	3.35336	3.35336	1	GnRH signaling pathway	14.7387	9.28601	1	Insulin signaling pathway	9.81724	6.27408	1	Tuberculosis	103.14	-36.4015	1	Calcium signaling pathway	20.8738	-6.74615	1	N-Glycan biosynthesis	42.5154	39.3402	1	RNA degradation	48.9353	10.6227	1	Glycosaminoglycan biosynthesis - heparan sulfate	3.1998	-3.1998	1	Bile secretion	3.60625	-3.60625	1
Cell cycle	3.33521	0.476242	1	Cell cycle	14.3871	3.9459	1	Protein processing in endoplasmic reticulum	9.79565	-0.581373	1	Folate biosynthesis	102.41	9.17773	1	Basal cell carcinoma	20.8107	-3.00265	1	RIG-I-like receptor signaling pathway	41.6232	-36.3834	1	Pancreatic secretion	48.6249	7.97727	1	Purine metabolism	3.18994	3.18994	1	Purine metabolism	3.53432	0.790584	1
Axon guidance	3.26448	3.26448	1	Oxidative phosphorylation	14.243	9.69539	1	Galactose metabolism	9.75028	-9.75028	1	Hematopoietic cell lineage	100.631	58.5227	1	Tyrosine metabolism	20.7353	-7.76107	1	Jak-STAT signaling pathway	41.2758	-14.6019	1	p53 signaling pathway	48.0902	2.31441	1	Salivary secretion	3.14242	3.14242	1	Tight junction	3.50125	3.50125	1
Regulation of autophagy	3.19515	3.19515	1	Apoptosis	14.1659	10.7333	1	Metabolism of xenobiotics by cytochrome P450	9.69164	-9.69164	1	Thyroid cancer	97.2476	-63.7049	1	Cell cycle	20.5785	-12.0379	1	Viral myocarditis	41.2479	15.9622	1	Amoebiasis	47.7356	31.8514	1	Cytosolic DNA-sensing pathway	3.09525	-3.09525	1	Metabolic pathways	3.46814	1.06643	1
Lysosome	3.1695	2.06808	1	Pathways in cancer (overview)	14.102	4.61248	1	Small cell lung cancer	9.45911	0.792243	1	Glycosaminoglycan biosynthesis - heparan sulfate	97.1957	78.9203	1	Pantothenate and CoA biosynthesis	20.4931	6.60175	1	Tryptophan metabolism	41.0067	13.4377	1	Arachidonic acid metabolism	47.4243	-47.4243	1	Gastric acid secretion	3.08423	3.08423	1	Glycosphingolipid biosynthesis - lacto and neolacto series	3.45982	3.45982	1
Tight junction	3.16144	-1.49843	1	Glycosaminoglycan degradation	13.8162	13.8162	1	Calcium signaling pathway	9.41958	1.99164	1	Rheumatoid arthritis	97.0269	-20.3281	1	Allograft rejection	20.4427	-4.984	1	Fructose and mannose metabolism	40.658	-6.26191	1	Glioma	46.4593	32.2726	1	Huntington's disease	2.97692	-2.97692	1	Cytokine-cytokine receptor interaction	3.45058	0.634417	1
Fc gamma R-mediated phagocytosis	3.14944	3.14944	1	MAPK signaling pathway	13.7384	3.00729	1	Axon guidance	9.16393	6.15796	1	Pathways in cancer (overview)	96.7252	-31.9492	1	Antigen processing and presentation	20.3348	-4.12759	1	Type II diabetes mellitus	40.5839	10.0543	1	Type I diabetes mellitus	45.5688	29.2801	1	Protein processing in endoplasmic reticulum	2.96957	-1.35926	1	Cytosolic DNA-sensing pathway	3.3919	-3.3919	1
Sphingolipid metabolism	3.12946	3.12946	1	Pancreatic secretion	13.5981	12.1376	1	Chemokine signaling pathway	9.0767	3.18556	1	Antigen processing and presentation	96.3267	-43.5394	1	Inositol phosphate metabolism	20.2706	-2.4234	1	Ascorbate and aldarate metabolism	40.5009	-31.1787	1	Wnt signaling pathway	45.1494	14.3465	1	Hepatitis C	2.92959	2.92959	1	Dilated cardiomyopathy (DCM)	3.39053	1.9489	1
Pyrimidine metabolism	3.04665	0.750786	1	Phototransduction	13.5683	-5.8978	1	MAPK signaling pathway	9.07338	-0.277141	1	Leishmaniasis	96.0426	34.7886	1	Asthma	20.1918	-20.1918	1	Pathways in cancer (overview)	40.4431	8.86014	1	Intestinal immune network for IgA production	45.1159	28.6347	1	Renal cell carcinoma	2.87807	-2.87807	1	Vasopressin-regulated water reabsorption	3.33176	0.547936	1
Leishmaniasis	3.0224	3.0224	1	Chagas disease	13.3424	1.52422	1	Melanogenesis	8.9958	1.88757	1	Chemokine signaling pathway	94.8186	-1.87846	1	alpha-Linolenic acid metabolism	19.7994	19.7994	1	ErbB signaling pathway	39.9645	-10.5638	1	Pancreatic cancer	45.1095	5.48542	1	Axon guidance	2.87168	-1.49611	1	Melanoma	3.32231	3.32231	1
GnRH signaling pathway	3.01738	2.16822	1	Notch signaling pathway	13.1156	2.80713	1	Protein export	8.98766	8.98766	1	Long-term potentiation	94.6659	-31.6217	1	Glutamatergic synapse	19.7246	-3.49525	1	MAPK signaling pathway	39.3854	-16.1478	1	Ribosome biogenesis in eukaryotes	45.1073	27.3848	1	TGF-beta signaling pathway	2.86446	2.86446	1	Proteasome	3.25479	-3.25479	1
Bacterial invasion of epithelial cells	2.98562	2.98562	1	Bile secretion	13.0504	9.21351	1	Fatty acid elongation in mitochondria	8.87093	8.87093	1	Lysosome	94.1094	-71.8311	1	SNARE interactions in vesicular transport	19.5821	-19.5821	1	Steroid hormone biosynthesis	38.9715	26.4081	1	Pentose and glucuronate interconversions	44.6898	29.369	1	Prostate cancer	2.83565	-2.83565	1	Arrhythmogenic right ventricular cardiomyopathy (ARVC)	3.24594	-0.588849	1
Hepatitis C	2.95553	2.95553	1	Parkinson's disease	13.0051	9.39815	1	Nicotinate and nicotinamide metabolism	8.81812	-8.81812	1	RIG-I-like receptor signaling pathway	92.3536	70.6925	1	Apoptosis	19.0401	-6.22363	1	Measles	38.9391	-9.64955	1	Sphingolipid metabolism	44.6822	5.51115	1	Phagosome	2.80939	2.80939	1	Steroid hormone biosynthesis	3.23283	3.23283	1
Prostate cancer	2.89832	-1.81544	1	Proteasome	12.8964	12.8964	1	Amino sugar and nucleotide sugar metabolism	8.81584	-1.82083	1	Nicotinate and nicotinamide metabolism	92.0581	7.93888	1	Pathways in cancer (overview)	18.9272	-11.2598	1	Wnt signaling pathway	38.7559	-8.94357	1	Retinol metabolism	44.2372	26.4462	1	Lysosome	2.73701	1.23876	1	Neurotrophin signaling pathway	3.20344	1.07851	1
Phagosome	2.82766	2.82766	1	Spliceosome	12.7743	0.641184	1	Chagas disease	8.76463	-2.01398	1	Type I diabetes mellitus	91.4063	-0.406925	1	Phosphatidylinositol signaling system	18.9001	-6.1188	1	Thiamine metabolism	38.3111	38.3111	1	Glycosphingolipid biosynthesis - lacto and neolacto series	44.1057	12.9835	1	Pancreatic secretion	2.7303	2.7303	1	Cardiac muscle contraction	3.14519	3.14519	1
RNA transport	2.72649	0.950099	1	Aminoacyl-tRNA biosynthesis	12.5587	7.77861	1	Gastric acid secretion	8.65183	0.688776	1	Small cell lung cancer	90.5241	-62.1717	1	NOD-like receptor signaling pathway	18.885	5.18611	1	Cytokine-cytokine receptor interaction	38.2042	-7.40344	1	Glycine, serine and threonine metabolism	43.9173	34.5091	1	Focal adhesion	2.69028	-2.69028	1	Salivary secretion	3.14181	-0.170016	1
Nitrogen metabolism	2.67657	2.67657	1	Galactose metabolism	12.5043	-7.42454	1	Drug metabolism - cytochrome P450	8.61479	-8.61479	1	Arachidonic acid metabolism	90.2178	90.2178	1	Selenoamino acid metabolism	18.4963	-18.4963	1	Pyrimidine metabolism	37.8625	-8.23638	1	alpha-Linolenic acid metabolism	43.6792	-43.6792	1	Bladder cancer	2.63343	-2.63343	1	Prostate cancer	3.14135	3.14135	1
mRNA surveillance pathway	2.63609	-2.63609	1	mRNA surveillance pathway	12.4159	9.62757	1	Proteasome	8.52281	8.52281	1	Phototransduction	90.0627	8.94061	1	Ether lipid metabolism	18.2757	7.90058	1	Cell adhesion molecules (CAMs)	37.6989	-2.43549	1	Protein export	43.5079	19.6979	1	Pathways in cancer (overview)	2.62457	-1.70798	1	Measles	3.0855	-0.97941	1
Osteoclast differentiation	2.58601	2.58601	1	RNA degradation	12.3328	-10.5039	1	Spliceosome	8.40893	0.297816	1	Pancreatic secretion	89.3058	36.4378	1	Chemokine signaling pathway	18.2554	-2.27508	1	Folate biosynthesis	36.9408	0.350923	1	Collecting duct acid secretion	43.248	25.9089	1	Cell adhesion molecules (CAMs)	2.60751	2.60751	1	Citrate cycle (TCA cycle)	3.06162	3.06162	1
Base excision repair	2.47582	-2.47582	1	Alzheimer's disease	12.1262	4.3091	1	PPAR signaling pathway	8.38858	-3.12237	1	Amoebiasis	88.1532	-32.8962	1	Ribosome biogenesis in eukaryotes	18.229	-18.229	1	Osteoclast differentiation	36.9345	-10.802	1	Chagas disease	43.1797	6.20106	1	Glycerophospholipid metabolism	2.51066	-2.51066	1	Arginine and proline metabolism	3.02407	3.02407	1
Wnt signaling pathway	2.43212	0.669951	1	beta-Alanine metabolism	12.0831	-12.0831	1	Pyruvate metabolism	8.35945	6.16739	1	T cell receptor signaling pathway	88.0646	-0.108841	1	Linoleic acid metabolism	17.9995	17.9995	1	Dorso-ventral axis formation	36.8133	-1.3002	1	RNA transport	42.7759	9.89083	1	mTOR signaling pathway	2.50734	-2.50734	1	Alzheimer's disease	3.00719	3.00719	1
Adherens junction	2.43079	-0.997419	1	Ribosome biogenesis in eukaryotes	11.8747	-0.246916	1	Alanine, aspartate and glutamate metabolism	8.22423	-8.22423	1	Wnt signaling pathway	87.6504	25.7449	1	ABC transporters	17.6439	-6.73643	1	Regulation of autophagy	36.6351	36.6351	1	Rheumatoid arthritis	41.9324	17.5335	1	Measles	2.49486	-2.49486	1	Hypertrophic cardiomyopathy (HCM)	2.99008	2.99008	1
Pancreatic cancer	2.43079	-0.997419	1	Ubiquitin mediated proteolysis	11.8306	0.81967	1	T cell receptor signaling pathway	7.96288	7.96288	1	Chagas disease	87.254	15.2708	1	Thyroid cancer	17.4386	-17.4386	1	Graft-versus-host disease	36.6069	-6.85049	1	VEGF signaling pathway	41.8827	7.91122	1	Endometrial cancer	1.99287	-1.99287	1	Propanoate metabolism	2.95204	2.95204	1
Glycosaminoglycan biosynthesis - heparan sulfate	2.40995	2.40995	1	Tyrosine metabolism	11.4183	-11.4183	1	Phototransduction	7.94235	-4.52486	1	Taste transduction	86.8312	27.3894	1	Primary immunodeficiency	17.3134	17.3134	1	B cell receptor signaling pathway	36.523	14.9514	1	Non-homologous end-joining	41.824	-41.824	1	Complement and coagulation cascades	1.99279	-1.99279	1	Ribosome biogenesis in eukaryotes	2.88477	-1.41789	1
Chemokine signaling pathway	2.39532	0.487455	1	Osteoclast differentiation	11.3716	3.32534	1	alpha-Linolenic acid metabolism	7.93849	-7.93849	1	Endocytosis	86.3038	-5.36615	1	Axon guidance	17.2151	-11.3505	1	Histidine metabolism	36.2735	-28.505	1	Apoptosis	41.5626	14.9536	1	Mineral absorption	1.91224	1.91224	1	Calcium signaling pathway	2.83649	1.0454	1
Rheumatoid arthritis	2.39479	2.39479	1	Prostate cancer	11.1445	-1.86892	1	Notch signaling pathway	7.89151	-2.0757	1	Prostate cancer	86.07	-66.4266	1	Bacterial invasion of epithelial cells	17.0111	-13.8214	1	PPAR signaling pathway	36.0647	6.8446	1	Cell cycle	41.1519	13.5939	1	Endocytosis	1.79504	0.726968	1	Insulin signaling pathway	2.82168	0.299407	1
Toll-like receptor signaling pathway	2.30878	2.30878	1	Cell adhesion molecules (CAMs)	11.0676	11.0676	1	Biosynthesis of unsaturated fatty acids	7.62505	-7.62505	1	Pentose and glucuronate interconversions	85.5299	-1.51312	1	Purine metabolism	16.7985	-7.83473	1	Allograft rejection	36.0136	-21.9375	1	Selenoamino acid metabolism	40.5252	3.20329	1	Insulin signaling pathway	1.72726	0.158409	1	Regulation of autophagy	2.78145	2.78145	1
Chronic myeloid leukemia	2.26021	-0.990678	1	Other glycan degradation	10.8924	10.8924	1	Valine, leucine and isoleucine degradation	7.47258	-2.68677	1	Toll-like receptor signaling pathway	85.2042	36.9923	1	Wnt signaling pathway	16.3781	5.00488	1	Tuberculosis	35.9503	7.59037	1	Graft-versus-host disease	39.3039	16.3735	1	Acute myeloid leukemia	1.67582	-1.67582	1	Retinol metabolism	2.77902	2.77902	1
Antigen processing and presentation	2.24327	2.24327	1	Basal cell carcinoma	10.614	-10.614	1	Amyotrophic lateral sclerosis (ALS)	7.26411	0.842496	1	Cell cycle	84.8034	-24.7579	1	Protein export	16.3681	-12.0076	1	Purine metabolism	35.4159	0.497013	1	Aminoacyl-tRNA biosynthesis	38.7024	4.53669	1	Pancreatic cancer	1.34066	-1.34066	1	Glycerophospholipid metabolism	2.69957	2.69957	1
Toxoplasmosis	2.2322	-0.866242	1	Pantothenate and CoA biosynthesis	10.4862	-10.4862	1	Linoleic acid metabolism	7.21681	-7.21681	1	MAPK signaling pathway	82.7464	27.0221	1	RNA transport	16.0094	-7.98154	1	Nicotinate and nicotinamide metabolism	35.2285	-1.62304	1	Linoleic acid metabolism	38.6428	-38.6428	1	PPAR signaling pathway	1.28677	-1.28677	1	Pyrimidine metabolism	2.57977	-1.26776	1
Glycosaminoglycan biosynthesis - chondroitin sulfate	2.22457	2.22457	1	Glioma	10.4613	3.9476	1	Amoebiasis	7.02936	-2.30566	1	Renal cell carcinoma	81.2717	-79.0537	1	TGF-beta signaling pathway	15.5228	6.19274	1	One carbon pool by folate	34.8715	-25.3073	1	MAPK signaling pathway	38.3091	-6.45731	1	Chronic myeloid leukemia	1.27131	-1.27131	1	Melanogenesis	2.5372	1.34998	1
Pancreatic secretion	2.12801	-0.420038	1	Primary immunodeficiency	10.4272	10.4272	1	ECM-receptor interaction	6.96634	-6.96634	1	Phenylalanine metabolism	80.4448	-48.3693	1	Fc epsilon RI signaling pathway	15.4761	5.03529	1	Cardiac muscle contraction	34.7738	28.8903	1	Renal cell carcinoma	38.2377	38.2377	1	mRNA surveillance pathway	1.24927	1.24927	1	Endocytosis	2.52917	2.52917	1
Cell adhesion molecules (CAMs)	2.10141	2.10141	1	T cell receptor signaling pathway	10.3801	9.48721	1	Circadian rhythm - mammal	6.94737	6.94737	1	Dorso-ventral axis formation	80.0273	-40.9389	1	Pancreatic cancer	15.4366	-5.04902	1	Type I diabetes mellitus	34.7274	-21.1541	1	Prostate cancer	37.7596	16.7905	1	Tight junction	1.21493	1.21493	1	Acute myeloid leukemia	2.34932	-2.34932	1
Cytosolic DNA-sensing pathway	2.02399	-2.02399	1	Renal cell carcinoma	10.1362	8.68298	1	Glycerophospholipid metabolism	6.88931	-2.28359	1	Purine metabolism	79.6876	-13.0946	1	Fc gamma R-mediated phagocytosis	15.0254	-2.3873	1	DNA replication	34.5766	16.1587	1	Long-term potentiation	37.4147	29.28	1	Neuroactive ligand-receptor interaction	1.1165	1.1165	1	RNA degradation	2.28971	2.28971	1
T cell receptor signaling pathway	2.0028	2.0028	1	African trypanosomiasis	9.65683	-9.65683	1	Tyrosine metabolism	6.68513	-6.68513	1	Retinol metabolism	75.2857	-21.4905	1	Pancreatic secretion	14.9946	3.17575	1	Natural killer cell mediated cytotoxicity	34.5063	9.84877	1	Fc epsilon RI signaling pathway	37.1221	-8.83017	1	RNA degradation	1.09666	1.09666	1	Bladder cancer	2.25709	-2.25709	1
Jak-STAT signaling pathway	1.99317	0.0505059	1	Jak-STAT signaling pathway	9.51619	1.8816	1	Osteoclast differentiation	6.53706	-2.71448	1	Neuroactive ligand-receptor interaction	74.3311	44.9001	1	Osteoclast differentiation	14.6447	5.54943	1	Glutathione metabolism	34.0987	27.1595	1	TGF-beta signaling pathway	36.666	-5.59452	1	Apoptosis	1.03359	-1.03359	1	RNA transport	2.22583	-0.574575	1
Ubiquitin mediated proteolysis	1.81579	-1.81579	1	Terpenoid backbone biosynthesis	9.51042	-9.51042	1	Gap junction	6.46304	2.11929	1	Aldosterone-regulated sodium reabsorption	74.2133	-9.40756	1	Regulation of autophagy	14.6155	5.43973	1	Metabolism of xenobiotics by cytochrome P450	33.8821	33.8821	1	Hematopoietic cell lineage	35.945	-8.72497	1	Ribosome biogenesis in eukaryotes	0.826429	-0.826429	1	Valine, leucine and isoleucine degradation	2.17062	2.17062	1
Tuberculosis	1.79255	-0.742536	1	Proximal tubule bicarbonate reclamation	9.47656	-9.47656	1	One carbon pool by folate	6.35464	-6.35464	1	Osteoclast differentiation	73.8409	32.7454	1	Ribosome	14.5863	-8.67413	1	Intestinal immune network for IgA production	33.845	-24.2794	1	Phosphatidylinositol signaling system	35.9225	6.92953	1	Regulation of actin cytoskeleton	0.813603	-0.203446	1	N-Glycan biosynthesis	2.14747	2.14747	1
Aldosterone-regulated sodium reabsorption	1.6932	-1.6932	1	Purine metabolism	9.44338	7.02348	1	RIG-I-like receptor signaling pathway	6.2805	-0.783667	1	Glycosylphosphatidylinositol(GPI)-anchor biosynthesis	72.1444	50.0093	1	Endocytosis	14.4866	0.93783	1	Phototransduction	33.4701	-16.8469	1	RIG-I-like receptor signaling pathway	34.5606	-10.2608	1	Cell cycle	0.645991	0.645991	1	Glutamatergic synapse	1.95439	0.767168	1
Leukocyte transendothelial migration	1.68684	0.0715424	1	Amino sugar and nucleotide sugar metabolism	9.28514	-1.58511	1	Folate biosynthesis	6.22274	6.22274	1	Pyrimidine metabolism	71.2994	5.54013	1	Endometrial cancer	14.3403	-14.3403	1	mTOR signaling pathway	33.4244	33.4244	1	Cytokine-cytokine receptor interaction	34.5602	-5.75505	1	Ubiquitin mediated proteolysis	0.562251	0.562251	1	Spliceosome	1.87727	-0.101554	1
Spliceosome	1.67793	-1.67793	1	Hedgehog signaling pathway	9.24068	-9.24068	1	Protein digestion and absorption	6.20443	2.65274	1	B cell receptor signaling pathway	71.1421	-49.8407	1	VEGF signaling pathway	14.2192	-4.31153	1	Glycosaminoglycan biosynthesis - heparan sulfate	32.7852	-23.8269	1	Cell adhesion molecules (CAMs)	33.8177	4.44054	1	Spliceosome	0.382199	-0.382199	1	Parkinson's disease	1.87073	1.87073	1
Arachidonic acid metabolism	1.58995	-1.58995	1	Homologous recombination	9.1785	9.1785	1	Ubiquitin mediated proteolysis	6.10531	3.99421	1	Cell adhesion molecules (CAMs)	70.2717	17.9755	1	Autoimmune thyroid disease	14.1995	-10.3191	1	Complement and coagulation cascades	32.5928	-9.30713	1	ABC transporters	33.7887	6.3009	1					Ribosome	1.82187	1.82187	1
Aminoacyl-tRNA biosynthesis	1.57918	1.57918	1	Arachidonic acid metabolism	9.10562	-9.10562	1	Homologous recombination	6.09497	6.09497	1	Glycosaminoglycan biosynthesis - keratan sulfate	70.1181	-32.8068	1	Cytokine-cytokine receptor interaction	14.1676	0.381164	1	Hepatitis C	32.5515	-18.2461	1	Hedgehog signaling pathway	33.7537	-2.57988	1					Huntington's disease	1.77774	1.77774	1
Glioma	1.56363	1.56363	1	Nicotinate and nicotinamide metabolism	8.98819	-8.98819	1	Hepatitis C	6.04322	0.99671	1	Jak-STAT signaling pathway	69.6906	10.5264	1	Pyrimidine metabolism	14.1521	-6.55419	1	Endocrine and other factor-regulated calcium reabsorption	32.4127	32.4127	1	Notch signaling pathway	33.6113	-1.8128	1					Osteoclast differentiation	1.71164	-0.294995	1
Adipocytokine signaling pathway	1.43935	-0.448616	1	Tryptophan metabolism	8.76052	-6.11099	1	Glyoxylate and dicarboxylate metabolism	5.78376	-5.78376	1	Spliceosome	69.5881	-20.1433	1	Jak-STAT signaling pathway	14.0949	0.486217	1	Cell cycle	32.2773	8.34309	1	Thyroid cancer	33.2704	27.3678	1					GnRH signaling pathway	1.70169	0.548386	1
Proteasome	1.31124	-1.31124	1	DNA replication	8.36203	8.36203	1	Renal cell carcinoma	5.65594	5.65594	1	Allograft rejection	69.233	25.1367	1	Notch signaling pathway	14.0327	14.0327	1	Ubiquinone and other terpenoid-quinone biosynthesis	31.5957	-31.5957	1	Steroid hormone biosynthesis	33.0497	-11.098	1					Ubiquitin mediated proteolysis	1.58761	-0.248423	1
Neurotrophin signaling pathway	1.23894	0.200821	1	Chronic myeloid leukemia	8.28353	-5.64844	1	Purine metabolism	5.59143	1.45689	1	Protein digestion and absorption	68.2242	-57.3949	1	O-Mannosyl glycan biosynthesis	13.8767	13.8767	1	Neuroactive ligand-receptor interaction	31.588	-22.4719	1	Other glycan degradation	32.1708	22.8174	1					Hematopoietic cell lineage	1.47703	-1.47703	1
Cytokine-cytokine receptor interaction	1.15315	0.519291	1	Vitamin digestion and absorption	8.01345	8.01345	1	Type II diabetes mellitus	5.36354	5.36354	1	ErbB signaling pathway	67.6891	4.81	1	Taste transduction	13.8727	-13.8727	1	Endocytosis	31.4909	4.88253	1	Allograft rejection	32.1604	15.2684	1					Endometrial cancer	1.47217	1.47217	1
Natural killer cell mediated cytotoxicity	1.10478	1.10478	1	Hepatitis C	7.91408	5.48026	1	Retinol metabolism	5.35832	-5.35832	1	Melanoma	67.2077	-41.8635	1	Folate biosynthesis	13.78	3.56257	1	Insulin signaling pathway	31.2775	3.87622	1	Primary immunodeficiency	31.8491	-31.8491	1					Endocrine and other factor-regulated calcium reabsorption	1.39191	-1.39191	1
Measles	1.06015	1.06015	1	Small cell lung cancer	7.56331	3.33562	1	Fat digestion and absorption	5.3341	-5.3341	1	Intestinal immune network for IgA production	66.0343	25.0135	1	Prostate cancer	13.7739	-11.6454	1	Proteasome	30.9745	30.9745	1	Complement and coagulation cascades	31.4729	-18.2457	1					TGF-beta signaling pathway	1.31466	1.31466	1
Intestinal immune network for IgA production	0.992729	0.992729	1	Cytokine-cytokine receptor interaction	7.53078	-1.98488	1	ErbB signaling pathway	5.22645	-2.63985	1	Cytokine-cytokine receptor interaction	65.9598	26.1433	1	Steroid hormone biosynthesis	13.7385	13.7385	1	Endometrial cancer	30.0992	0.36134	1	Autoimmune thyroid disease	31.0118	14.7231	1					Adipocytokine signaling pathway	1.16121	1.16121	1
Acute myeloid leukemia	0.932091	-0.932091	1	Bladder cancer	7.45467	0.153195	1	Taste transduction	5.08952	-5.08952	1	Endometrial cancer	65.3276	-42.5297	1	Hedgehog signaling pathway	13.6881	9.90067	1	Pantothenate and CoA biosynthesis	29.7102	-21.0174	1	B cell receptor signaling pathway	30.9468	23.5874	1					Chagas disease	1.15275	1.15275	1
Endometrial cancer	0.90728	0.90728	1	Pyrimidine metabolism	6.9473	-2.18783	1	Neuroactive ligand-receptor interaction	5.03291	-3.70443	1	Vitamin digestion and absorption	64.8023	-52.6651	1	Neuroactive ligand-receptor interaction	13.6228	3.02716	1	Aminoacyl-tRNA biosynthesis	29.4809	-2.62297	1	Homologous recombination	30.642	12.8024	1					Hepatitis C	0.967476	-0.967476	1
Inositol phosphate metabolism	0.883404	0.883404	1	Valine, leucine and isoleucine biosynthesis	6.90458	-6.90458	1	Ribosome biogenesis in eukaryotes	4.97238	-2.37334	1	Hepatitis C	64.5257	24.3914	1	Nicotinate and nicotinamide metabolism	13.489	6.42551	1	Arachidonic acid metabolism	29.0413	-29.0413	1	Spliceosome	30.577	9.48064	1					Chronic myeloid leukemia	0.890268	0.890268	1
Hematopoietic cell lineage	0.779642	-0.779642	1	Circadian rhythm - mammal	6.89612	6.89612	1	Nitrogen metabolism	4.76598	-4.76598	1	Glycosaminoglycan biosynthesis - chondroitin sulfate	64.3563	27.3874	1	Chagas disease	13.2258	-0.165585	1	Spliceosome	29.0183	8.72844	1	Toll-like receptor signaling pathway	29.9195	1.34828	1					ErbB signaling pathway	0.846484	0.846484	1
Fc epsilon RI signaling pathway	0.772897	0.772897	1	Protein export	6.83339	6.83339	1	Adipocytokine signaling pathway	4.53349	-4.53349	1	Apoptosis	63.7169	-13.0383	1	Bladder cancer	13.1485	-9.57584	1	Non-small cell lung cancer	28.7785	-10.9152	1	Osteoclast differentiation	29.6638	-0.713401	1					Gap junction	0.695957	-0.695957	1
VEGF signaling pathway	0.758034	0.758034	1	ECM-receptor interaction	6.69977	-0.386311	1	Aminoacyl-tRNA biosynthesis	4.40809	0.0623271	1	Aminoacyl-tRNA biosynthesis	63.4971	-16.8875	1	ErbB signaling pathway	13.128	-3.76223	1	Valine, leucine and isoleucine degradation	28.5764	7.4942	1	Tyrosine metabolism	29.518	-8.31657	1
Melanoma	0.745985	0.745985	1	Malaria	6.62341	-4.38803	1	Chronic myeloid leukemia	4.26637	-4.26637	1	Hedgehog signaling pathway	63.3849	29.8882	1	Staphylococcus aureus infection	13.125	-8.32875	1	TGF-beta signaling pathway	28.4607	-0.309522	1	Protein digestion and absorption	29.2398	22.3128	1
Phosphatidylinositol signaling system	0.645564	0.645564	1	Glycine, serine and threonine metabolism	6.54041	2.18601	1	Jak-STAT signaling pathway	4.18288	-0.201621	1	mTOR signaling pathway	62.8973	-42.8957	1	MAPK signaling pathway	12.8544	0.89372	1	Biosynthesis of unsaturated fatty acids	28.4441	-1.58912	1	T cell receptor signaling pathway	29.0106	4.55733	1
Neuroactive ligand-receptor interaction	0.350892	-0.350892	1	Hematopoietic cell lineage	6.47601	-2.26541	1	Glioma	4.10739	4.10739	1	O-Glycan biosynthesis	61.9395	-61.9395	1	Leishmaniasis	12.812	0.3298	1	Lysine degradation	28.4003	-6.65374	1	Jak-STAT signaling pathway	28.8932	2.14465	1
				RIG-I-like receptor signaling pathway	6.42934	2.04544	1	Glycine, serine and threonine metabolism	4.01346	-4.01346	1	Porphyrin and chlorophyll metabolism	61.9333	3.05084	1	Lysosome	12.7803	-11.1513	1	Adipocytokine signaling pathway	27.4318	-6.4269	1	mTOR signaling pathway	28.5355	5.8313	1
				Toll-like receptor signaling pathway	6.25279	1.61938	1	Bile secretion	3.82817	-0.600671	1	RNA polymerase	61.8414	-11.6168	1	Adherens junction	12.6641	-3.86998	1	Pancreatic cancer	27.311	-7.58616	1	One carbon pool by folate	28.0136	-28.0136	1
				Amyotrophic lateral sclerosis (ALS)	6.13825	3.36833	1	Basal cell carcinoma	3.79499	-3.79499	1	African trypanosomiasis	61.8096	-11.3817	1	T cell receptor signaling pathway	12.418	1.72462	1	Butanoate metabolism	27.2393	27.2393	1	Pyrimidine metabolism	27.9417	-5.7598	1
				Glycosphingolipid biosynthesis - lacto and neolacto series	5.982	-0.902287	1	Prostate cancer	3.64866	2.20145	1	Carbohydrate digestion and absorption	60.7743	60.7743	1	mTOR signaling pathway	11.6614	-5.01101	1	Small cell lung cancer	26.7669	18.5916	1	Hepatitis C	27.8293	4.48486	1
				Measles	5.87747	2.47652	1	Malaria	3.50743	-3.50743	1	N-Glycan biosynthesis	60.1068	-46.643	1	Thiamine metabolism	11.3805	-11.3805	1	Bladder cancer	26.7397	-11.5198	1	Vitamin digestion and absorption	27.327	14.1286	1
				Valine, leucine and isoleucine degradation	5.68617	-5.68617	1	Pyrimidine metabolism	3.48531	-0.0710524	1	Graft-versus-host disease	60.0821	2.95489	1	B cell receptor signaling pathway	11.2384	-11.2384	1	Acute myeloid leukemia	26.6493	-16.964	1	Natural killer cell mediated cytotoxicity	26.8146	11.8205	1
				Phosphatidylinositol signaling system	5.10154	3.50846	1	Glycosphingolipid biosynthesis - lacto and neolacto series	3.30839	-3.30839	1	DNA replication	59.453	4.02129	1	Natural killer cell mediated cytotoxicity	10.6909	-0.559015	1	Nucleotide excision repair	25.8877	3.48648	1	Carbohydrate digestion and absorption	25.9802	-25.9802	1
				Protein digestion and absorption	5.02933	0.983756	1	Inositol phosphate metabolism	3.24635	-3.24635	1	Endocrine and other factor-regulated calcium reabsorption	59.3346	-53.8129	1	Hepatitis C	10.3885	1.54433	1	Hedgehog signaling pathway	25.1646	-1.23389	1	N-Glycan biosynthesis	25.962	4.46356	1
				Neuroactive ligand-receptor interaction	4.70443	-2.21687	1	Cytokine-cytokine receptor interaction	2.92967	-1.8219	1	Pancreatic cancer	59.0604	-12.2781	1	Amoebiasis	10.1459	-3.25943	1	Vasopressin-regulated water reabsorption	24.3415	7.32621	1	Phenylalanine metabolism	25.669	3.3853	1
				Retinol metabolism	4.68448	4.68448	1	Glycerolipid metabolism	2.88722	-0.333726	1	Malaria	58.3602	7.89386	1	Endocrine and other factor-regulated calcium reabsorption	9.92276	-7.80405	1	O-Glycan biosynthesis	23.7809	23.7809	1	Leishmaniasis	25.48	8.55214	1
				Glycosaminoglycan biosynthesis - keratan sulfate	4.57174	4.57174	1	African trypanosomiasis	2.77044	-2.77044	1	Circadian rhythm - mammal	58.3558	-17.6932	1	Carbohydrate digestion and absorption	9.80997	9.80997	1	RNA transport	23.4639	2.32169	1	Endometrial cancer	24.8112	21.142	1
				Thyroid cancer	4.4228	1.20057	1	Sphingolipid metabolism	2.73781	-2.73781	1	Measles	58.2913	12.7164	1	Measles	9.37513	0.519333	1	Steroid biosynthesis	22.9435	11.5582	1	Glycosaminoglycan biosynthesis - keratan sulfate	24.7884	2.89383	1
				Glycosphingolipid biosynthesis - ganglio series	3.9994	-3.9994	1	Basal transcription factors	2.58658	-2.58658	1	RNA transport	57.8762	-12.4805	1	RIG-I-like receptor signaling pathway	9.31786	9.31786	1	Cytosolic DNA-sensing pathway	22.1388	-7.36513	1	Neuroactive ligand-receptor interaction	24.773	-11.0856	1
				Cytosolic DNA-sensing pathway	3.84845	-3.84845	1	Hedgehog signaling pathway	2.13432	-2.13432	1	Natural killer cell mediated cytotoxicity	57.821	-13.6364	1	Drug metabolism - other enzymes	9.03161	9.03161	1	Synthesis and degradation of ketone bodies	21.8461	21.8461	1	ErbB signaling pathway	24.6194	4.35745	1
				ErbB signaling pathway	3.80616	0.454661	1	Acute myeloid leukemia	2.07729	2.07729	1	Alanine, aspartate and glutamate metabolism	57.6037	-43.5319	1	Ubiquitin mediated proteolysis	8.71939	-3.60588	1	Renal cell carcinoma	21.4903	12.5224	1	mRNA surveillance pathway	24.5927	19.8983	1
				Adipocytokine signaling pathway	3.53378	-3.53378	1	Measles	2.07696	2.07696	1	Tyrosine metabolism	56.9848	-23.5704	1	Glycosaminoglycan biosynthesis - chondroitin sulfate	8.66769	8.66769	1	Homologous recombination	21.3185	3.48977	1	Staphylococcus aureus infection	24.4859	15.0479	1
				Aldosterone-regulated sodium reabsorption	3.51751	1.20152	1	Phosphatidylinositol signaling system	2.0157	2.0157	1	Protein export	55.8165	-27.6065	1	Glycosaminoglycan biosynthesis - heparan sulfate	8.34413	8.34413	1	Mismatch repair	20.7629	-20.7629	1	Purine metabolism	24.3206	10.0988	1
				Pentose phosphate pathway	3.34071	3.34071	1	Toll-like receptor signaling pathway	2.01133	-2.01133	1	Vasopressin-regulated water reabsorption	55.6628	-1.4858	1	Melanoma	8.10693	-5.1743	1	Chronic myeloid leukemia	20.3289	-0.292668	1	Mismatch repair	24.1952	-13.4688	1
				Melanoma	3.25686	-3.25686	1	Hematopoietic cell lineage	1.85072	-0.360623	1	Bladder cancer	55.2311	-12.6661	1	Nitrogen metabolism	8.05246	8.05246	1	Renin-angiotensin system	20.2484	20.2484	1	Measles	23.7738	7.14006	1
				Dorso-ventral axis formation	3.08798	-3.08798	1	Fructose and mannose metabolism	1.75803	1.75803	1	Nucleotide excision repair	52.5574	11.2764	1	Toll-like receptor signaling pathway	7.71485	1.34187	1	RNA degradation	20.2112	6.09689	1	Ubiquitin mediated proteolysis	23.5682	-0.687123	1
				Type II diabetes mellitus	3.06722	-3.06722	1	Bladder cancer	1.38571	1.38571	1	Notch signaling pathway	51.9775	30.0806	1	Protein digestion and absorption	7.18563	-2.72313	1	Primary bile acid biosynthesis	19.397	19.397	1	Chronic myeloid leukemia	23.5488	2.6947	1
				Sphingolipid metabolism	2.70004	-2.70004	1	Nucleotide excision repair	1.29642	1.29642	1	Regulation of autophagy	50.6831	-50.6831	1	Spliceosome	7.00537	-5.3533	1	Ubiquitin mediated proteolysis	17.9835	-4.15612	1	Inositol phosphate metabolism	23.2502	-12.9885	1
				Nucleotide excision repair	2.60043	2.60043	1					Homologous recombination	49.0702	-17.9858	1	O-Glycan biosynthesis	6.85327	-6.85327	1	Autoimmune thyroid disease	17.8486	-17.8486	1	Pantothenate and CoA biosynthesis	23.0119	-23.0119	1
				Cardiac muscle contraction	2.3853	0.707174	1					TGF-beta signaling pathway	49.0648	5.01029	1	Acute myeloid leukemia	6.83018	-6.83018	1	Staphylococcus aureus infection	17.7407	-0.754467	1	Asthma	22.3071	22.3071	1
				Carbohydrate digestion and absorption	2.18701	-2.18701	1					Cytosolic DNA-sensing pathway	48.1342	5.53468	1	Glycosphingolipid biosynthesis - ganglio series	6.34394	6.34394	1	Apoptosis	17.5909	8.78334	1	Glycosaminoglycan biosynthesis - heparan sulfate	19.0243	-5.58438	1
				Fructose and mannose metabolism	1.83709	-1.83709	1					Other glycan degradation	47.3267	-20.7226	1	Chronic myeloid leukemia	5.98356	-5.98356	1	Carbohydrate digestion and absorption	17.1169	-17.1169	1	DNA replication	18.8316	5.5378	1
				Inositol phosphate metabolism	1.09	-1.09	1					Autoimmune thyroid disease	47.1509	4.62952	1	DNA replication	5.36486	5.36486	1	RNA polymerase	16.8199	-4.93206	1	Bladder cancer	18.3691	-1.62995	1
				Non-small cell lung cancer	1.05873	-1.05873	1					Asthma	45.5977	-24.4375	1	Non-small cell lung cancer	5.31603	-5.31603	1	Notch signaling pathway	16.4351	-0.0807088	1	Circadian rhythm - mammal	18.1831	18.1831	1
				Endometrial cancer	1.00151	-1.00151	1					Glycosphingolipid biosynthesis - globo series	41.4427	-41.4427	1	Aldosterone-regulated sodium reabsorption	5.1606	2.2944	1	Asthma	15.3498	-15.3498	1	Malaria	18.0982	-1.89087	1
				Acute myeloid leukemia	0.842175	-0.842175	1					Complement and coagulation cascades	41.227	26.0877	1	Aminoacyl-tRNA biosynthesis	4.91261	-4.91261	1	Phenylalanine metabolism	14.825	-5.03467	1	Melanoma	17.7431	3.5563	1
												Ubiquitin mediated proteolysis	41.101	7.58877	1	Nucleotide excision repair	4.82737	4.82737	1	mRNA surveillance pathway	14.7068	8.47757	1	Aldosterone-regulated sodium reabsorption	16.2232	-1.1013	1
												Acute myeloid leukemia	40.9999	-2.34268	1	mRNA surveillance pathway	4.79578	-4.79578	1	Drug metabolism - cytochrome P450	14.3032	14.3032	1	O-Glycan biosynthesis	14.4636	14.4636	1
												Primary immunodeficiency	38.5951	38.5951	1	Complement and coagulation cascades	4.51064	4.51064	1	Nitrogen metabolism	13.3621	-13.3621	1	African trypanosomiasis	14.4214	8.99102	1
												Non-small cell lung cancer	38.1002	-12.8439	1	Basal transcription factors	3.96006	3.96006	1	Alanine, aspartate and glutamate metabolism	13.1027	-0.466955	1	Cytosolic DNA-sensing pathway	13.2424	-1.29805	1
												Chronic myeloid leukemia	36.4472	-22.2967	1	Homologous recombination	3.82336	-3.82336	1	Tyrosine metabolism	12.0339	-1.57704	1	Renin-angiotensin system	12.9285	12.9285	1
												Steroid hormone biosynthesis	36.333	3.8618	1	N-Glycan biosynthesis	3.81077	3.81077	1	Retinol metabolism	10.8509	-4.45961	1	Nucleotide excision repair	12.8012	2.78243	1
												mRNA surveillance pathway	32.0507	-27.0556	1	Vitamin digestion and absorption	2.35658	-2.35658	1	Basal transcription factors	10.8383	6.56343	1	RNA polymerase	10.8068	10.8068	1
												Mismatch repair	30.521	21.5451	1					Protein export	10.4801	3.26012	1	Acute myeloid leukemia	10.7877	0.8973	1
												Staphylococcus aureus infection	28.4824	-14.9155	1					Glycosphingolipid biosynthesis - ganglio series	9.43776	-9.43776	1	Basal transcription factors	10.56	-3.48615	1
												Glycosphingolipid biosynthesis - ganglio series	26.3353	26.3353	1					Terpenoid backbone biosynthesis	5.76027	-5.76027	1	Dorso-ventral axis formation	7.87476	7.87476	1
												Nitrogen metabolism	25.6754	25.6754	1					Primary immunodeficiency	5.06205	-5.06205	1	Alanine, aspartate and glutamate metabolism	7.60946	7.60946	1
												Non-homologous end-joining	22.2896	22.2896	1									Glycosaminoglycan biosynthesis - chondroitin sulfate	6.20305	6.20305	1
												Basal transcription factors	21.9745	7.85827	1									Nitrogen metabolism	5.99463	-5.99463	1
												Renin-angiotensin system	17.8854	-17.8854	1									Non-small cell lung cancer	5.93565	5.93565	1
												Glycosaminoglycan degradation	8.10759	-1.24601	1									Glycosphingolipid biosynthesis - ganglio series	3.39826	-3.39826	1
#N/A	#N/A	#N/A	#N/A	#N/A	#N/A	#N/A	#N/A	#N/A	#N/A	#N/A	#N/A	#N/A	#N/A	#N/A	#N/A	#N/A	#N/A	#N/A	#N/A	#N/A	#N/A	#N/A	#N/A	#N/A	#N/A	#N/A	#N/A	#N/A	#N/A	#N/A	#N/A	#N/A	#N/A	#N/A	#N/A	#N/A	#N/A	#N/A	#N/A	#N/A	#N/A	#N/A	#N/A	#N/A	#N/A	#N/A	#N/A	#N/A	#N/A
#N/A	#N/A	#N/A	#N/A	#N/A	#N/A	#N/A	#N/A	#N/A	#N/A	#N/A	#N/A	#N/A	#N/A	#N/A	#N/A	#N/A	#N/A	#N/A	#N/A	#N/A	#N/A	#N/A	#N/A	#N/A	#N/A	#N/A	#N/A	#N/A	#N/A	#N/A	#N/A	#N/A	#N/A	#N/A	#N/A	#N/A	#N/A	#N/A	#N/A	#N/A	#N/A	#N/A	#N/A	#N/A	#N/A	#N/A	#N/A	#N/A	#N/A
#N/A	#N/A	#N/A	#N/A	#N/A	#N/A	#N/A	#N/A	#N/A	#N/A	#N/A	#N/A	#N/A	#N/A	#N/A	#N/A	#N/A	#N/A	#N/A	#N/A	#N/A	#N/A	#N/A	#N/A	#N/A	#N/A	#N/A	#N/A	#N/A	#N/A	#N/A	#N/A	#N/A	#N/A	#N/A	#N/A	#N/A	#N/A	#N/A	#N/A	#N/A	#N/A	#N/A	#N/A	#N/A	#N/A	#N/A	#N/A	#N/A	#N/A
#N/A	#N/A	#N/A	#N/A	#N/A	#N/A	#N/A	#N/A	#N/A	#N/A	#N/A	#N/A	#N/A	#N/A	#N/A	#N/A	#N/A	#N/A	#N/A	#N/A	#N/A	#N/A	#N/A	#N/A	#N/A	#N/A	#N/A	#N/A	#N/A	#N/A	#N/A	#N/A	#N/A	#N/A	#N/A	#N/A	#N/A	#N/A	#N/A	#N/A	#N/A	#N/A	#N/A	#N/A	#N/A	#N/A	#N/A	#N/A	#N/A	#N/A
#N/A	#N/A	#N/A	#N/A	#N/A	#N/A	#N/A	#N/A	#N/A	#N/A	#N/A	#N/A	#N/A	#N/A	#N/A	#N/A	#N/A	#N/A	#N/A	#N/A	#N/A	#N/A	#N/A	#N/A	#N/A	#N/A	#N/A	#N/A	#N/A	#N/A	#N/A	#N/A	#N/A	#N/A	#N/A	#N/A	#N/A	#N/A	#N/A	#N/A	#N/A	#N/A	#N/A	#N/A	#N/A	#N/A	#N/A	#N/A	#N/A	#N/A
#N/A	#N/A	#N/A	#N/A	#N/A	#N/A	#N/A	#N/A	#N/A	#N/A	#N/A	#N/A	#N/A	#N/A	#N/A	#N/A	#N/A	#N/A	#N/A	#N/A	#N/A	#N/A	#N/A	#N/A	#N/A	#N/A	#N/A	#N/A	#N/A	#N/A	#N/A	#N/A	#N/A	#N/A	#N/A	#N/A	#N/A	#N/A	#N/A	#N/A	#N/A	#N/A	#N/A	#N/A	#N/A	#N/A	#N/A	#N/A	#N/A	#N/A
#N/A	#N/A	#N/A	#N/A	#N/A	#N/A	#N/A	#N/A	#N/A	#N/A	#N/A	#N/A	#N/A	#N/A	#N/A	#N/A	#N/A	#N/A	#N/A	#N/A	#N/A	#N/A	#N/A	#N/A	#N/A	#N/A	#N/A	#N/A	#N/A	#N/A	#N/A	#N/A	#N/A	#N/A	#N/A	#N/A	#N/A	#N/A	#N/A	#N/A	#N/A	#N/A	#N/A	#N/A	#N/A	#N/A	#N/A	#N/A	#N/A	#N/A
#N/A	#N/A	#N/A	#N/A	#N/A	#N/A	#N/A	#N/A	#N/A	#N/A	#N/A	#N/A	#N/A	#N/A	#N/A	#N/A	#N/A	#N/A	#N/A	#N/A	#N/A	#N/A	#N/A	#N/A	#N/A	#N/A	#N/A	#N/A	#N/A	#N/A	#N/A	#N/A	#N/A	#N/A	#N/A	#N/A	#N/A	#N/A	#N/A	#N/A	#N/A	#N/A	#N/A	#N/A	#N/A	#N/A	#N/A	#N/A	#N/A	#N/A
#N/A	#N/A	#N/A	#N/A	#N/A	#N/A	#N/A	#N/A	#N/A	#N/A	#N/A	#N/A	#N/A	#N/A	#N/A	#N/A	#N/A	#N/A	#N/A	#N/A	#N/A	#N/A	#N/A	#N/A	#N/A	#N/A	#N/A	#N/A	#N/A	#N/A	#N/A	#N/A	#N/A	#N/A	#N/A	#N/A	#N/A	#N/A	#N/A	#N/A	#N/A	#N/A	#N/A	#N/A	#N/A	#N/A	#N/A	#N/A	#N/A	#N/A
#N/A	#N/A	#N/A	#N/A	#N/A	#N/A	#N/A	#N/A	#N/A	#N/A	#N/A	#N/A	#N/A	#N/A	#N/A	#N/A	#N/A	#N/A	#N/A	#N/A	#N/A	#N/A	#N/A	#N/A	#N/A	#N/A	#N/A	#N/A	#N/A	#N/A	#N/A	#N/A	#N/A	#N/A	#N/A	#N/A	#N/A	#N/A	#N/A	#N/A	#N/A	#N/A	#N/A	#N/A	#N/A	#N/A	#N/A	#N/A	#N/A	#N/A
#N/A	#N/A	#N/A	#N/A	#N/A	#N/A	#N/A	#N/A	#N/A	#N/A	#N/A	#N/A	#N/A	#N/A	#N/A	#N/A	#N/A	#N/A	#N/A	#N/A	#N/A	#N/A	#N/A	#N/A	#N/A	#N/A	#N/A	#N/A	#N/A	#N/A	#N/A	#N/A	#N/A	#N/A	#N/A	#N/A	#N/A	#N/A	#N/A	#N/A	#N/A	#N/A	#N/A	#N/A	#N/A	#N/A	#N/A	#N/A	#N/A	#N/A
#N/A	#N/A	#N/A	#N/A	#N/A	#N/A	#N/A	#N/A	#N/A	#N/A	#N/A	#N/A	#N/A	#N/A	#N/A	#N/A	#N/A	#N/A	#N/A	#N/A	#N/A	#N/A	#N/A	#N/A	#N/A	#N/A	#N/A	#N/A	#N/A	#N/A	#N/A	#N/A	#N/A	#N/A	#N/A	#N/A	#N/A	#N/A	#N/A	#N/A	#N/A	#N/A	#N/A	#N/A	#N/A	#N/A	#N/A	#N/A	#N/A	#N/A
#N/A	#N/A	#N/A	#N/A	#N/A	#N/A	#N/A	#N/A	#N/A	#N/A	#N/A	#N/A	#N/A	#N/A	#N/A	#N/A	#N/A	#N/A	#N/A	#N/A	#N/A	#N/A	#N/A	#N/A	#N/A	#N/A	#N/A	#N/A	#N/A	#N/A	#N/A	#N/A	#N/A	#N/A	#N/A	#N/A	#N/A	#N/A	#N/A	#N/A	#N/A	#N/A	#N/A	#N/A	#N/A	#N/A	#N/A	#N/A	#N/A	#N/A
#N/A	#N/A	#N/A	#N/A	#N/A	#N/A	#N/A	#N/A	#N/A	#N/A	#N/A	#N/A	#N/A	#N/A	#N/A	#N/A	#N/A	#N/A	#N/A	#N/A	#N/A	#N/A	#N/A	#N/A	#N/A	#N/A	#N/A	#N/A	#N/A	#N/A	#N/A	#N/A	#N/A	#N/A	#N/A	#N/A	#N/A	#N/A	#N/A	#N/A	#N/A	#N/A	#N/A	#N/A	#N/A	#N/A	#N/A	#N/A	#N/A	#N/A
#N/A	#N/A	#N/A	#N/A	#N/A	#N/A	#N/A	#N/A	#N/A	#N/A	#N/A	#N/A	#N/A	#N/A	#N/A	#N/A	#N/A	#N/A	#N/A	#N/A	#N/A	#N/A	#N/A	#N/A	#N/A	#N/A	#N/A	#N/A	#N/A	#N/A	#N/A	#N/A	#N/A	#N/A	#N/A	#N/A	#N/A	#N/A	#N/A	#N/A	#N/A	#N/A	#N/A	#N/A	#N/A	#N/A	#N/A	#N/A	#N/A	#N/A
#N/A	#N/A	#N/A	#N/A	#N/A	#N/A	#N/A	#N/A	#N/A	#N/A	#N/A	#N/A	#N/A	#N/A	#N/A	#N/A	#N/A	#N/A	#N/A	#N/A	#N/A	#N/A	#N/A	#N/A	#N/A	#N/A	#N/A	#N/A	#N/A	#N/A	#N/A	#N/A	#N/A	#N/A	#N/A	#N/A	#N/A	#N/A	#N/A	#N/A	#N/A	#N/A	#N/A	#N/A	#N/A	#N/A	#N/A	#N/A	#N/A	#N/A
#N/A	#N/A	#N/A	#N/A	#N/A	#N/A	#N/A	#N/A	#N/A	#N/A	#N/A	#N/A	#N/A	#N/A	#N/A	#N/A	#N/A	#N/A	#N/A	#N/A	#N/A	#N/A	#N/A	#N/A	#N/A	#N/A	#N/A	#N/A	#N/A	#N/A	#N/A	#N/A	#N/A	#N/A	#N/A	#N/A	#N/A	#N/A	#N/A	#N/A	#N/A	#N/A	#N/A	#N/A	#N/A	#N/A	#N/A	#N/A	#N/A	#N/A
#N/A	#N/A	#N/A	#N/A	#N/A	#N/A	#N/A	#N/A	#N/A	#N/A	#N/A	#N/A	#N/A	#N/A	#N/A	#N/A	#N/A	#N/A	#N/A	#N/A	#N/A	#N/A	#N/A	#N/A	#N/A	#N/A	#N/A	#N/A	#N/A	#N/A	#N/A	#N/A	#N/A	#N/A	#N/A	#N/A	#N/A	#N/A	#N/A	#N/A	#N/A	#N/A	#N/A	#N/A	#N/A	#N/A	#N/A	#N/A	#N/A	#N/A
#N/A	#N/A	#N/A	#N/A	#N/A	#N/A	#N/A	#N/A	#N/A	#N/A	#N/A	#N/A	#N/A	#N/A	#N/A	#N/A	#N/A	#N/A	#N/A	#N/A	#N/A	#N/A	#N/A	#N/A	#N/A	#N/A	#N/A	#N/A	#N/A	#N/A	#N/A	#N/A	#N/A	#N/A	#N/A	#N/A	#N/A	#N/A	#N/A	#N/A	#N/A	#N/A	#N/A	#N/A	#N/A	#N/A	#N/A	#N/A	#N/A	#N/A
#N/A	#N/A	#N/A	#N/A	#N/A	#N/A	#N/A	#N/A	#N/A	#N/A	#N/A	#N/A	#N/A	#N/A	#N/A	#N/A	#N/A	#N/A	#N/A	#N/A	#N/A	#N/A	#N/A	#N/A	#N/A	#N/A	#N/A	#N/A	#N/A	#N/A	#N/A	#N/A	#N/A	#N/A	#N/A	#N/A	#N/A	#N/A	#N/A	#N/A	#N/A	#N/A	#N/A	#N/A	#N/A	#N/A	#N/A	#N/A	#N/A	#N/A
#N/A	#N/A	#N/A	#N/A	#N/A	#N/A	#N/A	#N/A	#N/A	#N/A	#N/A	#N/A	#N/A	#N/A	#N/A	#N/A	#N/A	#N/A	#N/A	#N/A	#N/A	#N/A	#N/A	#N/A	#N/A	#N/A	#N/A	#N/A	#N/A	#N/A	#N/A	#N/A	#N/A	#N/A	#N/A	#N/A	#N/A	#N/A	#N/A	#N/A	#N/A	#N/A	#N/A	#N/A	#N/A	#N/A	#N/A	#N/A	#N/A	#N/A
#N/A	#N/A	#N/A	#N/A	#N/A	#N/A	#N/A	#N/A	#N/A	#N/A	#N/A	#N/A	#N/A	#N/A	#N/A	#N/A	#N/A	#N/A	#N/A	#N/A	#N/A	#N/A	#N/A	#N/A	#N/A	#N/A	#N/A	#N/A	#N/A	#N/A	#N/A	#N/A	#N/A	#N/A	#N/A	#N/A	#N/A	#N/A	#N/A	#N/A	#N/A	#N/A	#N/A	#N/A	#N/A	#N/A	#N/A	#N/A	#N/A	#N/A
#N/A	#N/A	#N/A	#N/A	#N/A	#N/A	#N/A	#N/A	#N/A	#N/A	#N/A	#N/A	#N/A	#N/A	#N/A	#N/A	#N/A	#N/A	#N/A	#N/A	#N/A	#N/A	#N/A	#N/A	#N/A	#N/A	#N/A	#N/A	#N/A	#N/A	#N/A	#N/A	#N/A	#N/A	#N/A	#N/A	#N/A	#N/A	#N/A	#N/A	#N/A	#N/A	#N/A	#N/A	#N/A	#N/A	#N/A	#N/A	#N/A	#N/A
#N/A	#N/A	#N/A	#N/A	#N/A	#N/A	#N/A	#N/A	#N/A	#N/A	#N/A	#N/A	#N/A	#N/A	#N/A	#N/A	#N/A	#N/A	#N/A	#N/A	#N/A	#N/A	#N/A	#N/A	#N/A	#N/A	#N/A	#N/A	#N/A	#N/A	#N/A	#N/A	#N/A	#N/A	#N/A	#N/A	#N/A	#N/A	#N/A	#N/A	#N/A	#N/A	#N/A	#N/A	#N/A	#N/A	#N/A	#N/A	#N/A	#N/A
#N/A	#N/A	#N/A	#N/A	#N/A	#N/A	#N/A	#N/A	#N/A	#N/A	#N/A	#N/A	#N/A	#N/A	#N/A	#N/A	#N/A	#N/A	#N/A	#N/A	#N/A	#N/A	#N/A	#N/A	#N/A	#N/A	#N/A	#N/A	#N/A	#N/A	#N/A	#N/A	#N/A	#N/A	#N/A	#N/A	#N/A	#N/A	#N/A	#N/A	#N/A	#N/A	#N/A	#N/A	#N/A	#N/A	#N/A	#N/A	#N/A	#N/A
#N/A	#N/A	#N/A	#N/A	#N/A	#N/A	#N/A	#N/A	#N/A	#N/A	#N/A	#N/A	#N/A	#N/A	#N/A	#N/A	#N/A	#N/A	#N/A	#N/A	#N/A	#N/A	#N/A	#N/A	#N/A	#N/A	#N/A	#N/A	#N/A	#N/A	#N/A	#N/A	#N/A	#N/A	#N/A	#N/A	#N/A	#N/A	#N/A	#N/A	#N/A	#N/A	#N/A	#N/A	#N/A	#N/A	#N/A	#N/A	#N/A	#N/A
#N/A	#N/A	#N/A	#N/A	#N/A	#N/A	#N/A	#N/A	#N/A	#N/A	#N/A	#N/A	#N/A	#N/A	#N/A	#N/A	#N/A	#N/A	#N/A	#N/A	#N/A	#N/A	#N/A	#N/A	#N/A	#N/A	#N/A	#N/A	#N/A	#N/A	#N/A	#N/A	#N/A	#N/A	#N/A	#N/A	#N/A	#N/A	#N/A	#N/A	#N/A	#N/A	#N/A	#N/A	#N/A	#N/A	#N/A	#N/A	#N/A	#N/A
#N/A	#N/A	#N/A	#N/A	#N/A	#N/A	#N/A	#N/A	#N/A	#N/A	#N/A	#N/A	#N/A	#N/A	#N/A	#N/A	#N/A	#N/A	#N/A	#N/A	#N/A	#N/A	#N/A	#N/A	#N/A	#N/A	#N/A	#N/A	#N/A	#N/A	#N/A	#N/A	#N/A	#N/A	#N/A	#N/A	#N/A	#N/A	#N/A	#N/A	#N/A	#N/A	#N/A	#N/A	#N/A	#N/A	#N/A	#N/A	#N/A	#N/A
#N/A	#N/A	#N/A	#N/A	#N/A	#N/A	#N/A	#N/A	#N/A	#N/A	#N/A	#N/A	#N/A	#N/A	#N/A	#N/A	#N/A	#N/A	#N/A	#N/A	#N/A	#N/A	#N/A	#N/A	#N/A	#N/A	#N/A	#N/A	#N/A	#N/A	#N/A	#N/A	#N/A	#N/A	#N/A	#N/A	#N/A	#N/A	#N/A	#N/A	#N/A	#N/A	#N/A	#N/A	#N/A	#N/A	#N/A	#N/A	#N/A	#N/A
#N/A	#N/A	#N/A	#N/A	#N/A	#N/A	#N/A	#N/A	#N/A	#N/A	#N/A	#N/A	#N/A	#N/A	#N/A	#N/A	#N/A	#N/A	#N/A	#N/A	#N/A	#N/A	#N/A	#N/A	#N/A	#N/A	#N/A	#N/A	#N/A	#N/A	#N/A	#N/A	#N/A	#N/A	#N/A	#N/A	#N/A	#N/A	#N/A	#N/A	#N/A	#N/A	#N/A	#N/A	#N/A	#N/A	#N/A	#N/A	#N/A	#N/A
#N/A	#N/A	#N/A	#N/A	#N/A	#N/A	#N/A	#N/A	#N/A	#N/A	#N/A	#N/A	#N/A	#N/A	#N/A	#N/A	#N/A	#N/A	#N/A	#N/A	#N/A	#N/A	#N/A	#N/A	#N/A	#N/A	#N/A	#N/A	#N/A	#N/A	#N/A	#N/A	#N/A	#N/A	#N/A	#N/A	#N/A	#N/A	#N/A	#N/A	#N/A	#N/A	#N/A	#N/A	#N/A	#N/A	#N/A	#N/A	#N/A	#N/A
#N/A	#N/A	#N/A	#N/A	#N/A	#N/A	#N/A	#N/A	#N/A	#N/A	#N/A	#N/A	#N/A	#N/A	#N/A	#N/A	#N/A	#N/A	#N/A	#N/A	#N/A	#N/A	#N/A	#N/A	#N/A	#N/A	#N/A	#N/A	#N/A	#N/A	#N/A	#N/A	#N/A	#N/A	#N/A	#N/A	#N/A	#N/A	#N/A	#N/A	#N/A	#N/A	#N/A	#N/A	#N/A	#N/A	#N/A	#N/A	#N/A	#N/A
#N/A	#N/A	#N/A	#N/A	#N/A	#N/A	#N/A	#N/A	#N/A	#N/A	#N/A	#N/A	#N/A	#N/A	#N/A	#N/A	#N/A	#N/A	#N/A	#N/A	#N/A	#N/A	#N/A	#N/A	#N/A	#N/A	#N/A	#N/A	#N/A	#N/A	#N/A	#N/A	#N/A	#N/A	#N/A	#N/A	#N/A	#N/A	#N/A	#N/A	#N/A	#N/A	#N/A	#N/A	#N/A	#N/A	#N/A	#N/A	#N/A	#N/A
#N/A	#N/A	#N/A	#N/A	#N/A	#N/A	#N/A	#N/A	#N/A	#N/A	#N/A	#N/A	#N/A	#N/A	#N/A	#N/A	#N/A	#N/A	#N/A	#N/A	#N/A	#N/A	#N/A	#N/A	#N/A	#N/A	#N/A	#N/A	#N/A	#N/A	#N/A	#N/A	#N/A	#N/A	#N/A	#N/A	#N/A	#N/A	#N/A	#N/A	#N/A	#N/A	#N/A	#N/A	#N/A	#N/A	#N/A	#N/A	#N/A	#N/A
#N/A	#N/A	#N/A	#N/A	#N/A	#N/A	#N/A	#N/A	#N/A	#N/A	#N/A	#N/A	#N/A	#N/A	#N/A	#N/A	#N/A	#N/A	#N/A	#N/A	#N/A	#N/A	#N/A	#N/A	#N/A	#N/A	#N/A	#N/A	#N/A	#N/A	#N/A	#N/A	#N/A	#N/A	#N/A	#N/A	#N/A	#N/A	#N/A	#N/A	#N/A	#N/A	#N/A	#N/A	#N/A	#N/A	#N/A	#N/A	#N/A	#N/A
#N/A	#N/A	#N/A	#N/A	#N/A	#N/A	#N/A	#N/A	#N/A	#N/A	#N/A	#N/A	#N/A	#N/A	#N/A	#N/A	#N/A	#N/A	#N/A	#N/A	#N/A	#N/A	#N/A	#N/A	#N/A	#N/A	#N/A	#N/A	#N/A	#N/A	#N/A	#N/A	#N/A	#N/A	#N/A	#N/A	#N/A	#N/A	#N/A	#N/A	#N/A	#N/A	#N/A	#N/A	#N/A	#N/A	#N/A	#N/A	#N/A	#N/A
#N/A	#N/A	#N/A	#N/A	#N/A	#N/A	#N/A	#N/A	#N/A	#N/A	#N/A	#N/A	#N/A	#N/A	#N/A	#N/A	#N/A	#N/A	#N/A	#N/A	#N/A	#N/A	#N/A	#N/A	#N/A	#N/A	#N/A	#N/A	#N/A	#N/A	#N/A	#N/A	#N/A	#N/A	#N/A	#N/A	#N/A	#N/A	#N/A	#N/A	#N/A	#N/A	#N/A	#N/A	#N/A	#N/A	#N/A	#N/A	#N/A	#N/A
#N/A	#N/A	#N/A	#N/A	#N/A	#N/A	#N/A	#N/A	#N/A	#N/A	#N/A	#N/A	#N/A	#N/A	#N/A	#N/A	#N/A	#N/A	#N/A	#N/A	#N/A	#N/A	#N/A	#N/A	#N/A	#N/A	#N/A	#N/A	#N/A	#N/A	#N/A	#N/A	#N/A	#N/A	#N/A	#N/A	#N/A	#N/A	#N/A	#N/A	#N/A	#N/A	#N/A	#N/A	#N/A	#N/A	#N/A	#N/A	#N/A	#N/A
#N/A	#N/A	#N/A	#N/A	#N/A	#N/A	#N/A	#N/A	#N/A	#N/A	#N/A	#N/A	#N/A	#N/A	#N/A	#N/A	#N/A	#N/A	#N/A	#N/A	#N/A	#N/A	#N/A	#N/A	#N/A	#N/A	#N/A	#N/A	#N/A	#N/A	#N/A	#N/A	#N/A	#N/A	#N/A	#N/A	#N/A	#N/A	#N/A	#N/A	#N/A	#N/A	#N/A	#N/A	#N/A	#N/A	#N/A	#N/A	#N/A	#N/A
#N/A	#N/A	#N/A	#N/A	#N/A	#N/A	#N/A	#N/A	#N/A	#N/A	#N/A	#N/A	#N/A	#N/A	#N/A	#N/A	#N/A	#N/A	#N/A	#N/A	#N/A	#N/A	#N/A	#N/A	#N/A	#N/A	#N/A	#N/A	#N/A	#N/A	#N/A	#N/A	#N/A	#N/A	#N/A	#N/A	#N/A	#N/A	#N/A	#N/A	#N/A	#N/A	#N/A	#N/A	#N/A	#N/A	#N/A	#N/A	#N/A	#N/A
#N/A	#N/A	#N/A	#N/A	#N/A	#N/A	#N/A	#N/A	#N/A	#N/A	#N/A	#N/A	#N/A	#N/A	#N/A	#N/A	#N/A	#N/A	#N/A	#N/A	#N/A	#N/A	#N/A	#N/A	#N/A	#N/A	#N/A	#N/A	#N/A	#N/A	#N/A	#N/A	#N/A	#N/A	#N/A	#N/A	#N/A	#N/A	#N/A	#N/A	#N/A	#N/A	#N/A	#N/A	#N/A	#N/A	#N/A	#N/A	#N/A	#N/A
#N/A	#N/A	#N/A	#N/A	#N/A	#N/A	#N/A	#N/A	#N/A	#N/A	#N/A	#N/A	#N/A	#N/A	#N/A	#N/A	#N/A	#N/A	#N/A	#N/A	#N/A	#N/A	#N/A	#N/A	#N/A	#N/A	#N/A	#N/A	#N/A	#N/A	#N/A	#N/A	#N/A	#N/A	#N/A	#N/A	#N/A	#N/A	#N/A	#N/A	#N/A	#N/A	#N/A	#N/A	#N/A	#N/A	#N/A	#N/A	#N/A	#N/A
#N/A	#N/A	#N/A	#N/A	#N/A	#N/A	#N/A	#N/A	#N/A	#N/A	#N/A	#N/A	#N/A	#N/A	#N/A	#N/A	#N/A	#N/A	#N/A	#N/A	#N/A	#N/A	#N/A	#N/A	#N/A	#N/A	#N/A	#N/A	#N/A	#N/A	#N/A	#N/A	#N/A	#N/A	#N/A	#N/A	#N/A	#N/A	#N/A	#N/A	#N/A	#N/A	#N/A	#N/A	#N/A	#N/A	#N/A	#N/A	#N/A	#N/A
#N/A	#N/A	#N/A	#N/A	#N/A	#N/A	#N/A	#N/A	#N/A	#N/A	#N/A	#N/A	#N/A	#N/A	#N/A	#N/A	#N/A	#N/A	#N/A	#N/A	#N/A	#N/A	#N/A	#N/A	#N/A	#N/A	#N/A	#N/A	#N/A	#N/A	#N/A	#N/A	#N/A	#N/A	#N/A	#N/A	#N/A	#N/A	#N/A	#N/A	#N/A	#N/A	#N/A	#N/A	#N/A	#N/A	#N/A	#N/A	#N/A	#N/A
#N/A	#N/A	#N/A	#N/A	#N/A	#N/A	#N/A	#N/A	#N/A	#N/A	#N/A	#N/A	#N/A	#N/A	#N/A	#N/A	#N/A	#N/A	#N/A	#N/A	#N/A	#N/A	#N/A	#N/A	#N/A	#N/A	#N/A	#N/A	#N/A	#N/A	#N/A	#N/A	#N/A	#N/A	#N/A	#N/A	#N/A	#N/A	#N/A	#N/A	#N/A	#N/A	#N/A	#N/A	#N/A	#N/A	#N/A	#N/A	#N/A	#N/A
#N/A	#N/A	#N/A	#N/A	#N/A	#N/A	#N/A	#N/A	#N/A	#N/A	#N/A	#N/A	#N/A	#N/A	#N/A	#N/A	#N/A	#N/A	#N/A	#N/A	#N/A	#N/A	#N/A	#N/A	#N/A	#N/A	#N/A	#N/A	#N/A	#N/A	#N/A	#N/A	#N/A	#N/A	#N/A	#N/A	#N/A	#N/A	#N/A	#N/A	#N/A	#N/A	#N/A	#N/A	#N/A	#N/A	#N/A	#N/A	#N/A	#N/A
#N/A	#N/A	#N/A	#N/A	#N/A	#N/A	#N/A	#N/A	#N/A	#N/A	#N/A	#N/A	#N/A	#N/A	#N/A	#N/A	#N/A	#N/A	#N/A	#N/A	#N/A	#N/A	#N/A	#N/A	#N/A	#N/A	#N/A	#N/A	#N/A	#N/A	#N/A	#N/A	#N/A	#N/A	#N/A	#N/A	#N/A	#N/A	#N/A	#N/A	#N/A	#N/A	#N/A	#N/A	#N/A	#N/A	#N/A	#N/A	#N/A	#N/A
#N/A	#N/A	#N/A	#N/A	#N/A	#N/A	#N/A	#N/A	#N/A	#N/A	#N/A	#N/A	#N/A	#N/A	#N/A	#N/A	#N/A	#N/A	#N/A	#N/A	#N/A	#N/A	#N/A	#N/A	#N/A	#N/A	#N/A	#N/A	#N/A	#N/A	#N/A	#N/A	#N/A	#N/A	#N/A	#N/A	#N/A	#N/A	#N/A	#N/A	#N/A	#N/A	#N/A	#N/A	#N/A	#N/A	#N/A	#N/A	#N/A	#N/A
#N/A	#N/A	#N/A	#N/A	#N/A	#N/A	#N/A	#N/A	#N/A	#N/A	#N/A	#N/A	#N/A	#N/A	#N/A	#N/A	#N/A	#N/A	#N/A	#N/A	#N/A	#N/A	#N/A	#N/A	#N/A	#N/A	#N/A	#N/A	#N/A	#N/A	#N/A	#N/A	#N/A	#N/A	#N/A	#N/A	#N/A	#N/A	#N/A	#N/A	#N/A	#N/A	#N/A	#N/A	#N/A	#N/A	#N/A	#N/A	#N/A	#N/A
#N/A	#N/A	#N/A	#N/A	#N/A	#N/A	#N/A	#N/A	#N/A	#N/A	#N/A	#N/A	#N/A	#N/A	#N/A	#N/A	#N/A	#N/A	#N/A	#N/A	#N/A	#N/A	#N/A	#N/A	#N/A	#N/A	#N/A	#N/A	#N/A	#N/A	#N/A	#N/A	#N/A	#N/A	#N/A	#N/A	#N/A	#N/A	#N/A	#N/A	#N/A	#N/A	#N/A	#N/A	#N/A	#N/A	#N/A	#N/A	#N/A	#N/A
#N/A	#N/A	#N/A	#N/A	#N/A	#N/A	#N/A	#N/A	#N/A	#N/A	#N/A	#N/A	#N/A	#N/A	#N/A	#N/A	#N/A	#N/A	#N/A	#N/A	#N/A	#N/A	#N/A	#N/A	#N/A	#N/A	#N/A	#N/A	#N/A	#N/A	#N/A	#N/A	#N/A	#N/A	#N/A	#N/A	#N/A	#N/A	#N/A	#N/A	#N/A	#N/A	#N/A	#N/A	#N/A	#N/A	#N/A	#N/A	#N/A	#N/A
#N/A	#N/A	#N/A	#N/A	#N/A	#N/A	#N/A	#N/A	#N/A	#N/A	#N/A	#N/A	#N/A	#N/A	#N/A	#N/A	#N/A	#N/A	#N/A	#N/A	#N/A	#N/A	#N/A	#N/A	#N/A	#N/A	#N/A	#N/A	#N/A	#N/A	#N/A	#N/A	#N/A	#N/A	#N/A	#N/A	#N/A	#N/A	#N/A	#N/A	#N/A	#N/A	#N/A	#N/A	#N/A	#N/A	#N/A	#N/A	#N/A	#N/A
#N/A	#N/A	#N/A	#N/A	#N/A	#N/A	#N/A	#N/A	#N/A	#N/A	#N/A	#N/A	#N/A	#N/A	#N/A	#N/A	#N/A	#N/A	#N/A	#N/A	#N/A	#N/A	#N/A	#N/A	#N/A	#N/A	#N/A	#N/A	#N/A	#N/A	#N/A	#N/A	#N/A	#N/A	#N/A	#N/A	#N/A	#N/A	#N/A	#N/A	#N/A	#N/A	#N/A	#N/A	#N/A	#N/A	#N/A	#N/A	#N/A	#N/A
#N/A	#N/A	#N/A	#N/A	#N/A	#N/A	#N/A	#N/A	#N/A	#N/A	#N/A	#N/A	#N/A	#N/A	#N/A	#N/A	#N/A	#N/A	#N/A	#N/A	#N/A	#N/A	#N/A	#N/A	#N/A	#N/A	#N/A	#N/A	#N/A	#N/A	#N/A	#N/A	#N/A	#N/A	#N/A	#N/A	#N/A	#N/A	#N/A	#N/A	#N/A	#N/A	#N/A	#N/A	#N/A	#N/A	#N/A	#N/A	#N/A	#N/A
#N/A	#N/A	#N/A	#N/A	#N/A	#N/A	#N/A	#N/A	#N/A	#N/A	#N/A	#N/A	#N/A	#N/A	#N/A	#N/A	#N/A	#N/A	#N/A	#N/A	#N/A	#N/A	#N/A	#N/A	#N/A	#N/A	#N/A	#N/A	#N/A	#N/A	#N/A	#N/A	#N/A	#N/A	#N/A	#N/A	#N/A	#N/A	#N/A	#N/A	#N/A	#N/A	#N/A	#N/A	#N/A	#N/A	#N/A	#N/A	#N/A	#N/A
#N/A	#N/A	#N/A	#N/A	#N/A	#N/A	#N/A	#N/A	#N/A	#N/A	#N/A	#N/A	#N/A	#N/A	#N/A	#N/A	#N/A	#N/A	#N/A	#N/A	#N/A	#N/A	#N/A	#N/A	#N/A	#N/A	#N/A	#N/A	#N/A	#N/A	#N/A	#N/A	#N/A	#N/A	#N/A	#N/A	#N/A	#N/A	#N/A	#N/A	#N/A	#N/A	#N/A	#N/A	#N/A	#N/A	#N/A	#N/A	#N/A	#N/A
#N/A	#N/A	#N/A	#N/A	#N/A	#N/A	#N/A	#N/A	#N/A	#N/A	#N/A	#N/A	#N/A	#N/A	#N/A	#N/A	#N/A	#N/A	#N/A	#N/A	#N/A	#N/A	#N/A	#N/A	#N/A	#N/A	#N/A	#N/A	#N/A	#N/A	#N/A	#N/A	#N/A	#N/A	#N/A	#N/A	#N/A	#N/A	#N/A	#N/A	#N/A	#N/A	#N/A	#N/A	#N/A	#N/A	#N/A	#N/A	#N/A	#N/A
#N/A	#N/A	#N/A	#N/A	#N/A	#N/A	#N/A	#N/A	#N/A	#N/A	#N/A	#N/A	#N/A	#N/A	#N/A	#N/A	#N/A	#N/A	#N/A	#N/A	#N/A	#N/A	#N/A	#N/A	#N/A	#N/A	#N/A	#N/A	#N/A	#N/A	#N/A	#N/A	#N/A	#N/A	#N/A	#N/A	#N/A	#N/A	#N/A	#N/A	#N/A	#N/A	#N/A	#N/A	#N/A	#N/A	#N/A	#N/A	#N/A	#N/A
#N/A	#N/A	#N/A	#N/A	#N/A	#N/A	#N/A	#N/A	#N/A	#N/A	#N/A	#N/A	#N/A	#N/A	#N/A	#N/A	#N/A	#N/A	#N/A	#N/A	#N/A	#N/A	#N/A	#N/A	#N/A	#N/A	#N/A	#N/A	#N/A	#N/A	#N/A	#N/A	#N/A	#N/A	#N/A	#N/A	#N/A	#N/A	#N/A	#N/A	#N/A	#N/A	#N/A	#N/A	#N/A	#N/A	#N/A	#N/A	#N/A	#N/A
#N/A	#N/A	#N/A	#N/A	#N/A	#N/A	#N/A	#N/A	#N/A	#N/A	#N/A	#N/A	#N/A	#N/A	#N/A	#N/A	#N/A	#N/A	#N/A	#N/A	#N/A	#N/A	#N/A	#N/A	#N/A	#N/A	#N/A	#N/A	#N/A	#N/A	#N/A	#N/A	#N/A	#N/A	#N/A	#N/A	#N/A	#N/A	#N/A	#N/A	#N/A	#N/A	#N/A	#N/A	#N/A	#N/A	#N/A	#N/A	#N/A	#N/A
#N/A	#N/A	#N/A	#N/A	#N/A	#N/A	#N/A	#N/A	#N/A	#N/A	#N/A	#N/A	#N/A	#N/A	#N/A	#N/A	#N/A	#N/A	#N/A	#N/A	#N/A	#N/A	#N/A	#N/A	#N/A	#N/A	#N/A	#N/A	#N/A	#N/A	#N/A	#N/A	#N/A	#N/A	#N/A	#N/A	#N/A	#N/A	#N/A	#N/A	#N/A	#N/A	#N/A	#N/A	#N/A	#N/A	#N/A	#N/A	#N/A	#N/A
#N/A	#N/A	#N/A	#N/A	#N/A	#N/A	#N/A	#N/A	#N/A	#N/A	#N/A	#N/A	#N/A	#N/A	#N/A	#N/A	#N/A	#N/A	#N/A	#N/A	#N/A	#N/A	#N/A	#N/A	#N/A	#N/A	#N/A	#N/A	#N/A	#N/A	#N/A	#N/A	#N/A	#N/A	#N/A	#N/A	#N/A	#N/A	#N/A	#N/A	#N/A	#N/A	#N/A	#N/A	#N/A	#N/A	#N/A	#N/A	#N/A	#N/A
#N/A	#N/A	#N/A	#N/A	#N/A	#N/A	#N/A	#N/A	#N/A	#N/A	#N/A	#N/A	#N/A	#N/A	#N/A	#N/A	#N/A	#N/A	#N/A	#N/A	#N/A	#N/A	#N/A	#N/A	#N/A	#N/A	#N/A	#N/A	#N/A	#N/A	#N/A	#N/A	#N/A	#N/A	#N/A	#N/A	#N/A	#N/A	#N/A	#N/A	#N/A	#N/A	#N/A	#N/A	#N/A	#N/A	#N/A	#N/A	#N/A	#N/A
#N/A	#N/A	#N/A	#N/A	#N/A	#N/A	#N/A	#N/A	#N/A	#N/A	#N/A	#N/A	#N/A	#N/A	#N/A	#N/A	#N/A	#N/A	#N/A	#N/A	#N/A	#N/A	#N/A	#N/A	#N/A	#N/A	#N/A	#N/A	#N/A	#N/A	#N/A	#N/A	#N/A	#N/A	#N/A	#N/A	#N/A	#N/A	#N/A	#N/A	#N/A	#N/A	#N/A	#N/A	#N/A	#N/A	#N/A	#N/A	#N/A	#N/A
#N/A	#N/A	#N/A	#N/A	#N/A	#N/A	#N/A	#N/A	#N/A	#N/A	#N/A	#N/A	#N/A	#N/A	#N/A	#N/A	#N/A	#N/A	#N/A	#N/A	#N/A	#N/A	#N/A	#N/A	#N/A	#N/A	#N/A	#N/A	#N/A	#N/A	#N/A	#N/A	#N/A	#N/A	#N/A	#N/A	#N/A	#N/A	#N/A	#N/A	#N/A	#N/A	#N/A	#N/A	#N/A	#N/A	#N/A	#N/A	#N/A	#N/A
#N/A	#N/A	#N/A	#N/A	#N/A	#N/A	#N/A	#N/A	#N/A	#N/A	#N/A	#N/A	#N/A	#N/A	#N/A	#N/A	#N/A	#N/A	#N/A	#N/A	#N/A	#N/A	#N/A	#N/A	#N/A	#N/A	#N/A	#N/A	#N/A	#N/A	#N/A	#N/A	#N/A	#N/A	#N/A	#N/A	#N/A	#N/A	#N/A	#N/A	#N/A	#N/A	#N/A	#N/A	#N/A	#N/A	#N/A	#N/A	#N/A	#N/A
#N/A	#N/A	#N/A	#N/A	#N/A	#N/A	#N/A	#N/A	#N/A	#N/A	#N/A	#N/A	#N/A	#N/A	#N/A	#N/A	#N/A	#N/A	#N/A	#N/A	#N/A	#N/A	#N/A	#N/A	#N/A	#N/A	#N/A	#N/A	#N/A	#N/A	#N/A	#N/A	#N/A	#N/A	#N/A	#N/A	#N/A	#N/A	#N/A	#N/A	#N/A	#N/A	#N/A	#N/A	#N/A	#N/A	#N/A	#N/A	#N/A	#N/A
[truncated: 30 more columns]

## Sheet: Overall sorted
Pathway	Impact	Flux		100
Fatty acid biosynthesis	329.976	-224.773		-50
Citrate cycle (TCA cycle)	155.46	-91.92		50
Pyruvate metabolism	153.907	-83.835
Biosynthesis of unsaturated fatty acids	139.996	-92.7933
Propanoate metabolism	136.538	-69.282
Glyoxylate and dicarboxylate metabolism	114.535	-71.8422
Glycolysis / Gluconeogenesis	107.591	-36.7092
Glycerolipid metabolism	102.887	-52.9491
Parkinson's disease	102.746	-40.2929
Oxidative phosphorylation	97.4785	-37.5191
Alzheimer's disease	92.1012	-33.3687
PPAR signaling pathway	90.8544	-38.3309
Glutathione metabolism	88.3386	-46.3993
Pentose phosphate pathway	87.4619	-31.4889
Huntington's disease	83.9855	-30.7511
Metabolism of xenobiotics by cytochrome P450	82.5702	-48.2634
Fatty acid elongation in mitochondria	79.6734	-9.47021
Phenylalanine, tyrosine and tryptophan biosynthesis	78.2228	-49.3294
Fat digestion and absorption	78.1128	-39.9842
Drug metabolism - cytochrome P450	70.9031	-45.3783
Ribosome	69.3106	36.3968
Cardiac muscle contraction	66.694	-24.3976
Synthesis and degradation of ketone bodies	65.4012	-42.9148
Sulfur metabolism	64.5746	-30.9778
Proximal tubule bicarbonate reclamation	61.7737	-41.649
Fatty acid metabolism	61.3944	-26.4427
Mineral absorption	60.4115	4.09126
Butanoate metabolism	59.6168	-36.2921
Valine, leucine and isoleucine degradation	58.6984	-32.8603
Peroxisome	57.3416	-19.5292
Steroid biosynthesis	57.3035	-34.3558
Starch and sucrose metabolism	57.2863	1.2247
Riboflavin metabolism	55.1465	-8.61324
Butirosin and neomycin biosynthesis	53.9876	12.8569
Bacterial invasion of epithelial cells	52.5886	7.56485
Viral myocarditis	52.3715	6.08236
Cysteine and methionine metabolism	50.3725	-1.9353
Porphyrin and chlorophyll metabolism	50.2691	23.926
Metabolic pathways	47.8064	-14.6271
Primary bile acid biosynthesis	47.3495	-12.6721
beta-Alanine metabolism	47.1273	-6.76868
Prion diseases	46.9208	-11.4116
Ether lipid metabolism	46.435	1.05855
Terpenoid backbone biosynthesis	46.0395	-28.3373
Glycerophospholipid metabolism	45.8538	-13.7084
Arginine and proline metabolism	44.9992	-2.92059
Glycine, serine and threonine metabolism	44.5884	-11.9274
Collecting duct acid secretion	44.3011	-1.10282
Caffeine metabolism	44.1606	44.1606
Drug metabolism - other enzymes	43.1167	4.03978
Lysine degradation	42.9742	-7.50386
Dilated cardiomyopathy (DCM)	42.7139	7.49765
Amino sugar and nucleotide sugar metabolism	42.4308	0.532004
Ubiquinone and other terpenoid-quinone biosynthesis	42.2256	-7.02995
Proteasome	42.0289	-13.5425
Adherens junction	41.9187	4.00536
Amyotrophic lateral sclerosis (ALS)	41.7502	-4.31522
Colorectal cancer	40.903	-3.78367
Progesterone-mediated oocyte maturation	40.5194	1.27754
Antigen processing and presentation	40.2698	14.0724
Glutamatergic synapse	40.0759	4.42948
GnRH signaling pathway	39.9629	5.03993
NOD-like receptor signaling pathway	39.8212	8.90756
Arrhythmogenic right ventricular cardiomyopathy (ARVC)	39.7676	1.90379
Galactose metabolism	39.3769	5.6152
ECM-receptor interaction	38.8781	2.88995
Adipocytokine signaling pathway	38.6735	-9.837
ABC transporters	38.6584	1.68737
Leukocyte transendothelial migration	38.5618	8.1788
Melanogenesis	38.4698	2.08921
Phagosome	38.3525	5.84554
Protein processing in endoplasmic reticulum	38.2639	-3.05733
Focal adhesion	38.0683	3.5141
O-Mannosyl glycan biosynthesis	38.009	8.18511
Type II diabetes mellitus	37.5381	-4.04681
Insulin signaling pathway	37.5332	-7.38918
Gastric acid secretion	37.1164	5.46386
alpha-Linolenic acid metabolism	36.9758	6.64413
Ascorbate and aldarate metabolism	36.7461	-2.52957
Oocyte meiosis	36.6296	1.7644
Tryptophan metabolism	36.6152	-9.62347
Fructose and mannose metabolism	36.3105	-0.879924
Lysosome	36.1117	11.3134
Long-term depression	35.5604	-4.70541
Vascular smooth muscle contraction	35.4188	6.44116
Hypertrophic cardiomyopathy (HCM)	35.2079	3.05369
SNARE interactions in vesicular transport	35.1813	1.01692
Neurotrophin signaling pathway	34.7193	1.68353
Fc gamma R-mediated phagocytosis	34.6585	3.56392
Base excision repair	34.5038	-0.594064
Regulation of actin cytoskeleton	33.9969	1.62542
p53 signaling pathway	33.539	-1.67576
Bile secretion	33.376	8.31447
VEGF signaling pathway	33.0777	2.47603
Inositol phosphate metabolism	32.8538	1.45841
Salivary secretion	32.3187	6.58223
Glycosylphosphatidylinositol(GPI)-anchor biosynthesis	32.2528	-10.7932
Histidine metabolism	32.2147	-9.65853
Valine, leucine and isoleucine biosynthesis	31.9891	-14.6889
Toxoplasmosis	31.8978	1.60039
Selenoamino acid metabolism	31.7887	-5.44151
Tuberculosis	31.7104	2.82089
Tight junction	31.5574	1.88925
Taste transduction	31.4251	0.731688
Type I diabetes mellitus	31.2941	4.20218
Gap junction	30.9552	3.39061
Rheumatoid arthritis	30.9027	2.99728
Calcium signaling pathway	30.8084	3.8533
Thiamine metabolism	30.712	3.97956
Fc epsilon RI signaling pathway	30.5824	5.54152
Sphingolipid metabolism	30.3509	-6.95339
Linoleic acid metabolism	30.3161	6.57436
Glycosphingolipid biosynthesis - lacto and neolacto series	30.1037	1.97677
Phototransduction	29.8114	-1.28658
Basal cell carcinoma	29.7742	2.16784
Glioma	29.3508	-2.77839
Graft-versus-host disease	29.3045	6.13555
Axon guidance	29.0491	3.13701
RNA degradation	28.6574	-6.88485
One carbon pool by folate	28.5513	-3.91041
Long-term potentiation	28.4136	-0.756699
Amoebiasis	28.3938	5.60741
Vasopressin-regulated water reabsorption	27.9608	6.38394
Ribosome biogenesis in eukaryotes	27.8336	-2.21778
Pathways in cancer (overview)	27.4278	-0.311308
Intestinal immune network for IgA production	27.2795	5.00386
Phosphatidylinositol signaling system	27.2202	3.62
Pentose and glucuronate interconversions	27.1557	5.51188
Chemokine signaling pathway	26.9253	2.91815
Leishmaniasis	26.8406	6.7351
Regulation of autophagy	26.5948	11.2283
Pancreatic secretion	26.4861	3.68831
Allograft rejection	26.2723	7.18398
Chagas disease	26.1697	3.63919
Glycosaminoglycan biosynthesis - heparan sulfate	26.0606	0.559005
Vitamin digestion and absorption	26.0367	4.29455
Small cell lung cancer	25.8493	-1.25612
Folate biosynthesis	25.5921	0.752519
Wnt signaling pathway	25.2503	5.82062
African trypanosomiasis	25.0377	8.56686
Endocytosis	24.5826	0.803889
Pantothenate and CoA biosynthesis	24.5555	-0.72359
Arachidonic acid metabolism	24.429	1.80159
Hematopoietic cell lineage	24.2884	-0.0667229
Nicotinate and nicotinamide metabolism	23.8058	-2.12392
Cell cycle	23.6961	-0.483804
Cell adhesion molecules (CAMs)	23.3103	6.10321
T cell receptor signaling pathway	23.1235	2.58748
Endocrine and other factor-regulated calcium reabsorption	23.1167	6.2061
MAPK signaling pathway	23.0987	0.37949
Malaria	23.0325	8.34784
Prostate cancer	23.0155	-4.64253
Asthma	22.9778	3.72277
Thyroid cancer	22.9162	-4.65752
Protein digestion and absorption	22.8647	2.43096
Pancreatic cancer	22.731	-0.459162
Steroid hormone biosynthesis	22.4965	-0.663237
B cell receptor signaling pathway	22.324	-1.15253
Glycosaminoglycan biosynthesis - keratan sulfate	22.0954	2.57472
Glycosphingolipid biosynthesis - globo series	21.7831	5.83072
RIG-I-like receptor signaling pathway	21.6819	4.35555
Phenylalanine metabolism	21.3335	-13.4535
Renal cell carcinoma	21.0773	-4.68127
Osteoclast differentiation	20.5148	3.42788
Toll-like receptor signaling pathway	20.5137	2.54726
Jak-STAT signaling pathway	20.3145	-0.0576417
Retinol metabolism	20.2927	-1.71662
Autoimmune thyroid disease	20.2831	4.88736
Purine metabolism	20.2342	0.361512
Apoptosis	20.1236	2.26654
N-Glycan biosynthesis	19.6829	-2.4194
RNA transport	19.6526	-0.41844
mTOR signaling pathway	19.6481	-0.519843
Cytokine-cytokine receptor interaction	19.235	1.37592
Aldosterone-regulated sodium reabsorption	19.2127	1.14005
Other glycan degradation	19.1811	-1.06434
Natural killer cell mediated cytotoxicity	19.1578	2.36089
Pyrimidine metabolism	18.5905	-1.97623
TGF-beta signaling pathway	18.4068	0.824444
ErbB signaling pathway	18.3546	0.110677
Complement and coagulation cascades	18.2863	-3.89939
Aminoacyl-tRNA biosynthesis	18.1062	-2.03146
Spliceosome	17.9233	-0.945577
Neuroactive ligand-receptor interaction	17.8072	0.625284
Staphylococcus aureus infection	17.5731	2.13846
Dorso-ventral axis formation	17.4659	-5.70693
Glycosaminoglycan biosynthesis - chondroitin sulfate	17.391	5.26169
Hedgehog signaling pathway	17.387	2.74306
Hepatitis C	17.345	2.61879
Melanoma	16.5875	-4.05066
DNA replication	16.3712	4.47327
Renin-angiotensin system	16.1949	12.2204
Protein export	16.1791	0.309205
Measles	16.1082	1.42952
Non-homologous end-joining	15.898	-10.9447
Tyrosine metabolism	15.7731	-7.1012
RNA polymerase	15.6963	-6.39339
Endometrial cancer	15.5502	-3.99794
Notch signaling pathway	15.2293	4.77236
Circadian rhythm - mammal	14.8156	3.67388
Bladder cancer	14.1355	-4.30481
Homologous recombination	13.3475	1.08406
Cytosolic DNA-sensing pathway	13.2316	-4.29974
Primary immunodeficiency	13.1355	4.93303
Alanine, aspartate and glutamate metabolism	13.1181	-7.95816
Mismatch repair	13.0256	-3.96177
Carbohydrate digestion and absorption	12.8743	2.81114
Ubiquitin mediated proteolysis	12.586	0.272397
O-Glycan biosynthesis	11.893	-3.39425
mRNA surveillance pathway	11.5611	1.81866
Chronic myeloid leukemia	11.4756	-4.12942
Nucleotide excision repair	11.1078	2.91884
Glycosphingolipid biosynthesis - ganglio series	10.7116	0.956751
Acute myeloid leukemia	10.3493	-3.21796
Non-small cell lung cancer	9.36895	-2.58668
Nitrogen metabolism	6.72524	1.36464
Basal transcription factors	6.12669	1.94776
Glycosaminoglycan degradation	4.23339	2.25586
Lysine biosynthesis
Taurine and hypotaurine metabolism
Cyanoamino acid metabolism
D-Glutamine and D-glutamate metabolism
D-Arginine and D-ornithine metabolism
Vitamin B6 metabolism
Biotin metabolism
Lipoic acid metabolism
Sulfur relay system
Olfactory transduction
Maturity onset diabetes of the young
Systemic lupus erythematosus
#N/A
#N/A
#N/A
#N/A
#N/A
#N/A
#N/A
#N/A
#N/A
#N/A
#N/A
#N/A
#N/A
#N/A
#N/A
#N/A
#N/A
#N/A
#N/A
#N/A
#N/A
#N/A
#N/A
#N/A
#N/A
#N/A
#N/A
#N/A
#N/A
#N/A
#N/A
#N/A
#N/A
#N/A
#N/A
#N/A
#N/A
#N/A
#N/A
#N/A
#N/A
#N/A
#N/A
#N/A
#N/A
#N/A
#N/A
#N/A
#N/A
#N/A
#N/A
#N/A
#N/A
#N/A
#N/A
#N/A
#N/A
#N/A
#N/A
#N/A
#N/A
#N/A
#N/A
#N/A
#N/A
#N/A
#N/A
