# Supplementary material for: Prepartum dietary energy intake alters adipose tissue transcriptome profiles during the periparturient period in Holstein dairy cows
Source: J Anim Sci Biotechnol. 2020 Jan 3;11:1. doi: 10.1186/s40104-019-0409-7 (PMC6941259; doi:10.1186/s40104-019-0409-7)
Supplement: Supplementary file 3 — Additional file 3. Complete metabolic and non-metabolic pathways comparison generated by Ingenuity Pathway Analysis from transcript profiling analysis in bovine subcutaneous adipose tissue from end of pregnancy (− 14 d) through early lactation (1 and 14 d) in dairy cow fed a control diet prepartum (CTR) or relatively high energy diet prepartum (OVR). [file 40104_2019_409_MOESM3_ESM.xlsx]

## Sheet: Pathways comparison analysis Al
Canonical Pathway	Control					Canonical Pathway	Overconditioned					Canonical Pathway	Overconditioned vs. Control
	1vs-14	14vs-14	14vs1				1vs-14	14vs-14	14vs1				-14	1	14
EIF2 Signaling	4.61903	10.5197	6.20953	21.3483		Oxidative Phosphorylation	9.66083	17.3201	4.74279	31.7237		Mitochondrial Dysfunction	10.0149	0.481947	0	10.4968
mTOR Signaling	2.57825	9.62965	3.03595	15.2439		Mitochondrial Dysfunction	9.43384	15.508	6.22403	31.1659		Oxidative Phosphorylation	9.35056	0.459338	0	9.8099
Regulation of eIF4 and p70S6K Signaling	1.8338	7.35902	3.21826	12.4111		TCA Cycle II (Eukaryotic)	5.87475	6.09571	4.83309	16.8035		Ephrin B Signaling	5.39715	0.67927	2.49346	8.56988
Tight Junction Signaling	2.81198	4.74955	2.04539	9.60692		Isoleucine Degradation I	4.2495	5.81859	4.88253	14.9506		ILK Signaling	2.77591	1.19535	2.94159	6.91284
Epithelial Adherens Junction Signaling	1.80872	3.72715	3.69435	9.23022		Regulation of eIF4 and p70S6K Signaling	5.96469	2.65043	5.02847	13.6436		Protein Kinase A Signaling	2.40732	1.02465	3.42648	6.85846
Mitochondrial Dysfunction	3.3971	2.09404	3.40627	8.89741		Clathrin-mediated Endocytosis Signaling	5.04042	3.67317	3.42409	12.1377		TCA Cycle II (Eukaryotic)	2.95484	3.61997		6.57481
Triacylglycerol Biosynthesis	4.78629	3.72025	0.382414	8.88896		mTOR Signaling	5.36543	2.83474	3.73163	11.9318		Clathrin-mediated Endocytosis Signaling	4.97972	0.433422	1.09872	6.51186
Regulation of Actin-based Motility by Rho	1.38823	4.16961	3.07298	8.63081		Ephrin B Signaling	4.35181	3.60686	3.30947	11.2681		Axonal Guidance Signaling	4.09655	0.59081	1.80271	6.49006
Cellular Effects of Sildenafil (Viagra)	3.65695	2.58872	2.19335	8.43902		Cardiac Hypertrophy Signaling	3.6283	3.24564	4.02208	10.896		Cardiac Hypertrophy Signaling	3.59668	1.55416	0.684293	5.83513
Remodeling of Epithelial Adherens Junctions	0.361476	3.99549	3.3222	7.67917		Axonal Guidance Signaling	4.39999	2.46183	3.52093	10.3828		CDK5 Signaling	3.23178	1.64307	0.937188	5.81204
Clathrin-mediated Endocytosis Signaling	0	4.85761	2.63268	7.49028		EIF2 Signaling	4.54191	1.03908	4.38372	9.96471		IGF-1 Signaling	3.68975	1.33979	0.693689	5.72323
Axonal Guidance Signaling	1.50908	3.57471	2.25155	7.33533		IGF-1 Signaling	4.40415	1.73481	3.5573	9.69626		EIF2 Signaling	5.69747	0	0	5.69747
CDP-diacylglycerol Biosynthesis I	3.47677	3.38137	0.339264	7.19741		ILK Signaling	3.58964	2.2226	3.12728	8.93952		Regulation of eIF4 and p70S6K Signaling	5.06951	0.615207	0	5.68472
RhoA Signaling	0.337038	4.01727	2.66231	7.01662		Role of NFAT in Cardiac Hypertrophy	3.40446	2.17692	3.20168	8.78306		mTOR Signaling	4.89639	0.427745	0.282512	5.60665
Oxidative Phosphorylation	3.35362	1.07138	2.42822	6.85322		Valine Degradation I	2.26812	3.50165	2.75768	8.52745		Ephrin Receptor Signaling	3.40484	0.501676	1.27409	5.18061
CDK5 Signaling	1.28165	3.25515	2.2871	6.8239		CDK5 Signaling	4.2092	2.10568	2.17502	8.4899		CXCR4 Signaling	2.9115	1.64612	0.275698	4.83332
Phosphatidylglycerol Biosynthesis II (Non-plastidic)	3.16398	2.98484	0.288177	6.43699		Protein Kinase A Signaling	2.63155	2.33758	3.38498	8.3541		Triacylglycerol Biosynthesis	3.65381	0.428668	0.725916	4.80839
Signaling by Rho Family GTPases	2.06186	3.30551	1.04774	6.41512		CXCR4 Signaling	2.99798	2.5158	2.47013	7.98391		Chemokine Signaling	2.30341	2.05973	0.384298	4.74743
IL-1 Signaling	2.43815	2.25039	1.37602	6.06455		Cardiac β-adrenergic Signaling	3.04189	2.32425	2.20461	7.57075		NRF2-mediated Oxidative Stress Response	1.83868	2.23055	0.498847	4.56808
RhoGDI Signaling	1.12651	3.06692	1.8113	6.00473		AMPK Signaling	2.69045	3.69293	0.951108	7.33448		Role of NFAT in Cardiac Hypertrophy	2.85446	1.28522	0.335064	4.47474
Cardiac β-adrenergic Signaling	2.00346	1.70614	2.293	6.00259		Amyloid Processing	2.84439	0.681783	3.77122	7.2974		Cardiac β-adrenergic Signaling	3.15157	0.867853	0.421951	4.44137
Relaxin Signaling	2.76673	1.68793	1.46052	5.91517		Gap Junction Signaling	2.24553	2.22184	2.81859	7.28597		Germ Cell-Sertoli Cell Junction Signaling	1.92837	1.45937	1.03743	4.42516
Protein Kinase A Signaling	1.49887	2.58134	1.8278	5.90801		Ephrin Receptor Signaling	2.93406	1.96842	2.3511	7.25358		Isoleucine Degradation I	3.52663	0.827073		4.35371
Ephrin Receptor Signaling	1.11009	3.02153	1.42889	5.56051		Gαi Signaling	2.22335	2.56167	2.09024	6.87526		Gαs Signaling	1.94292	0.936178	1.27206	4.15115
Gαi Signaling	1.59339	1.86971	1.97787	5.44097		Integrin Signaling	2.72897	1.36512	2.67719	6.77128		IL-1 Signaling	2.43486	1.04448	0.556672	4.03601
Heme Degradation	2.48667	1.9001	0.813307	5.20008		α-Adrenergic Signaling	2.18682	2.22508	2.31915	6.73104		Relaxin Signaling	2.34641	1.22424	0.329386	3.90004
Actin Cytoskeleton Signaling	0.55449	2.57882	1.92813	5.06145		Chemokine Signaling	2.54384	1.68391	2.50139	6.72915		Epithelial Adherens Junction Signaling	1.33776	0	2.55856	3.89632
Ephrin B Signaling	1.67246	2.42205	0.93573	5.03024		Huntington's Disease Signaling	2.57762	1.02498	2.74817	6.35077		Integrin Signaling	2.06641	0.395334	1.35897	3.82071
Colorectal Cancer Metastasis Signaling	1.76148	1.75063	1.31152	4.82363		Epithelial Adherens Junction Signaling	1.94876	1.87313	2.46289	6.28478		Signaling by Rho Family GTPases	2.48469	0.94781	0.345924	3.77842
G Beta Gamma Signaling	1.90628	1.44	1.44517	4.79145		Germ Cell-Sertoli Cell Junction Signaling	1.95521	2.00244	2.18688	6.14453		Huntington's Disease Signaling	2.3893	0.546558	0.736485	3.67235
Fcγ Receptor-mediated Phagocytosis in Macrophages and Monocytes	0.733228	2.87623	1.16125	4.77071		G Beta Gamma Signaling	2.2686	1.85385	1.99043	6.11288		Mitochondrial L-carnitine Shuttle Pathway	1.34195	0.747423	1.36992	3.4593
Corticotropin Releasing Hormone Signaling	1.41151	1.99963	1.31168	4.72282		fMLP Signaling in Neutrophils	2.33958	2.1094	1.63539	6.08437		Gαi Signaling	2.63386	0	0.812985	3.44684
Cardiac Hypertrophy Signaling	1.93823	1.92743	0.781037	4.6467		Colorectal Cancer Metastasis Signaling	2.48356	2.34648	1.24576	6.0758		α-Adrenergic Signaling	2.1089	1.06134	0.265438	3.43568
Calcium Signaling	1.53608	1.5576	1.47863	4.57231		Gαs Signaling	1.62619	2.62491	1.79357	6.04468		CDP-diacylglycerol Biosynthesis I	2.8884		0.538477	3.42688
Oxidized GTP and dGTP Detoxification	2.48667		2.07324	4.55991		NRF2-mediated Oxidative Stress Response	1.99128	1.31043	2.72994	6.03165		Regulation of Actin-based Motility by Rho	1.86759	0	1.5299	3.39749
P2Y Purigenic Receptor Signaling Pathway	2.54336	1.29228	0.695398	4.53104		Relaxin Signaling	2.19093	2.14475	1.59723	5.93291		Gluconeogenesis I	2.41318	0.580597	0.386842	3.38062
Agrin Interactions at Neuromuscular Junction	0.309066	1.84379	2.35816	4.51101		P2Y Purigenic Receptor Signaling Pathway	2.20872	1.51529	2.14148	5.86549		Colorectal Cancer Metastasis Signaling	2.34577	0.505699	0.44522	3.29669
GABA Receptor Signaling	0.693247	1.65577	2.00916	4.35818		Glycolysis I	2.01201	2.54686	1.29196	5.85083		Hepatic Fibrosis / Hepatic Stellate Cell Activation	0.899562	0.356167	2.04081	3.29654
Breast Cancer Regulation by Stathmin1	0.695342	2.32689	1.26735	4.28959		Sertoli Cell-Sertoli Cell Junction Signaling	1.85859	1.17146	2.79547	5.82553		Gap Junction Signaling	2.18994	0.606772	0.462638	3.25935
α-Adrenergic Signaling	1.87166	1.40152	1.0088	4.28198		Mitochondrial L-carnitine Shuttle Pathway	1.74542	1.87764	2.14343	5.76649		RhoA Signaling	2.14552	0	1.10327	3.24879
Gluconeogenesis I	0.963298	0.505248	2.78777	4.25632		IL-1 Signaling	2.10789	1.3737	2.24592	5.72751		Neurotrophin/TRK Signaling	0.374121	2.85916		3.23328
Oleate Biosynthesis II (Animals)	1.68014	2.08123	0.491323	4.25269		Gluconeogenesis I	2.01201	1.82475	1.86936	5.70611		CCR5 Signaling in Macrophages	2.48711	0.736603	0	3.22372
Gαs Signaling	1.13981	1.49799	1.56377	4.20157		Agrin Interactions at Neuromuscular Junction	1.85599	1.94629	1.82484	5.62713		GNRH Signaling	1.94989	1.20882	0	3.15871
Gap Junction Signaling	0.977861	1.58287	1.4398	4.00054		Signaling by Rho Family GTPases	2.19432	1.44541	1.98393	5.62367		P2Y Purigenic Receptor Signaling Pathway	2.27535	0.854978	0	3.13033
PPARα/RXRα Activation	2.17333	1.26822	0.490287	3.93184		RhoGDI Signaling	1.80828	2.00815	1.80269	5.61911		Breast Cancer Regulation by Stathmin1	2.62202	0.456974	0	3.079
AMPK Signaling	0.931072	2.22315	0.762089	3.91631		Parkinson's Signaling	1.95034	1.25815	2.36012	5.56861		Renal Cell Carcinoma Signaling	0.865172	1.87526	0.323141	3.06357
CXCR4 Signaling	1.96541	1.42572	0.431736	3.82286		CCR5 Signaling in Macrophages	1.88179	1.80493	1.77779	5.46451		AMPK Signaling	2.34423	0.273183	0.436963	3.05438
Zymosterol Biosynthesis	1.01368	0.730396	2.07324	3.81731		2-ketoglutarate Dehydrogenase Complex	1.88403	1.35982	2.15501	5.39885		Acute Phase Response Signaling	0.369018	1.80467	0.867192	3.04088
ILK Signaling	1.70527	1.53963	0.479423	3.72432		FAK Signaling	1.95811	1.28984	2.10634	5.35429		Tight Junction Signaling	2.16474	0	0.854406	3.01915
Acute Phase Response Signaling	2.84289	0.873218	0	3.71611		Triacylglycerol Biosynthesis	2.42736	2.15404	0.664537	5.24594		Actin Cytoskeleton Signaling	1.68074	0	1.31012	2.99086
Role of NFAT in Cardiac Hypertrophy	1.43614	1.12948	1.05264	3.61826		Tight Junction Signaling	2.08544	1.52295	1.59394	5.20234		fMLP Signaling in Neutrophils	2.08326	0.817799	0	2.90106
Tec Kinase Signaling	0.886652	1.74103	0.980504	3.60818		Breast Cancer Regulation by Stathmin1	2.20047	1.70993	1.24547	5.15587		Phosphatidylglycerol Biosynthesis II (Non-plastidic)	2.42005		0.478536	2.89859
Androgen Signaling	1.29653	1.42231	0.851111	3.56995		Actin Cytoskeleton Signaling	1.76851	1.05226	2.22791	5.04868		14-3-3-mediated Signaling	1.30509	0.854978	0.735931	2.896
Netrin Signaling	0.667545	1.5866	1.3086	3.56275		Leukocyte Extravasation Signaling	1.66532	2.22913	1.11577	5.01022		PI3K/AKT Signaling	1.93976	0.668835	0.281879	2.89047
Amyloid Processing	0.48511	2.14558	0.926511	3.5572		Netrin Signaling	1.89421	1.58256	1.44898	4.92575		Sertoli Cell-Sertoli Cell Junction Signaling	1.36002	0.891818	0.619142	2.87098
Sertoli Cell-Sertoli Cell Junction Signaling	1.14317	1.24807	1.15446	3.5457		Regulation of Cellular Mechanics by Calpain Protease	1.77401	0.647814	2.47971	4.90153		Production of Nitric Oxide and Reactive Oxygen Species in Macrophages	1.2164	1.29872	0.341472	2.85659
Cholesterol Biosynthesis I	1.46517	0.935894	1.08779	3.48886		Role of NFAT in Regulation of the Immune Response	1.80828	2.00815	1.06631	4.88273		Remodeling of Epithelial Adherens Junctions	2.03287		0.822601	2.85547
Cholesterol Biosynthesis III (via Desmosterol)	1.46517	0.935894	1.08779	3.48886		Paxillin Signaling	1.88706	1.24984	1.67954	4.81644		CD27 Signaling in Lymphocytes	0.585297	1.69365	0.572809	2.85175
Cholesterol Biosynthesis II (via 24,25-dihydrolanosterol)	1.46517	0.935894	1.08779	3.48886		GABA Receptor Signaling	2.01611	1.66289	1.08735	4.76636		IL-3 Signaling	0.62558	1.87526	0.323141	2.82398
Nitric Oxide Signaling in the Cardiovascular System	0.749283	1.53548	1.18957	3.47433		IL-2 Signaling	2.25831	1.18021	1.26925	4.70778		Endothelin-1 Signaling	1.34854	1.44377	0	2.79231
NRF2-mediated Oxidative Stress Response	1.29046	1.51274	0.66888	3.47207		PI3K/AKT Signaling	2.37764	0.71788	1.56527	4.66079		G Beta Gamma Signaling	2.1817	0	0.583583	2.76528
Sonic Hedgehog Signaling	0.74904	1.80682	0.902416	3.45828		SAPK/JNK Signaling	1.76458	2.02538	0.854083	4.64404		RhoGDI Signaling	2.11957	0.232812	0.361443	2.71382
Cdc42 Signaling	1.46082	1.29228	0.695398	3.44849		Fatty Acid β-oxidation I	1.37203	1.93698	1.3239	4.63291		Chondroitin and Dermatan Biosynthesis		1.45369	1.22042	2.6741
Dopamine Receptor Signaling	0.742613	1.6126	1.05917	3.41438		RhoA Signaling	1.4628	1.43438	1.68666	4.58384		Growth Hormone Signaling	1.55402	0.721642	0.395771	2.67143
GNRH Signaling	1.21227	1.65266	0.519979	3.38491		Tec Kinase Signaling	1.63659	1.64155	1.3018	4.57994		Ceramide Signaling	0.920876	1.74057	0	2.66144
Melatonin Signaling	1.14961	1.47109	0.604745	3.22544		GNRH Signaling	1.81919	0.860976	1.85499	4.53515		RANK Signaling in Osteoclasts	0.320792	1.74057	0.597606	2.65896
Virus Entry via Endocytic Pathways	0	1.36415	1.82858	3.19273		Caveolar-mediated Endocytosis Signaling	1.56248	1.71349	1.22891	4.50488		Renin-Angiotensin Signaling	1.44838	0.817799	0.385409	2.65159
Neuroprotective Role of THOP1 in Alzheimer's Disease	0.693247	1.65577	0.822435	3.17145		Glutathione Redox Reactions I	1.74542	1.87764	0.828227	4.45129		GABA Receptor Signaling	1.92725	0.442124	0.267358	2.63673
LXR/RXR Activation	2.50611	0.661568	0	3.16767		Androgen Signaling	1.75652	1.24991	1.44436	4.4508		Neuroprotective Role of THOP1 in Alzheimer's Disease	1.92725	0.442124	0.267358	2.63673
Aryl Hydrocarbon Receptor Signaling	0.931072	2.22315	0	3.15422		14-3-3-mediated Signaling	2.20872	0	2.14148	4.3502		IL-2 Signaling	1.15103	1.47456		2.62559
TR/RXR Activation	1.33362	1.40152	0.401213	3.13636		TR/RXR Activation	1.82589	1.80012	0.713409	4.33942		Corticotropin Releasing Hormone Signaling	1.49691	0.413766	0.70746	2.61813
CMP-N-acetylneuraminate Biosynthesis I (Eukaryotes)	1.98313	0.536938	0.614675	3.13474		Neuroprotective Role of THOP1 in Alzheimer's Disease	1.52448	1.66289	1.08735	4.27472		Role of NFAT in Regulation of the Immune Response	0.900384	1.34026	0.361443	2.60208
γ-linolenate Biosynthesis II (Animals)	1.30012	1.49423	0.339264	3.13361		Regulation of Actin-based Motility by Rho	1.62608	0.58922	2.05909	4.2744		ERK5 Signaling	1.4881	0.707112	0.384298	2.57951
Thyroid Hormone Biosynthesis	1.18252	0.892039	0.977625	3.05219		Melatonin Signaling	1.64157	0.599006	1.97045	4.21103		Valine Degradation I	1.86094	0.713367		2.57431
CREB Signaling in Neurons	1.32518	0.922852	0.77887	3.0269		HGF Signaling	1.81386	0.644469	1.73942	4.19775		G Protein Signaling Mediated by Tubby	1.63687	0.55944	0.368137	2.56444
Sperm Motility	2.17133	0.547535	0.306037	3.0249		Leucine Degradation I	1.09932	1.70403	1.33864	4.142		p70S6K Signaling	1.79649	0.760279	0	2.55677
CCR5 Signaling in Macrophages	1.82364	0.784309	0.368353	2.9763		Insulin Receptor Signaling	1.82457	0.972844	1.33488	4.13229		Ovarian Cancer Signaling	1.3692	0.321517	0.851807	2.54252
Pancreatic Adenocarcinoma Signaling	0	1.99963	0.958789	2.95842		Antiproliferative Role of Somatostatin Receptor 2	1.36875	1.54005	1.21017	4.11898		Netrin Signaling	1.3419	0.428668	0.725916	2.49648
Leptin Signaling in Obesity	1.14961	1.47109	0.326662	2.94736		Protein Ubiquitination Pathway	1.54166	1.55121	0.991619	4.08449		Role of JAK2 in Hormone-like Cytokine Signaling	1.3419	0.428668	0.725916	2.49648
Glutathione Redox Reactions I	0.50591	1.49423	0.934368	2.9345		Remodeling of Epithelial Adherens Junctions	1.17126	0.685928	2.21196	4.06915		Melatonin Signaling	1.79966	0.692994	0	2.49266
Glycolysis I	0.963298	0	1.94096	2.90426		Ovarian Cancer Signaling	1.49945	1.50084	1.05165	4.05194		Cholecystokinin/Gastrin-mediated Signaling	0.897479	1.57514		2.47261
PI3K/AKT Signaling	0	2.2151	0.670698	2.8858		Fcγ Receptor-mediated Phagocytosis in Macrophages and Monocytes	1.07246	0.821156	2.15495	4.04856		Fatty Acid β-oxidation I	1.23032	1.24169		2.47201
Ovarian Cancer Signaling	0.740228	0.850772	1.27019	2.86119		Nitric Oxide Signaling in the Cardiovascular System	1.38817	1.13704	1.51611	4.04132		Tec Kinase Signaling	1.87952	0.558905	0	2.43843
Role of JAK1, JAK2 and TYK2 in Interferon Signaling		1.29806	1.5232	2.82126		2-oxobutanoate Degradation I	1.53903	2.18781	0.313358	4.0402		IL-8 Signaling	0.986193	0.724061	0.71531	2.42556
Renin-Angiotensin Signaling	0.9601	1.20052	0.64243	2.80305		CREB Signaling in Neurons	1.57503	1.20198	1.20616	3.98318		Regulation of IL-2 Expression in Activated and Anergic T Lymphocytes	0	2.41919	0	2.41919
Germ Cell-Sertoli Cell Junction Signaling	0.351509	1.434	1.00026	2.78577		Role of MAPK Signaling in the Pathogenesis of Influenza	1.71807	0.626681	1.63762	3.98237		IL-4 Signaling	0	0.652937	1.75158	2.40451
Neuropathic Pain Signaling In Dorsal Horn Neurons	1.09681	1.38461	0.301661	2.78308		CCR3 Signaling in Eosinophils	1.24735	1.82638	0.902617	3.97635		HMGB1 Signaling	0.490273	1.91025	0	2.40052
TGF-β Signaling	1.77254	0.644369	0.362447	2.77936		Sphingosine-1-phosphate Signaling	1.44413	1.50969	0.984169	3.93799		HGF Signaling	1.00429	1.37547	0	2.37976
Actin Nucleation by ARP-WASP Complex	0.784456	1.2459	0.720226	2.75059		PTEN Signaling	1.54905	0.972844	1.33488	3.85678		Insulin Receptor Signaling	1.1595	0.678308	0.5391	2.37691
G Protein Signaling Mediated by Tubby	1.68334	0.471863	0.594776	2.74998		Virus Entry via Endocytic Pathways	1.15149	1.74801	0.919666	3.81916		PKCθ Signaling in T Lymphocytes	0	1.30535	1.04687	2.35222
Integrin Signaling	0.363878	1.3364	1.04841	2.74869		p70S6K Signaling	1.69925	1.21584	0.897856	3.81295		Glycolysis I	1.7631	0.580597		2.3437
Lanosterol Biosynthesis	1.47627	1.17845		2.65472		VEGF Signaling	1.05383	1.6484	1.10654	3.80877		Protein Ubiquitination Pathway	1.91114	0.419179	0	2.33032
Acetyl-CoA Biosynthesis III (from Citrate)	1.47627	1.17845		2.65472		Role of Tissue Factor in Cancer	1.93886	1.06084	0.805895	3.80559		Leukocyte Extravasation Signaling	1.32853	0	1.00054	2.32907
Chemokine Signaling	1.17722	1.08914	0.339973	2.60634		Telomerase Signaling	1.75115	1.00191	1.04775	3.8008		TGF-β Signaling	0	2.32613		2.32613
Pentose Phosphate Pathway (Non-oxidative Branch)	1.98313		0.614675	2.5978		Molecular Mechanisms of Cancer	1.5187	1.12298	1.15626	3.79793		Antiproliferative Role of Somatostatin Receptor 2	1.09448	0.784284	0.446011	2.32478
Ceramide Signaling	1.38823	0.486284	0.712358	2.58687		HMGB1 Signaling	1.87627	0.382562	1.53716	3.79599		EGF Signaling	0.836688	1.47456		2.31125
NADH Repair	1.01368	0.730396	0.813307	2.55738		G Protein Signaling Mediated by Tubby	1.32259	1.71635	0.749138	3.78807		FAK Signaling	1.25004	0.520676	0.531182	2.3019
Huntington's Disease Signaling	0	1.35694	1.16935	2.52629		Leptin Signaling in Obesity	1.64157	0.886022	1.21759	3.74519		CD40 Signaling	0.478742	1.39452	0.419979	2.29324
fMLP Signaling in Neutrophils	0.9601	0.888549	0.64243	2.49108		Production of Nitric Oxide and Reactive Oxygen Species in Macrophages	1.91987	0.842911	0.977141	3.73992		Dopamine Receptor Signaling	1.62289	0.262684	0.407658	2.29323
Telomerase Signaling	0	1.3912	1.08052	2.47172		Renal Cell Carcinoma Signaling	1.63135	1.37034	0.714778	3.71647		LXR/RXR Activation	1.86351		0.403231	2.26674
4-hydroxyphenylpyruvate Biosynthesis		1.17845	1.26677	2.44522		Endometrial Cancer Signaling	1.68417	0.942465	1.08915	3.71579		Agrin Interactions at Neuromuscular Junction	1.30657	0.232669	0.725474	2.26471
4-hydroxybenzoate Biosynthesis		1.17845	1.26677	2.44522		Polyamine Regulation in Colon Cancer	0.89107	1.60535	1.16664	3.66306		ERK/MAPK Signaling	1.04331	0.740797	0.474612	2.25872
14-3-3-mediated Signaling	1.46082	0.962748	0	2.42357		Reelin Signaling in Neurons	1.30593	1.37034	0.976171	3.65244		Erythropoietin Signaling	0	1.90413	0.332498	2.23663
Molecular Mechanisms of Cancer	0.284242	1.23389	0.892549	2.41068		HIF1α Signaling	1.62619	1.10169	0.909645	3.63753		Hematopoiesis from Multipotent Stem Cells	0.874388	0.785071	0.573515	2.23297
tRNA Charging	0.74904	1.20786	0.448735	2.40564		Docosahexaenoic Acid (DHA) Signaling	1.02403	1.58256	1.01934	3.62593		IL-6 Signaling	0.408989	1.82314	0	2.23213
Stearate Biosynthesis I (Animals)	1.30724	1.09762	0	2.40487		CMP-N-acetylneuraminate Biosynthesis I (Eukaryotes)	1.53903	1.16458	0.920798	3.62441		SAPK/JNK Signaling	1.00567	0.592944	0.626856	2.22547
Endothelin-1 Signaling	1.24887	0.841667	0.31266	2.4032		ERK5 Signaling	1.36587	1.27618	0.953555	3.59561		2-ketoglutarate Dehydrogenase Complex	1.06488	1.16031		2.22519
Hepatic Fibrosis / Hepatic Stellate Cell Activation	1.79015	0.524204	0	2.31435		Gαq Signaling	1.03062	1.50084	1.05165	3.58311		Sphingosine-1-phosphate Signaling	1.71945	0.493196	0	2.21264
Dopamine-DARPP32 Feedback in cAMP Signaling	0.811707	0.962449	0.506383	2.28054		Oncostatin M Signaling	1.67449	0.60817	1.28873	3.57138		HIF1α Signaling	0.791051	0.936178	0.473062	2.20029
VEGF Signaling	0	0.941122	1.31054	2.25166		IL-8 Signaling	1.11174	1.42278	0.976555	3.51107		Androgen Signaling	2.18374	0	0	2.18374
Phototransduction Pathway	0.845875	0.84432	0.529915	2.22011		EGF Signaling	1.8272	0	1.65814	3.48534		VEGF Signaling	0.736906	0.520676	0.918134	2.17572
IGF-1 Signaling	0.604831	1.20052	0.404907	2.21026		PPARα/RXRα Activation	1.15874	0.897783	1.4064	3.46291		JAK/Stat Signaling	0.842754	1.06134	0.265438	2.16953
CNTF Signaling	0.501874	1.14709	0.555064	2.20403		Corticotropin Releasing Hormone Signaling	1.20021	0.854438	1.38318	3.43783		Oncostatin M Signaling	0.81757	1.05741	0.235591	2.11058
JAK/Stat Signaling	0.501518	1.02803	0.67097	2.20052		Oxidized GTP and dGTP Detoxification	0.402322	1.63401	1.36982	3.40615		Superpathway of D-myo-inositol (1,4,5)-trisphosphate Metabolism	0.997745	0.653853	0.452605	2.1042
Mechanisms of Viral Exit from Host Cells		0.954978	1.20838	2.16336		Ketolysis	0.937004	1.35982	1.10594	3.40276		γ-linolenate Biosynthesis II (Animals)	0.778446	0.747423	0.538477	2.06435
CTLA4 Signaling in Cytotoxic T Lymphocytes		1.05882	1.03629	2.09511		Ephrin A Signaling	1.27435	1.28545	0.824646	3.38444		Telomerase Signaling	1.16521	0.89437	0	2.05958
Fatty Acid Biosynthesis Initiation II	1.18252	0.892039		2.07456		Rac Signaling	1.41053	0.600911	1.33851	3.34995		Nitric Oxide Signaling in the Cardiovascular System	1.07024	0.484446	0.484088	2.03878
Palmitate Biosynthesis I (Animals)	1.18252	0.892039		2.07456		CD40 Signaling	1.2338	0.254143	1.85248	3.34042		Paxillin Signaling	1.50457	0	0.51894	2.02351
Glutathione-mediated Detoxification	0.921438	0.948031	0.198623	2.06809		IL-3 Signaling	1.63135	0.722757	0.976171	3.33028		Amyloid Processing	1.48166		0.537173	2.01883
ERK/MAPK Signaling	0	1.43467	0.629145	2.06381		Zymosterol Biosynthesis	1.19155	1.63401	0.482549	3.30811		Citrulline-Nitric Oxide Cycle	0.243948	0.991832	0.769601	2.00538
Renal Cell Carcinoma Signaling	0.281819	1.26531	0.509148	2.05628		LXR/RXR Activation	1.51679	0.882188	0.902617	3.3016		TR/RXR Activation	1.73809		0.265438	2.00353
IL-8 Signaling	0.878781	0.868138	0.271146	2.01806		JAK/Stat Signaling	1.49788	1.07946	0.713409	3.29075		Thrombopoietin Signaling	0.540824	1.44708		1.98791
Pentose Phosphate Pathway	1.56477		0.444554	2.00933		Actin Nucleation by ARP-WASP Complex	1.65837	0.477563	1.15387	3.2898		PPARα/RXRα Activation	1.19827	0.784584	0	1.98285
IL-3 Signaling	0.600286	0.893119	0.509148	2.00255		IL-17 Signaling	1.49843	0.334617	1.44813	3.28117		GM-CSF Signaling	0.63496	1.34489	0	1.97985
Superpathway of Cholesterol Biosynthesis	0.921438	0.471863	0.594776	1.98808		IL-6 Signaling	1.13002	0.485904	1.64523	3.26115		Cdc42 Signaling	0.811198	0.428316	0.735931	1.97544
Mitotic Roles of Polo-Like Kinase	0	1.47956	0.489811	1.96937		Ethanol Degradation II	1.05667	1.29393	0.890034	3.24063		CCR3 Signaling in Eosinophils	1.54692	0.420964	0	1.96788
TCA Cycle II (Eukaryotic)	0.339332	0.471863	1.15411	1.9653		Death Receptor Signaling	1.02777	0.793391	1.41564	3.23681		GDNF Family Ligand-Receptor Interactions	0.508886	1.42041		1.9293
Guanosine Nucleotides Degradation III	0.8062	0.536938	0.614675	1.95781		CNTF Signaling	1.54022	0.717635	0.912777	3.17063		Role of MAPK Signaling in the Pathogenesis of Influenza	0.600619	1.3211	0	1.92172
Urate Biosynthesis/Inosine 5'-phosphate Degradation	0.8062	0.536938	0.614675	1.95781		Melanoma Signaling	1.31339	0.795521	1.02325	3.13215		Ethanol Degradation II	1.31303	0.603249		1.91628
FXR/RXR Activation	1.13981	0.812607	0	1.95241		CD27 Signaling in Lymphocytes	0.899337	0.453525	1.77695	3.12981		Dermatan Sulfate Degradation (Metazoa)	0.695477	0.713367	0.507011	1.91585
Sphingosine-1-phosphate Signaling	0.431332	1.19249	0.327462	1.95128		Renin-Angiotensin Signaling	1.41053	0.827506	0.837056	3.07509		Ephrin A Signaling	1.61924		0.29177	1.91101
Role of JAK2 in Hormone-like Cytokine Signaling		0.608566	1.3086	1.91716		Neuregulin Signaling	1.32305	0.301964	1.40411	3.02913		Regulation of Cellular Mechanics by Calpain Protease	1.04201	0.3225	0.520435	1.88495
Oncostatin M Signaling	0.211602	0.954978	0.718666	1.88525		Ceramide Signaling	1.31349	1.15557	0.559947	3.029		Glutathione Redox Reactions I	1.34195		0.538477	1.88043
Hypusine Biosynthesis		0.892039	0.977625	1.86966		Role of PI3K/AKT Signaling in the Pathogenesis of Influenza	0.899337	1.13331	0.966381	2.99903		Acute Myeloid Leukemia Signaling	0.481833	1.09621	0.280642	1.85868
PRPP Biosynthesis I		0.892039	0.977625	1.86966		Superpathway of Cholesterol Biosynthesis	0.876481	1.71635	0.405744	2.99857		Lymphotoxin β Receptor Signaling	0.365716		1.48268	1.84839
Selenocysteine Biosynthesis II (Archaea and Eukaryotes)		0.892039	0.977625	1.86966		Cholecystokinin/Gastrin-mediated Signaling	1.2171	0.441355	1.30573	2.96418		Endometrial Cancer Signaling	0.98639	0.855319	0	1.84171
Insulin Receptor Signaling	1.11549	0.423596	0.274559	1.81365		Acute Myeloid Leukemia Signaling	1.31349	0.58922	1.04192	2.94463		April Mediated Signaling	0	1.11319	0.725916	1.8391
Role of JAK family kinases in IL-6-type Cytokine Signaling	0.322447	0.894194	0.561113	1.77775		Sonic Hedgehog Signaling	0.877618	0.822394	1.23908	2.93909		GDP-glucose Biosynthesis	0.61031		1.22042	1.83073
Adenosine Nucleotides Degradation II	0.734143	0.4717	0.546937	1.75278		Endothelin-1 Signaling	0.967952	1.08755	0.864752	2.92026		Glucose and Glucose-1-phosphate Degradation	0.61031		1.22042	1.83073
Biotin-carboxyl Carrier Protein Assembly	1.01368	0.730396		1.74407		Lymphotoxin β Receptor Signaling	0.810459	0.822081	1.26925	2.90179		Ceramide Degradation	0.61031		1.22042	1.83073
Phenylethylamine Degradation I	1.01368	0.730396		1.74407		Glutaryl-CoA Degradation	0.716758	1.25815	0.926284	2.9012		Thyroid Hormone Biosynthesis	0.61031		1.22042	1.83073
IL-22 Signaling		1.06967	0.670761	1.74044		CDP-diacylglycerol Biosynthesis I	1.74542	1.14927	0	2.89469		Actin Nucleation by ARP-WASP Complex	1.0407	0.767901		1.8086
B Cell Development		0.505248	1.21615	1.7214		Superpathway of D-myo-inositol (1,4,5)-trisphosphate Metabolism	0.798599	0.434565	1.64519	2.87835		CREB Signaling in Neurons	1.51072	0.277629	0	1.78835
Role of PKR in Interferon Induction and Antiviral Response	1.14802	0.235034	0.327459	1.71051		Role of Wnt/GSK-3β Signaling in the Pathogenesis of Influenza	0.534984	1.45371	0.862213	2.85091		Role of IL-17F in Allergic Inflammatory Airway Diseases	0	1.08468	0.700801	1.78549
Role of CHK Proteins in Cell Cycle Checkpoint Control		1.14709	0.555064	1.70215		Sucrose Degradation V (Mammalian)	0.760917	1.16458	0.920798	2.8463		B Cell Activating Factor Signaling	0	1.08468	0.700801	1.78549
Toll-like Receptor Signaling	0.309066	1.38461	0	1.69368		CTLA4 Signaling in Cytotoxic T Lymphocytes	1.2573	0.565538	0.999575	2.82241		D-myo-inositol (1,4,5)-trisphosphate Degradation	0.414285	0.785071	0.573515	1.77287
ERK5 Signaling	0.339363	0.728198	0.626097	1.69366		Cellular Effects of Sildenafil (Viagra)	0.778965	0.678113	1.35408	2.81116		Calcium Signaling	0.587029	0.236539	0.934204	1.75777
Histamine Degradation	1.37778	0.303958		1.68174		GM-CSF Signaling	1.43387	0.655632	0.7188	2.8083		Rac Signaling	0.931552	0.817799	0	1.74935
Caveolar-mediated Endocytosis Signaling	0	0.864292	0.803512	1.6678		Uracil Degradation II (Reductive)	0.810591	1.04177	0.904484	2.75684		IL-17 Signaling	0.729832	0.665923	0.35217	1.74792
Mitochondrial L-carnitine Shuttle Pathway	0.50591	0.789213	0.339264	1.63439		Thymine Degradation	0.810591	1.04177	0.904484	2.75684		Phenylethylamine Degradation I	0.462964	1.28143		1.74439
Leukocyte Extravasation Signaling	0	1.63284	0	1.63284		Flavin Biosynthesis IV (Mammalian)	0.810591	1.04177	0.904484	2.75684		Myo-inositol Biosynthesis	0.462964	1.28143		1.74439
p70S6K Signaling	0.291197	0.777162	0.562939	1.6313		Acetyl-CoA Biosynthesis III (from Citrate)	0.810591	1.04177	0.904484	2.75684		CNTF Signaling	0.825317	0.915271		1.74059
Fatty Acid β-oxidation I	0.7794	0.362744	0.473931	1.61607		5-aminoimidazole Ribonucleotide Biosynthesis I	0.810591	1.04177	0.904484	2.75684		CMP-N-acetylneuraminate Biosynthesis I (Eukaryotes)	1.73616			1.73616
PTEN Signaling	0.460416	0.872063	0.274559	1.60704		Formaldehyde Oxidation II (Glutathione-dependent)	0.810591	1.04177	0.904484	2.75684		2-oxobutanoate Degradation I	1.73616			1.73616
Dopamine Degradation	1.10975	0.209296	0.266562	1.5856		Semaphorin Signaling in Neurons	1.0962	0.403788	1.20854	2.70853		UVC-Induced MAPK Signaling	0	1.72948		1.72948
UVA-Induced MAPK Signaling	1.00005	0.327409	0.257455	1.58491		Calcium Signaling	1.36813	0.393999	0.893184	2.65531		Caveolar-mediated Endocytosis Signaling	1.41098		0.314086	1.72507
D-myo-inositol (3,4,5,6)-tetrakisphosphate Biosynthesis	0	0.496457	1.08052	1.57698		Dopamine-DARPP32 Feedback in cAMP Signaling	1.00894	0.61803	0.991329	2.6183		Role of Tissue Factor in Cancer	1.69761	0	0	1.69761
D-myo-inositol (1,4,5,6)-Tetrakisphosphate Biosynthesis	0	0.496457	1.08052	1.57698		Glioma Invasiveness Signaling	1.29957	0.477563	0.840276	2.61741		Leptin Signaling in Obesity	1.42497	0.244109	0	1.66908
Fatty Acid β-oxidation III (Unsaturated, Odd Number)		0.730396	0.813307	1.5437		Dopamine Receptor Signaling	1.17126	0.685928	0.75727	2.61446		Dopamine-DARPP32 Feedback in cAMP Signaling	1.31891	0.349298	0	1.6682
Tyrosine Degradation I		0.730396	0.813307	1.5437		Growth Hormone Signaling	1.11178	0.961335	0.486691	2.5598		Gαq Signaling	0.539206	1.12137	0	1.66058
Pyruvate Fermentation to Lactate		0.730396	0.813307	1.5437		Regulation of IL-2 Expression in Activated and Anergic T Lymphocytes	0.942704	0.787302	0.713409	2.44341		Oxidative Ethanol Degradation III	0.874388	0.785071		1.65946
SAPK/JNK Signaling	0.555441	0.523176	0.459602	1.53822		Crosstalk between Dendritic Cells and Natural Killer Cells	0.526755	1.22944	0.647394	2.40359		Histamine Degradation	0.874388	0.785071		1.65946
N-acetylglucosamine Degradation II	0.895945	0.619736		1.51568		Phosphatidylglycerol Biosynthesis II (Non-plastidic)	1.4162	0.968729	0	2.38493		Chondroitin Sulfate Degradation (Metazoa)	0.362692	0.747423	0.538477	1.64859
Notch Signaling	0.265454	0.340366	0.902416	1.50824		Myo-inositol Biosynthesis	0.402322	0.604641	1.36982	2.37678		Estrogen-Dependent Breast Cancer Signaling	0.2782	1.36935	0	1.64755
HIF1α Signaling	0.410407	0.547535	0.528842	1.48678		Methylmalonyl Pathway	0.937004	1.35982		2.29682		Calcium-induced T Lymphocyte Apoptosis	0	0.767901	0.866056	1.63396
5-aminoimidazole Ribonucleotide Biosynthesis I	1.47627			1.47627		Pyruvate Fermentation to Lactate	1.19155	0.604641	0.482549	2.27874		Virus Entry via Endocytic Pathways	1.05967	0	0.556672	1.61634
Growth Hormone Signaling	0.350216	0.755695	0.35386	1.45977		Neurotrophin/TRK Signaling	1.0013	0.599006	0.647394	2.2477		B Cell Development		0.580597	1.02839	1.60899
PKCθ Signaling in T Lymphocytes	0	0.842242	0.60938	1.45162		Pentose Phosphate Pathway (Non-oxidative Branch)	0.760917	1.16458	0.313358	2.23886		Cellular Effects of Sildenafil (Viagra)	0.704405	0	0.899542	1.60395
Production of Nitric Oxide and Reactive Oxygen Species in Macrophages	0	1.44582	0	1.44582		Cdc42 Signaling	1.04786	0	1.1909	2.23876		CTLA4 Signaling in Cytotoxic T Lymphocytes	0.456981	0.560459	0.583583	1.60102
Cysteine Biosynthesis III (mammalia)	0.62333	0.374148	0.444554	1.44203		Acute Phase Response Signaling	0.651072	0.631217	0.94886	2.23115		Melanoma Signaling	0.625702	0.959007		1.58471
Maturity Onset Diabetes of Young (MODY) Signaling	0.62333	0.374148	0.444554	1.44203		RANK Signaling in Osteoclasts	0.792977	0.380316	1.04192	2.21521		Prolactin Signaling	0.481833	1.09621		1.57804
Purine Nucleotides Degradation II (Aerobic)	0.62333	0.374148	0.444554	1.44203		Cholesterol Biosynthesis I	0.821361	1.38347	0	2.20483		Sonic Hedgehog Signaling	0.756282		0.809607	1.56589
Methionine Degradation I (to Homocysteine)	0.62333	0.374148	0.444554	1.44203		Cholesterol Biosynthesis III (via Desmosterol)	0.821361	1.38347	0	2.20483		Leucine Degradation I	0.635396	0.928674		1.56407
eNOS Signaling	0	0.789824	0.624299	1.41412		Cholesterol Biosynthesis II (via 24,25-dihydrolanosterol)	0.821361	1.38347	0	2.20483		Molecular Mechanisms of Cancer	1.53928	0	0	1.53928
Antiproliferative Role of Somatostatin Receptor 2	0.397917	0.541323	0.415806	1.35505		Serotonin Degradation	0.509183	1.21632	0.455824	2.18133		Superpathway of Citrulline Metabolism	0.318524	0.713367	0.507011	1.5389
Serotonin Degradation	1.35226	0	0	1.35226		Hepatic Fibrosis / Hepatic Stellate Cell Activation	0.97785	0.583791	0.590156	2.1518		Cell Cycle Control of Chromosomal Replication	0.45355		1.0742	1.52775
ErbB2-ErbB3 Signaling	0.877532	0	0.470026	1.34756		Tryptophan Degradation III (Eukaryotic)	0.487032	0.968729	0.668795	2.12456		Arginine Biosynthesis IV	0.366064	1.16031		1.52638
Choline Biosynthesis III	0.8062	0.536938		1.34314		Role of JAK2 in Hormone-like Cytokine Signaling	1.02403	0.685265	0.387558	2.09685		Fatty Acid α-oxidation	0.778446	0.747423		1.52587
Docosahexaenoic Acid (DHA) Signaling	0.667545	0.282223	0.382414	1.33218		Mevalonate Pathway I	0.528002	0.894903	0.670626	2.09353		Glioma Invasiveness Signaling	0.749526	0.767901		1.51743
FAK Signaling	0	0.941122	0.362447	1.30357		Ketogenesis	0.528002	0.894903	0.670626	2.09353		Oxidized GTP and dGTP Detoxification	0.462964		1.05095	1.51392
Cell Cycle Control of Chromosomal Replication		1.06967	0.229386	1.29906		γ-linolenate Biosynthesis II (Animals)	1.11825	0.579044	0.390954	2.08825		Heme Degradation	0.462964		1.05095	1.51392
Role of NFAT in Regulation of the Immune Response	0.514043	0.350044	0.413955	1.27804		Pancreatic Adenocarcinoma Signaling	0.965291	0.622339	0.482228	2.06986		Fcγ Receptor-mediated Phagocytosis in Macrophages and Monocytes	1.02917		0.473062	1.50223
MSP-RON Signaling Pathway		0.548213	0.718666	1.26688		Pyridoxal 5'-phosphate Salvage Pathway	0.786633	0	1.27244	2.05908		IL-17A Signaling in Fibroblasts	0.346078	0.428668	0.725916	1.50066
Paxillin Signaling	0	0.913864	0.350387	1.26425		PKCθ Signaling in T Lymphocytes	0.852054	0.775993	0.421408	2.04946		OX40 Signaling Pathway	0	0.359721	1.13635	1.49607
Intrinsic Prothrombin Activation Pathway	1.05698	0.191793		1.24877		Arginine Biosynthesis IV	0.937004		1.10594	2.04294		ErbB Signaling	0.360453	1.13272		1.49317
Retinol Biosynthesis	1.05698	0.191793		1.24877		ERK/MAPK Signaling	0.993386	0.332446	0.680408	2.00624		Parkinson's Signaling	1.49177			1.49177
Neuregulin Signaling	0.464954	0.405015	0.362447	1.23242		Oleate Biosynthesis II (Animals)	1.09932	0.894903		1.99423		T Cell Receptor Signaling	0	1.49068	0	1.49068
D-myo-inositol (1,3,4)-trisphosphate Biosynthesis	0.540382	0.303958	0.369762	1.2141		GDP-glucose Biosynthesis	0.544493	0.760898	0.631365	1.93676		Phototransduction Pathway	0.580139		0.908684	1.48882
Parkinson's Signaling	0.540382	0.303958	0.369762	1.2141		Glucose and Glucose-1-phosphate Degradation	0.544493	0.760898	0.631365	1.93676		Superpathway of Methionine Degradation	1.11591		0.368137	1.48405
IL-4 Signaling	0.299665	0	0.880158	1.17982		α-tocopherol Degradation	0.544493	0.760898	0.631365	1.93676		D-myo-inositol (1,3,4)-trisphosphate Biosynthesis	0.874388		0.573515	1.4479
Proline Biosynthesis II (from Arginine)		1.17845		1.17845		Glutathione Redox Reactions II	0.544493	0.760898	0.631365	1.93676		Fatty Acid Activation	0.547615	0.87446		1.42208
tRNA Splicing	0.963298	0	0.213305	1.1766		Phenylalanine Degradation I (Aerobic)	0.544493	0.760898	0.631365	1.93676		Ethanol Degradation IV	0.695477	0.713367		1.40884
Protein Ubiquitination Pathway	0	0.556373	0.612481	1.16885		Acetate Conversion to Acetyl-CoA	0.544493	0.760898	0.631365	1.93676		4-1BB Signaling in T Lymphocytes	0	0.503425	0.873672	1.3771
Phospholipases	0.619968	0.548213		1.16818		Fatty Acid Biosynthesis Initiation II	0.544493	0.760898	0.631365	1.93676		Hematopoiesis from Pluripotent Stem Cells	0.531781	0.503425	0.319344	1.35455
Thyroid Hormone Metabolism II (via Conjugation and/or Degradation)	0.674279		0.491323	1.1656		Palmitate Biosynthesis I (Animals)	0.544493	0.760898	0.631365	1.93676		Oleate Biosynthesis II (Animals)	0.635396		0.709146	1.34454
Superpathway of Methionine Degradation	0.921438	0	0.198623	1.12006		Ceramide Degradation	0.544493	0.760898	0.631365	1.93676		Aryl Hydrocarbon Receptor Signaling	0.630699	0.273183	0.436963	1.34085
Cell Cycle Regulation by BTG Family Proteins		0.67693	0.425177	1.10211		Thyroid Hormone Biosynthesis	0.544493	0.760898	0.631365	1.93676		Zymosterol Biosynthesis	1.3267			1.3267
Mismatch Repair in Eukaryotes	0.62333		0.444554	1.06788		Chondroitin and Dermatan Biosynthesis	0.544493	0.760898	0.631365	1.93676		Pyruvate Fermentation to Lactate	1.3267			1.3267
IL-15 Production		0.471863	0.594776	1.06664		1D-myo-inositol Hexakisphosphate Biosynthesis V (from Ins(1,3,4)P3)	0.544493	0.760898	0.631365	1.93676		Role of Wnt/GSK-3β Signaling in the Pathogenesis of Influenza	0.777095		0.537173	1.31427
CCR3 Signaling in Eosinophils	0.631059	0.43548	0	1.06654		Glycine Cleavage Complex	0.544493	0.760898	0.631365	1.93676		Mitotic Roles of Polo-Like Kinase	0.447801	0.855319		1.30312
Polyamine Regulation in Colon Cancer		0.228859	0.812958	1.04182		FXR/RXR Activation	0.64094	0.583424	0.683983	1.90835		Sphingosine and Sphingosine-1-phosphate Metabolism	0.366064		0.932607	1.29867
RAN Signaling	0.475	0.250837	0.312261	1.0381		IL-4 Signaling	1.12349	0.784108	0	1.9076		Diphthamide Biosynthesis		1.28143		1.28143
Rac Signaling	0	0.623714	0.404907	1.02862		Cleavage and Polyadenylation of Pre-mRNA	0.32527	0.640979	0.926284	1.89253		Fatty Acid β-oxidation III (Unsaturated, Odd Number)		1.28143		1.28143
Crosstalk between Dendritic Cells and Natural Killer Cells		0.420593	0.604745	1.02534		Thrombopoietin Signaling	0.762641	0.502406	0.612473	1.87752		PTEN Signaling	0.933601	0.326863	0	1.26046
D-myo-inositol-5-phosphate Metabolism	0	0.394528	0.625688	1.02022		D-myo-inositol (1,3,4)-trisphosphate Biosynthesis	0.716758	0.211593	0.926284	1.85463		ErbB2-ErbB3 Signaling	0.418659	0.836676		1.25533
Phosphatidylethanolamine Biosynthesis II		0.4717	0.546937	1.01864		Lanosterol Biosynthesis	0.810591	1.04177		1.85236		Noradrenaline and Adrenaline Degradation	0.691895	0.55944		1.25133
Calcium Transport I		0.4717	0.546937	1.01864		GDNF Family Ligand-Receptor Interactions	0.717497	0.750845	0.369077	1.83742		TNFR2 Signaling	0	0.456264	0.7802	1.23646
Superoxide Radicals Degradation		0.4717	0.546937	1.01864		Oxidative Ethanol Degradation III	0.716758	0.640979	0.444202	1.80194		Superoxide Radicals Degradation	0.243948	0.991832		1.23578
Coagulation System	0.339332	0.471863	0.198623	1.00982		tRNA Charging	0.556916	0	1.23908	1.796		Triacylglycerol Degradation	0.828444		0.407019	1.23546
Triacylglycerol Degradation	1.00833	0		1.00833		Citrulline-Nitric Oxide Cycle	0.629851	0.361173	0.78096	1.77198		Role of PI3K/AKT Signaling in the Pathogenesis of Influenza	0.876553	0.349856		1.22641
Ethanol Degradation II	1.00833	0		1.00833		Prostanoid Biosynthesis	0.629851	0.361173	0.78096	1.77198		Death Receptor Signaling	0.758188	0	0.462315	1.2205
Fatty Acid Activation	0.62333	0.374148		0.997478		Glycogen Degradation III	0.629851	0.361173	0.78096	1.77198		Dopamine Degradation	0.559539	0.653853		1.21339
Estrogen-Dependent Breast Cancer Signaling	0.742613	0.247287	0	0.9899		Atherosclerosis Signaling	0.693504	0.254019	0.805895	1.75342		Phenylalanine Degradation IV (Mammalian, via Side Chain)	0.414285	0.785071		1.19936
iNOS Signaling	0	0.730979	0.25481	0.985789		Sorbitol Degradation I	0.810591		0.904484	1.71508		MSP-RON Signaling Pathway	0.518683		0.676901	1.19558
Colanic Acid Building Blocks Biosynthesis	0.579179		0.404515	0.983694		4-hydroxyphenylpyruvate Biosynthesis	0.810591		0.904484	1.71508		Allograft Rejection Signaling	0	0.442124	0.752345	1.19447
1D-myo-inositol Hexakisphosphate Biosynthesis V (from Ins(1,3,4)P3)			0.977625	0.977625		Proline Biosynthesis II (from Arginine)	0.810591		0.904484	1.71508		Graft-versus-Host Disease Signaling	0	0.442124	0.752345	1.19447
IL-2 Signaling	0.411029	0.564775	0	0.975804		4-hydroxybenzoate Biosynthesis	0.810591		0.904484	1.71508		Docosahexaenoic Acid (DHA) Signaling	0.935457		0.256175	1.19163
Regulation of IL-2 Expression in Activated and Anergic T Lymphocytes	0.501518	0.451998	0	0.953516		ErbB2-ErbB3 Signaling	0.647104	0.585065	0.476263	1.70843		Urea Cycle		1.16031		1.16031
IL-17A Signaling in Fibroblasts	0.667545	0.282223		0.949769		Superpathway of Methionine Degradation	0.523387	1.13054	0	1.65392		Mechanisms of Viral Exit from Host Cells	0.518683	0.403604	0.235591	1.15788
Inhibition of Matrix Metalloproteases	0.667545	0.282223		0.949769		Hematopoiesis from Multipotent Stem Cells	0.716758		0.926284	1.64304		Serotonin Degradation	0.700949	0.456264		1.15721
Interferon Signaling		0.412956	0.529915	0.942871		Ubiquinol-10 Biosynthesis (Eukaryotic)	0.528002	0.894903	0.217392	1.6403		Autoimmune Thyroid Disease Signaling	0	0.428668	0.725916	1.15458
Atherosclerosis Signaling	0.94221	0		0.94221		Superpathway of Geranylgeranyldiphosphate Biosynthesis I (via Mevalonate)	0.380197	0.712435	0.506729	1.59936		nNOS Signaling in Neurons	0.410659	0.456264	0.279203	1.14613
3-phosphoinositide Degradation	0	0.357251	0.578018	0.935268		Dopamine Degradation	0.430267	0.892906	0.271072	1.59424		Cell Cycle Regulation by BTG Family Proteins	0.410659	0.456264	0.279203	1.14613
Noradrenaline and Adrenaline Degradation	0.921438	0		0.921438		Noradrenaline and Adrenaline Degradation	0.523387	0.656207	0.405744	1.58534		Bile Acid Biosynthesis, Neutral Pathway	0.29649		0.842257	1.13875
IL-17A Signaling in Gastric Cells	0.377172	0.541714		0.918886		Mechanisms of Viral Exit from Host Cells	0.355825	0.324223	0.896767	1.57682		Glycogen Degradation II	0.29649		0.842257	1.13875
EGF Signaling	0	0.91116	0	0.91116		Prolactin Signaling	0.585694	0.58922	0.379528	1.55444		Superpathway of Cholesterol Biosynthesis	1.11591			1.11591
Ubiquinol-10 Biosynthesis (Eukaryotic)		0.41853	0.491323	0.909853		Role of IL-17A in Arthritis	0.738487	0	0.814487	1.55297		Pyridoxal 5'-phosphate Salvage Pathway	0.398063	0.707112	0	1.10518
Superpathway of D-myo-inositol (1,4,5)-trisphosphate Metabolism	0.42169	0.209296	0.266562	0.897548		MSP-RON Signaling Pathway	0.355825	0.60817	0.576302	1.5403		Polyamine Regulation in Colon Cancer	0.623106		0.478536	1.10164
Methylmalonyl Pathway	0.895945			0.895945		Cell Cycle Control of Chromosomal Replication	0.644931		0.890034	1.53496		Stearate Biosynthesis I (Animals)	0.649896	0.442124		1.09202
2-ketoglutarate Dehydrogenase Complex	0.895945			0.895945		Glutamate Receptor Signaling	0.38454	0.527553	0.5828	1.49489		1D-myo-inositol Hexakisphosphate Biosynthesis II (Mammalian)	0.4751		0.612883	1.08798
Tetrahydrofolate Salvage from 5,10-methenyltetrahydrofolate	0.895945			0.895945		T Cell Receptor Signaling	0.609985	0.561774	0.320896	1.49265		Reelin Signaling in Neurons	0.865172	0.216767		1.08194
Glycogen Biosynthesis II (from UDP-D-Glucose)	0.895945			0.895945		Glutamate Degradation II	0.402322	0.604641	0.482549	1.48951		Methylmalonyl Pathway	1.06488			1.06488
α-tocopherol Degradation		0.892039		0.892039		Inositol Pyrophosphates Biosynthesis	0.402322	0.604641	0.482549	1.48951		Ketolysis	1.06488			1.06488
Arginine Degradation VI (Arginase 2 Pathway)		0.892039		0.892039		Rapoport-Luebering Glycolytic Shunt	0.402322	0.604641	0.482549	1.48951		Neuregulin Signaling	0.534667	0.520676		1.05534
Complement System	0.882398	0		0.882398		Methylglyoxal Degradation I	0.402322	0.604641	0.482549	1.48951		Role of IL-17A in Arthritis	0.731684	0.3225	0	1.05418
IL-6 Signaling	0.858155	0	0	0.858155		Aspartate Biosynthesis	0.402322	0.604641	0.482549	1.48951		Putrescine Degradation III	0.318524	0.713367		1.03189
Granzyme B Signaling	0.50591		0.339264	0.845174		IL-9 Signaling	0.747566	0.727851	0	1.47542		Retinoate Biosynthesis I	0		1.02839	1.02839
Phenylalanine Degradation IV (Mammalian, via Side Chain)	0.540382	0.303958		0.84434		D-myo-inositol (1,4,5)-trisphosphate Degradation	0.32527	0.211593	0.926284	1.46315		UVA-Induced MAPK Signaling	0.404513	0.616006		1.02052
Oxidative Ethanol Degradation III	0.540382	0.303958		0.84434		Aryl Hydrocarbon Receptor Signaling	0.70624	0	0.755897	1.46214		Glycogen Degradation III	0.243948		0.769601	1.01355
April Mediated Signaling	0.231274	0.608566		0.83984		Inhibition of Angiogenesis by TSP1	0.425718	0.371812	0.664537	1.46207		IL-9 Signaling	1.00108			1.00108
Death Receptor Signaling	0	0.324939	0.513383	0.838322		Salvage Pathways of Pyrimidine Ribonucleotides	0.525036	0	0.933751	1.45879		Role of PKR in Interferon Induction and Antiviral Response	0.764568		0.226102	0.99067
3-phosphoinositide Biosynthesis	0	0.312687	0.519979	0.832666		Serotonin Receptor Signaling	0.472054	0.609594	0.368435	1.45008		Cholesterol Biosynthesis I	0.986546			0.986546
GADD45 Signaling		0.581688	0.24706	0.828749		Role of JAK family kinases in IL-6-type Cytokine Signaling	0.79952	0.279357	0.368435	1.44731		Cholesterol Biosynthesis III (via Desmosterol)	0.986546			0.986546
Diphthamide Biosynthesis			0.813307	0.813307		Pentose Phosphate Pathway	0.446585	0.795889	0.18356	1.42603		Cholesterol Biosynthesis II (via 24,25-dihydrolanosterol)	0.986546			0.986546
Inositol Pyrophosphates Biosynthesis			0.813307	0.813307		NAD Salvage Pathway II	0.446585	0.795889	0.18356	1.42603		eNOS Signaling	0.476946		0.499334	0.97628
Rapoport-Luebering Glycolytic Shunt			0.813307	0.813307		Ethanol Degradation IV	0.552406	0.524839	0.345193	1.42244		Macropinocytosis Signaling	0.310044	0.652937		0.962981
Superpathway of Inositol Phosphate Compounds	0	0.293671	0.515142	0.808813		Heme Biosynthesis II	0.629851		0.78096	1.41081		UVB-Induced MAPK Signaling	0	0.959007		0.959007
2-oxobutanoate Degradation I	0.8062			0.8062		Macropinocytosis Signaling	0.625485	0.784108	0	1.40959		Retinol Biosynthesis	0.503386		0.428862	0.932248
Purine Nucleotides De Novo Biosynthesis II	0.8062			0.8062		eNOS Signaling	0.324501	0.65473	0.428024	1.40726		Tryptophan Degradation X (Mammalian, via Tryptamine)	0.247412	0.653853		0.901265
B Cell Activating Factor Signaling	0.22116	0.57747		0.79863		nNOS Signaling in Neurons	0.509183	0.427003	0.455824	1.39201		Sperm Motility	0.416703	0.47589	0	0.892594
ErbB Signaling	0.555441	0	0.237911	0.793352		Histamine Degradation	0.716758	0.211593	0.444202	1.37255		Altered T Cell and B Cell Signaling in Rheumatoid Arthritis	0	0.216767	0.673989	0.890757
Fatty Acid α-oxidation	0.50591	0.275678		0.781587		Lipid Antigen Presentation by CD1	0.380719	0.396662	0.545169	1.32255		Chondroitin Sulfate Biosynthesis (Late Stages)		0.539614	0.350741	0.890355
1D-myo-inositol Hexakisphosphate Biosynthesis II (Mammalian)		0.336438	0.404515	0.740954		Phototransduction Pathway	0.425979	0.2566	0.633192	1.31577		Basal Cell Carcinoma Signaling	0		0.888903	0.888903
Acyl-CoA Hydrolysis		0.336438	0.404515	0.740954		Fatty Acid Activation	0.446585	0.273003	0.581016	1.3006		Sorbitol Degradation I	0.881885			0.881885
Glycogen Degradation III	0.734143			0.734143		Superpathway of Citrulline Metabolism	0.552406	0	0.743189	1.2956		4-hydroxyphenylpyruvate Biosynthesis	0.881885			0.881885
Arginine Degradation I (Arginase Pathway)		0.730396		0.730396		Dermatan Sulfate Degradation (Metazoa)	0.552406	0	0.743189	1.2956		Uracil Degradation II (Reductive)	0.881885			0.881885
Ethanol Degradation IV	0.475	0.250837		0.725837		UVA-Induced MAPK Signaling	0.525036	0.456484	0.304282	1.2858		Proline Biosynthesis II (from Arginine)	0.881885			0.881885
Putrescine Degradation III	0.475	0.250837		0.725837		Stearate Biosynthesis I (Animals)	0.465583	0.39837	0.420264	1.28422		Thymine Degradation	0.881885			0.881885
Gαq Signaling	0.450926	0.255472	0	0.706398		TNFR2 Signaling	0.509183	0	0.767094	1.27628		Flavin Biosynthesis IV (Mammalian)	0.881885			0.881885
IL-9 Signaling		0.300241	0.403112	0.703354		FGF Signaling	0.525036	0.272617	0.471135	1.26879		4-hydroxybenzoate Biosynthesis	0.881885			0.881885
UDP-N-acetyl-D-galactosamine Biosynthesis II			0.700032	0.700032		Granzyme B Signaling	0.279324	0.579044	0.390954	1.24932		Lanosterol Biosynthesis	0.881885			0.881885
Neurotrophin/TRK Signaling	0.684901	0	0	0.684901		Neuropathic Pain Signaling In Dorsal Horn Neurons	0.662651	0	0.582746	1.2454		Acetyl-CoA Biosynthesis III (from Citrate)	0.881885			0.881885
Thrombopoietin Signaling	0.397917	0.286232	0	0.684149		Fatty Acid α-oxidation	0.628188	0.18748	0.390954	1.20662		Formaldehyde Oxidation II (Glutathione-dependent)	0.881885			0.881885
Antiproliferative Role of TOB in T Cell Signaling	0.292052	0.386877	0	0.678929		Tetrahydrofolate Salvage from 5,10-methenyltetrahydrofolate	0.310298	0.499213	0.384254	1.19376		Guanosine Nucleotides Degradation III	0.881739			0.881739
Estrogen-mediated S-phase Entry		0.471863	0.198623	0.670485		L-cysteine Degradation I	0.310298	0.499213	0.384254	1.19376		Pentose Phosphate Pathway (Non-oxidative Branch)	0.881739			0.881739
Regulation of Cellular Mechanics by Calpain Protease	0	0.670225	0	0.670225		Acetyl-CoA Biosynthesis I (Pyruvate Dehydrogenase Complex)	0.310298	0.499213	0.384254	1.19376		Urate Biosynthesis/Inosine 5'-phosphate Degradation	0.881739			0.881739
HGF Signaling	0	0.661568	0	0.661568		γ-glutamyl Cycle	0.310298	0.499213	0.384254	1.19376		Glutaryl-CoA Degradation	0.874388			0.874388
GDNF Family Ligand-Receptor Interactions	0.385304	0.272592	0	0.657896		Branched-chain α-keto acid Dehydrogenase Complex	0.310298	0.499213	0.384254	1.19376		Salvage Pathways of Pyrimidine Ribonucleotides	0.256181	0.616006	0	0.872187
Retinoate Biosynthesis I		0	0.631206	0.631206		Sphingosine and Sphingosine-1-phosphate Metabolism	0.310298	0.499213	0.384254	1.19376		Endoplasmic Reticulum Stress Pathway	0.45355		0.407019	0.860569
Tryptophan Degradation X (Mammalian, via Tryptamine)	0.42169	0.209296		0.630986		UDP-N-acetyl-D-galactosamine Biosynthesis II	0.310298	0.499213	0.384254	1.19376		Chondroitin Sulfate Biosynthesis		0.520981	0.334516	0.855497
Role of Wnt/GSK-3β Signaling in the Pathogenesis of Influenza		0.384624	0.242558	0.627182		Estrogen-Dependent Breast Cancer Signaling	0.432635	0.431499	0.324505	1.18864		Cell Cycle: G2/M DNA Damage Checkpoint Regulation	0.306583		0.537173	0.843756
Arginine Biosynthesis IV		0.619736		0.619736		D-myo-inositol (3,4,5,6)-tetrakisphosphate Biosynthesis	0.551956	0.34306	0.288963	1.18398		Semaphorin Signaling in Neurons	0.512065	0.331268	0	0.843333
γ-glutamyl Cycle		0.619736		0.619736		D-myo-inositol (1,4,5,6)-Tetrakisphosphate Biosynthesis	0.551956	0.34306	0.288963	1.18398		VDR/RXR Activation	0.62558	0.216767		0.842347
Chondroitin Sulfate Degradation (Metazoa)		0.275678	0.339264	0.614942		TGF-β Signaling	0.442849	0.301964	0.43642	1.18123		Choline Biosynthesis III			0.842257	0.842257
GDP-mannose Biosynthesis			0.614675	0.614675		Glutathione-mediated Detoxification	0.523387	0.656207	0	1.17959		DNA Methylation and Transcriptional Repression Signaling	0.318524		0.507011	0.825534
Cell Cycle: G1/S Checkpoint Regulation	0.309066	0	0.301661	0.610728		Basal Cell Carcinoma Signaling	0	0.785629	0.393477	1.17911		Dermatan Sulfate Biosynthesis		0.503425	0.319344	0.822769
Cholecystokinin/Gastrin-mediated Signaling	0	0.603752	0	0.603752		GDP-L-fucose Biosynthesis II (from L-fucose)	0.544493		0.631365	1.17586		ErbB4 Signaling	0	0.818643		0.818643
Lipid Antigen Presentation by CD1	0.398484	0.191793		0.590277		Arginine Degradation VI (Arginase 2 Pathway)	0.544493		0.631365	1.17586		Notch Signaling	0		0.809607	0.809607
GM-CSF Signaling	0	0.23555	0.35386	0.58941		PRPP Biosynthesis I	0.544493		0.631365	1.17586		FXR/RXR Activation	0.791051		0	0.791051
HMGB1 Signaling	0.579783	0	0	0.579783		Selenocysteine Biosynthesis II (Archaea and Eukaryotes)	0.544493		0.631365	1.17586		Atherosclerosis Signaling	0	0.399809	0.376819	0.776627
Isoleucine Degradation I	0.579179			0.579179		IL-22 Signaling	0.644931		0.493453	1.13838		The Visual Cycle			0.769601	0.769601
TNFR2 Signaling	0.253365	0.31958		0.572945		Endoplasmic Reticulum Stress Pathway	0.644931	0	0.493453	1.13838		Role of JAK1, JAK2 and TYK2 in Interferon Signaling	0.280441		0.478536	0.758977
Superpathway of Citrulline Metabolism		0.250837	0.312261	0.563098		ErbB Signaling	0.466386	0.245894	0.423068	1.13535		Differential Regulation of Cytokine Production in Macrophages and T Helper Cells by IL-17A and IL-17F	0.280441		0.478536	0.758977
DNA Methylation and Transcriptional Repression Signaling		0.250837	0.312261	0.563098		Calcium-induced T Lymphocyte Apoptosis	0.495406	0.269303	0.369077	1.13379		Differential Regulation of Cytokine Production in Intestinal Epithelial Cells by IL-17A and IL-17F	0.280441		0.478536	0.758977
Dermatan Sulfate Degradation (Metazoa)		0.250837	0.312261	0.563098		Colanic Acid Building Blocks Biosynthesis	0.380197	0.239758	0.506729	1.12668		Adenosine Nucleotides Degradation II	0.743844			0.743844
The Visual Cycle			0.546937	0.546937		1D-myo-inositol Hexakisphosphate Biosynthesis II (Mammalian)	0.380197	0.239758	0.506729	1.12668		Prostanoid Biosynthesis	0.743844			0.743844
Citrulline-Nitric Oxide Cycle			0.546937	0.546937		Thyroid Hormone Metabolism II (via Conjugation and/or Degradation)	0	0.894903	0.217392	1.11229		Neuropathic Pain Signaling In Dorsal Horn Neurons	0.507745	0.232669	0	0.740413
Cleavage and Polyadenylation of Pre-mRNA	0.540382			0.540382		UVC-Induced MAPK Signaling	0.427243	0.247228	0.433986	1.10846		Glutathione-mediated Detoxification	0.369455		0.368137	0.737592
Glutaryl-CoA Degradation	0.540382			0.540382		April Mediated Signaling	0.425718	0	0.664537	1.09025		TWEAK Signaling	0		0.725916	0.725916
Dermatan Sulfate Biosynthesis (Late Stages)	0.339332		0.198623	0.537955		Heme Degradation		0.604641	0.482549	1.08719		D-myo-inositol (3,4,5,6)-tetrakisphosphate Biosynthesis	0.696098		0	0.696098
Transcriptional Regulatory Network in Embryonic Stem Cells	0.339332		0.198623	0.537955		Role of PKR in Interferon Induction and Antiviral Response	0.543279	0	0.536809	1.08009		D-myo-inositol (1,4,5,6)-Tetrakisphosphate Biosynthesis	0.696098		0	0.696098
Tumoricidal Function of Hepatic Natural Killer Cells	0.339332		0.198623	0.537955		tRNA Splicing	0.299086	0.332061	0.447218	1.07837		Inhibition of Matrix Metalloproteases	0	0.428668	0.256175	0.684842
Melanoma Signaling	0.537683	0	0	0.537683		B Cell Activating Factor Signaling	0.389235	0	0.618788	1.00802		Cysteine Biosynthesis III (mammalia)	0		0.657611	0.657611
UVC-Induced MAPK Signaling	0.537683	0	0	0.537683		Biotin-carboxyl Carrier Protein Assembly	0.402322	0.604641		1.00696		Mismatch Repair in Eukaryotes	0		0.657611	0.657611
Citrulline Biosynthesis		0.536938		0.536938		Fatty Acid β-oxidation III (Unsaturated, Odd Number)	0.402322	0.604641		1.00696		Methionine Degradation I (to Homocysteine)	0		0.657611	0.657611
CD27 Signaling in Lymphocytes	0.519382	0	0	0.519382		ErbB4 Signaling	0.399148	0.320345	0.263446	0.98294		Non-Small Cell Lung Cancer Signaling	0	0.652937		0.652937
Glioma Invasiveness Signaling	0	0.518909	0	0.518909		Phenylalanine Degradation IV (Mammalian, via Side Chain)	0.32527	0.211593	0.444202	0.981064		Role of Hypercytokinemia/hyperchemokinemia in the Pathogenesis of Influenza	0.218632		0.428862	0.647494
Leucine Degradation I			0.491323	0.491323		Bile Acid Biosynthesis, Neutral Pathway	0.245308	0.42149	0.313358	0.980156		Ubiquinol-10 Biosynthesis (Eukaryotic)	0.635396			0.635396
Endometrial Cancer Signaling	0.453643	0	0	0.453643		GDP-mannose Biosynthesis	0.245308	0.42149	0.313358	0.980156		Mevalonate Pathway I	0.635396			0.635396
Tryptophan Degradation III (Eukaryotic)	0.447077			0.447077		Purine Nucleotides De Novo Biosynthesis II	0.245308	0.42149	0.313358	0.980156		Ketogenesis	0.635396			0.635396
Circadian Rhythm Signaling		0.191793	0.24706	0.438853		Glycogen Degradation II	0.245308	0.42149	0.313358	0.980156		Role of JAK family kinases in IL-6-type Cytokine Signaling	0.633304			0.633304
Cardiomyocyte Differentiation via BMP Receptors	0.42169			0.42169		NAD Phosphorylation and Dephosphorylation	0.245308	0.42149	0.313358	0.980156		Serotonin Receptor Signaling	0.633304			0.633304
Lymphotoxin β Receptor Signaling	0.411029	0	0	0.411029		Aspartate Degradation II	0.245308	0.42149	0.313358	0.980156		Intrinsic Prothrombin Activation Pathway	0	0.627589		0.627589
Allograft Rejection Signaling		0	0.403112	0.403112		Hematopoiesis from Pluripotent Stem Cells	0.38454	0	0.5828	0.96734		Tryptophan Degradation III (Eukaryotic)	0.623106			0.623106
Graft-versus-Host Disease Signaling		0	0.403112	0.403112		Cell Cycle: G2/M DNA Damage Checkpoint Regulation	0.335198	0	0.575804	0.911002		α-tocopherol Degradation	0.61031			0.61031
Role of Tissue Factor in Cancer	0	0.394528	0	0.394528		Diphthamide Biosynthesis	0.402322		0.482549	0.884871		Hypusine Biosynthesis	0.61031			0.61031
4-1BB Signaling in T Lymphocytes		0.386877		0.386877		Tetrapyrrole Biosynthesis II	0.402322		0.482549	0.884871		Glutathione Redox Reactions II	0.61031			0.61031
Semaphorin Signaling in Neurons		0.384624		0.384624		Arginine Degradation I (Arginase Pathway)	0.402322		0.482549	0.884871		Phenylalanine Degradation I (Aerobic)	0.61031			0.61031
Autoimmune Thyroid Disease Signaling		0	0.382414	0.382414		Phenylethylamine Degradation I	0.402322		0.482549	0.884871		GDP-L-fucose Biosynthesis II (from L-fucose)	0.61031			0.61031
Endoplasmic Reticulum Stress Pathway	0.377172	0		0.377172		Tetrahydrobiopterin Biosynthesis II	0.402322		0.482549	0.884871		Acetate Conversion to Acetyl-CoA	0.61031			0.61031
Factors Promoting Cardiogenesis in Vertebrates	0	0	0.374928	0.374928		Heme Biosynthesis from Uroporphyrinogen-III I	0.402322		0.482549	0.884871		Arginine Degradation VI (Arginase 2 Pathway)	0.61031			0.61031
ATM Signaling		0.348344	0	0.348344		Tetrahydrobiopterin Biosynthesis I	0.402322		0.482549	0.884871		Fatty Acid Biosynthesis Initiation II	0.61031			0.61031
Reelin Signaling in Neurons		0.341349	0	0.341349		Molybdenum Cofactor Biosynthesis	0.402322		0.482549	0.884871		Palmitate Biosynthesis I (Animals)	0.61031			0.61031
Ephrin A Signaling		0.340366		0.340366		NADH Repair	0.402322		0.482549	0.884871		PRPP Biosynthesis I	0.61031			0.61031
Pyridoxal 5'-phosphate Salvage Pathway	0.339363	0		0.339363		Tyrosine Degradation I	0.402322		0.482549	0.884871		1D-myo-inositol Hexakisphosphate Biosynthesis V (from Ins(1,3,4)P3)	0.61031			0.61031
Estrogen Biosynthesis	0.339332			0.339332		IL-17A Signaling in Gastric Cells	0.337288	0	0.493453	0.83074		Glycine Cleavage Complex	0.61031			0.61031
T Cell Receptor Signaling	0	0.324939	0	0.324939		Triacylglycerol Degradation	0.337288	0	0.493453	0.83074		IL-17A Signaling in Gastric Cells	0	0.603249		0.603249
Cytotoxic T Lymphocyte-mediated Apoptosis of Target Cells	0.322447	0	0	0.322447		Mitotic Roles of Polo-Like Kinase	0.462394	0.359628	0	0.822021		Glutamate Receptor Signaling	0.27314		0.319344	0.592484
Chondroitin Sulfate Biosynthesis (Late Stages)	0.322447		0	0.322447		Pathogenesis of Multiple Sclerosis	0.197063	0.361173	0.259567	0.817803		Toll-like Receptor Signaling	0	0.232669	0.35217	0.584839
Melatonin Degradation I	0.322447		0	0.322447		Superpathway of Serine and Glycine Biosynthesis I	0.310298	0.499213		0.809511		tRNA Splicing	0	0.580597		0.580597
Serotonin Receptor Signaling	0.322447	0	0	0.322447		Histidine Degradation VI	0.310298	0.499213		0.809511		Cleavage and Polyadenylation of Pre-mRNA	0		0.573515	0.573515
Chondroitin Sulfate Biosynthesis	0.306726		0	0.306726		Serine Biosynthesis	0.310298	0.499213		0.809511		Crosstalk between Dendritic Cells and Natural Killer Cells	0.568029		0	0.568029
D-myo-inositol (1,4,5)-trisphosphate Degradation		0.303958		0.303958		Pregnenolone Biosynthesis	0.310298	0.499213		0.809511		Pancreatic Adenocarcinoma Signaling	0.560134	0	0	0.560134
Hematopoiesis from Multipotent Stem Cells		0.303958		0.303958		Sperm Motility	0.471185	0	0.338008	0.809194		Role of Oct4 in Mammalian Embryonic Stem Cell Pluripotency	0	0.359721	0.200404	0.560125
Glutamate Receptor Signaling	0.292052	0	0	0.292052		Nucleotide Excision Repair Pathway	0.313532	0	0.494534	0.808066		Pentose Phosphate Pathway	0.547615			0.547615
Heparan Sulfate Biosynthesis (Late Stages)	0.292052		0	0.292052		Type II Diabetes Mellitus Signaling	0.43167	0	0.367412	0.799082		NAD Salvage Pathway II	0.547615			0.547615
Dermatan Sulfate Biosynthesis	0.292052		0	0.292052		TWEAK Signaling	0	0.371812	0.387558	0.75937		Purine Nucleotides Degradation II (Aerobic)	0.547615			0.547615
Erythropoietin Signaling	0.290588	0	0	0.290588		Erythropoietin Signaling	0.408907	0	0.342721	0.751628		Complement System	0	0.539614		0.539614
Non-Small Cell Lung Cancer Signaling	0	0	0.28992	0.28992		Choline Biosynthesis III		0.42149	0.313358	0.734848		Lipid Antigen Presentation by CD1	0.503386			0.503386
Basal Cell Carcinoma Signaling		0.286232	0	0.286232		Angiopoietin Signaling	0.352033	0.37051	0	0.722544		Bupropion Degradation			0.478536	0.478536
Inhibition of Angiogenesis by TSP1		0.282223	0	0.282223		Urea Cycle	0.310298		0.384254	0.694552		Colanic Acid Building Blocks Biosynthesis	0.4751			0.4751
VDR/RXR Activation	0.281819	0	0	0.281819		Glycogen Biosynthesis II (from UDP-D-Glucose)	0.310298		0.384254	0.694552		Superpathway of Geranylgeranyldiphosphate Biosynthesis I (via Mevalonate)	0.4751			0.4751
OX40 Signaling Pathway		0	0.281431	0.281431		VDR/RXR Activation	0.383438	0.286995	0	0.670433		tRNA Charging	0	0.471148		0.471148
Role of Oct4 in Mammalian Embryonic Stem Cell Pluripotency			0.281431	0.281431		Chondroitin Sulfate Degradation (Metazoa)	0.279324		0.390954	0.670278		FGF Signaling	0.256181	0.211775	0	0.467956
Heparan Sulfate Biosynthesis	0.278324		0	0.278324		Guanosine Nucleotides Degradation III	0.245308	0.42149		0.666798		Glutamate Degradation II	0.462964			0.462964
Salvage Pathways of Pyrimidine Ribonucleotides	0.273347	0		0.273347		Urate Biosynthesis/Inosine 5'-phosphate Degradation	0.245308	0.42149		0.666798		Inositol Pyrophosphates Biosynthesis	0.462964			0.462964
Antioxidant Action of Vitamin C	0.273347	0		0.273347		IL-17A Signaling in Fibroblasts	0	0	0.664537	0.664537		Rapoport-Luebering Glycolytic Shunt	0.462964			0.462964
Superpathway of Melatonin Degradation	0.265454		0	0.265454		IL-17A Signaling in Airway Cells	0.370642	0	0.24512	0.615763		Biotin-carboxyl Carrier Protein Assembly	0.462964			0.462964
CD40 Signaling	0	0.259623		0.259623		Melatonin Degradation I	0	0.609594	0	0.609594		Arginine Degradation I (Arginase Pathway)	0.462964			0.462964
Small Cell Lung Cancer Signaling	0.257242	0	0	0.257242		DNA Methylation and Transcriptional Repression Signaling	0.240563		0.345193	0.585756		Tetrahydrobiopterin Biosynthesis II	0.462964			0.462964
RANK Signaling in Osteoclasts	0.242182	0	0	0.242182		Small Cell Lung Cancer Signaling	0.315322	0	0.269831	0.585153		Heme Biosynthesis from Uroporphyrinogen-III I	0.462964			0.462964
Acute Myeloid Leukemia Signaling	0.242182	0	0	0.242182		4-1BB Signaling in T Lymphocytes	0	0	0.5828	0.5828		Tetrahydrobiopterin Biosynthesis I	0.462964			0.462964
Prolactin Signaling	0.242182	0	0	0.242182		Citrulline Biosynthesis	0.245308		0.313358	0.558666		Molybdenum Cofactor Biosynthesis	0.462964			0.462964
TWEAK Signaling	0.231274	0	0	0.231274		Adenosine Nucleotides Degradation II	0.197063	0.361173		0.558236		Methylglyoxal Degradation I	0.462964			0.462964
Role of BRCA1 in DNA Damage Response	0	0	0.230951	0.230951		Intrinsic Prothrombin Activation Pathway	0		0.545169	0.545169		NADH Repair	0.462964			0.462964
MIF Regulation of Innate Immunity	0	0.221294		0.221294		Hypusine Biosynthesis	0.544493			0.544493		Aspartate Biosynthesis	0.462964			0.462964
FcγRIIB Signaling in B Lymphocytes	0.211602		0	0.211602		UVB-Induced MAPK Signaling	0.247831	0	0.238578	0.486409		Tyrosine Degradation I	0.462964			0.462964
Retinoic acid Mediated Apoptosis Signaling	0.202559		0	0.202559		Superpathway of Melatonin Degradation	0	0.457917	0	0.457917		Acetone Degradation I (to Methylglyoxal)			0.452605	0.452605
Role of MAPK Signaling in the Pathogenesis of Influenza	0	0	0	0		Phosphatidylethanolamine Biosynthesis II	0.197063		0.259567	0.456629		Inhibition of Angiogenesis by TSP1	0	0.428668		0.428668
IL-17 Signaling	0	0	0	0		Calcium Transport I	0.197063		0.259567	0.456629		FcγRIIB Signaling in B Lymphocytes	0	0.403604		0.403604
Angiopoietin Signaling	0		0	0		Superoxide Radicals Degradation	0.197063		0.259567	0.456629		MIF Regulation of Innate Immunity	0	0.380717		0.380717
Eicosanoid Signaling	0	0		0		Vitamin-C Transport	0	0.273003	0.18356	0.456562		Type II Diabetes Mellitus Signaling	0	0.373547	0	0.373547
UVB-Induced MAPK Signaling	0	0		0		Granzyme A Signaling	0	0.273003	0.18356	0.456562		3-phosphoinositide Biosynthesis	0.372924		0	0.372924
Macropinocytosis Signaling	0	0	0	0		Toll-like Receptor Signaling	0	0	0.38559	0.38559		IL-15 Production	0.369455			0.369455
ErbB4 Signaling	0	0	0	0		Cell Cycle: G1/S Checkpoint Regulation	0	0	0.38559	0.38559		Transcriptional Regulatory Network in Embryonic Stem Cells	0		0.368137	0.368137
p38 MAPK Signaling	0	0	0	0		The Visual Cycle		0.361173		0.361173		Estrogen Biosynthesis	0		0.368137	0.368137
Role of Pattern Recognition Receptors in Recognition of Bacteria and Viruses	0	0		0		Role of IL-17F in Allergic Inflammatory Airway Diseases	0	0	0.357446	0.357446		Nicotine Degradation III			0.368137	0.368137
Type II Diabetes Mellitus Signaling	0	0		0		Retinoate Biosynthesis I	0	0.332061		0.332061		N-acetylglucosamine Degradation II	0.366064			0.366064
IL-17A Signaling in Airway Cells	0	0	0	0		FcγRIIB Signaling in B Lymphocytes	0	0.324223	0	0.324223		L-cysteine Degradation I	0.366064			0.366064
Role of PI3K/AKT Signaling in the Pathogenesis of Influenza	0	0	0	0		N-acetylglucosamine Degradation II	0.310298			0.310298		Superpathway of Serine and Glycine Biosynthesis I	0.366064			0.366064
Urea Cycle				0		Differential Regulation of Cytokine Production in Macrophages and T Helper Cells by IL-17A and IL-17F	0	0	0.305575	0.305575		Histidine Degradation VI	0.366064			0.366064
Role of Hypercytokinemia/hyperchemokinemia in the Pathogenesis of Influenza				0		Differential Regulation of Cytokine Production in Intestinal Epithelial Cells by IL-17A and IL-17F	0	0	0.305575	0.305575		Glycogen Biosynthesis II (from UDP-D-Glucose)	0.366064			0.366064
GDP-glucose Biosynthesis				0		Estrogen Biosynthesis	0	0.30441	0	0.30441		Acetyl-CoA Biosynthesis I (Pyruvate Dehydrogenase Complex)	0.366064			0.366064
Role of IL-17F in Allergic Inflammatory Airway Diseases		0		0		Tumoricidal Function of Hepatic Natural Killer Cells	0	0.30441	0	0.30441		Serine Biosynthesis	0.366064			0.366064
nNOS Signaling in Skeletal Muscle Cells				0		Role of p14/p19ARF in Tumor Suppression	0	0.30441		0.30441		Branched-chain α-keto acid Dehydrogenase Complex	0.366064			0.366064
Altered T Cell and B Cell Signaling in Rheumatoid Arthritis		0	0	0		Antiproliferative Role of TOB in T Cell Signaling	0	0	0.304388	0.304388		Pregnenolone Biosynthesis	0.366064			0.366064
Valine Degradation I				0		Retinoic acid Mediated Apoptosis Signaling	0	0.302888	0	0.302888		UDP-N-acetyl-D-galactosamine Biosynthesis II	0.366064			0.366064
Bupropion Degradation				0		Non-Small Cell Lung Cancer Signaling	0.285296	0	0	0.285296		D-myo-inositol-5-phosphate Metabolism	0.365476		0	0.365476
TREM1 Signaling		0		0		Cell Cycle Regulation by BTG Family Proteins	0.283119	0	0	0.283119		Granzyme B Signaling	0.362692			0.362692
Communication between Innate and Adaptive Immune Cells				0		Cytotoxic T Lymphocyte-mediated Apoptosis of Target Cells	0	0.279357	0	0.279357		Melatonin Degradation I	0		0.350741	0.350741
Glucose and Glucose-1-phosphate Degradation				0		Chondroitin Sulfate Biosynthesis (Late Stages)	0	0.279357	0	0.279357		iNOS Signaling	0	0.34038		0.34038
nNOS Signaling in Neurons				0		Purine Nucleotides Degradation II (Aerobic)	0	0.273003		0.273003		Role of CHK Proteins in Cell Cycle Checkpoint Control	0	0.34038		0.34038
Glutamate Degradation II				0		D-myo-inositol-5-phosphate Metabolism	0.269717	0	0	0.269717		Superpathway of Inositol Phosphate Compounds	0.339969		0	0.339969
Sorbitol Degradation I				0		IL-15 Production	0.265391		0	0.265391		3-phosphoinositide Degradation	0.315282		0	0.315282
Heme Biosynthesis II				0		3-phosphoinositide Biosynthesis	0.262915	0	0	0.262915		Role of RIG1-like Receptors in Antiviral Innate Immunity			0.305124	0.305124
Bile Acid Biosynthesis, Neutral Pathway				0		Chondroitin Sulfate Biosynthesis	0	0.2566	0	0.2566		Citrulline Biosynthesis	0.29649			0.29649
Role of RIG1-like Receptors in Antiviral Innate Immunity				0		Notch Signaling	0	0	0.251919	0.251919		GDP-mannose Biosynthesis	0.29649			0.29649
Differential Regulation of Cytokine Production in Macrophages and T Helper Cells by IL-17A and IL-17F				0		Role of Hypercytokinemia/hyperchemokinemia in the Pathogenesis of Influenza	0	0	0.240877	0.240877		Sucrose Degradation V (Mammalian)	0.29649			0.29649
Tetrapyrrole Biosynthesis II				0		Retinol Biosynthesis	0	0	0.240877	0.240877		NAD Phosphorylation and Dephosphorylation	0.29649			0.29649
Uracil Degradation II (Reductive)				0		GADD45 Signaling	0	0	0.240877	0.240877		Aspartate Degradation II	0.29649			0.29649
Glutathione Redox Reactions II				0		Putrescine Degradation III	0.240563	0	0	0.240563		Nicotine Degradation II			0.29177	0.29177
Vitamin-C Transport				0		Dermatan Sulfate Biosynthesis	0	0.235883	0	0.235883		Superpathway of Melatonin Degradation	0		0.29177	0.29177
Phenylalanine Degradation I (Aerobic)				0		nNOS Signaling in Skeletal Muscle Cells	0	0.211593	0	0.211593		IL-17A Signaling in Airway Cells	0	0.290498		0.290498
Thymine Degradation				0		Maturity Onset Diabetes of Young (MODY) Signaling	0		0.18356	0.18356		Factors Promoting Cardiogenesis in Vertebrates	0		0.251145	0.251145
L-cysteine Degradation I				0		Cysteine Biosynthesis III (mammalia)				0		Angiopoietin Signaling	0	0.244109		0.244109
Nicotine Degradation II				0		Allograft Rejection Signaling	0	0	0	0		Heme Biosynthesis II	0.243948			0.243948
Differential Regulation of Cytokine Production in Intestinal Epithelial Cells by IL-17A and IL-17F				0		3-phosphoinositide Degradation	0	0	0	0		Phosphatidylethanolamine Biosynthesis II	0.243948			0.243948
Superpathway of Geranylgeranyldiphosphate Biosynthesis I (via Mevalonate)				0		Altered T Cell and B Cell Signaling in Rheumatoid Arthritis	0	0	0	0		Calcium Transport I	0.243948			0.243948
Acetone Degradation I (to Methylglyoxal)				0		iNOS Signaling	0		0	0		Pathogenesis of Multiple Sclerosis	0.243948			0.243948
Calcium-induced T Lymphocyte Apoptosis		0	0	0		Tryptophan Degradation X (Mammalian, via Tryptamine)	0	0	0	0		Phospholipases	0		0.235591	0.235591
MIF-mediated Glucocorticoid Regulation		0		0		Cardiomyocyte Differentiation via BMP Receptors				0		GADD45 Signaling	0.218632			0.218632
Tetrahydrobiopterin Biosynthesis II				0		Graft-versus-Host Disease Signaling	0	0	0	0		Thyroid Hormone Metabolism II (via Conjugation and/or Degradation)	0.202952			0.202952
Superpathway of Serine and Glycine Biosynthesis I				0		Bupropion Degradation	0	0	0	0		Cytotoxic T Lymphocyte-mediated Apoptosis of Target Cells	0	0	0	0
Heme Biosynthesis from Uroporphyrinogen-III I				0		Role of JAK1, JAK2 and TYK2 in Interferon Signaling	0		0	0		nNOS Signaling in Skeletal Muscle Cells	0			0
Tetrahydrobiopterin Biosynthesis I				0		TREM1 Signaling	0		0	0		Cardiomyocyte Differentiation via BMP Receptors				0
Histidine Degradation VI				0		MIF Regulation of Innate Immunity	0		0	0		TREM1 Signaling	0		0	0
FGF Signaling		0	0	0		Phospholipases	0	0	0	0		Communication between Innate and Adaptive Immune Cells	0			0
Assembly of RNA Polymerase II Complex				0		Communication between Innate and Adaptive Immune Cells	0	0	0	0		IL-22 Signaling	0			0
GDP-L-fucose Biosynthesis II (from L-fucose)				0		Role of RIG1-like Receptors in Antiviral Innate Immunity	0		0	0		Eicosanoid Signaling	0			0
Acetate Conversion to Acetyl-CoA				0		OX40 Signaling Pathway	0	0	0	0		Heparan Sulfate Biosynthesis				0
Acetyl-CoA Biosynthesis I (Pyruvate Dehydrogenase Complex)				0		Eicosanoid Signaling	0	0	0	0		Coagulation System	0			0
Flavin Biosynthesis IV (Mammalian)				0		Heparan Sulfate Biosynthesis		0		0		Tetrapyrrole Biosynthesis II				0
Molybdenum Cofactor Biosynthesis				0		Coagulation System	0		0	0		Dermatan Sulfate Biosynthesis (Late Stages)				0
Methylglyoxal Degradation I				0		Dermatan Sulfate Biosynthesis (Late Stages)		0		0		Vitamin-C Transport	0			0
Pathogenesis of Multiple Sclerosis				0		RAN Signaling	0	0	0	0		RAN Signaling	0			0
Nicotine Degradation III				0		Autoimmune Thyroid Disease Signaling	0	0	0	0		Tetrahydrofolate Salvage from 5,10-methenyltetrahydrofolate				0
Granzyme A Signaling				0		Nicotine Degradation II	0	0	0	0		MIF-mediated Glucocorticoid Regulation	0			0
Activation of IRF by Cytosolic Pattern Recognition Receptors		0	0	0		Acetone Degradation I (to Methylglyoxal)	0	0	0	0		Maturity Onset Diabetes of Young (MODY) Signaling	0			0
Sucrose Degradation V (Mammalian)				0		Complement System	0	0	0	0		Small Cell Lung Cancer Signaling	0		0	0
Role of IL-17A in Arthritis		0		0		MIF-mediated Glucocorticoid Regulation	0		0	0		Retinoic acid Mediated Apoptosis Signaling	0			0
Glycogen Degradation II				0		Transcriptional Regulatory Network in Embryonic Stem Cells	0		0	0		Heparan Sulfate Biosynthesis (Late Stages)				0
Nucleotide Excision Repair Pathway				0		Mismatch Repair in Eukaryotes	0			0		Assembly of RNA Polymerase II Complex	0			0
Aspartate Biosynthesis				0		Heparan Sulfate Biosynthesis (Late Stages)		0		0		ATM Signaling	0			0
Myo-inositol Biosynthesis				0		B Cell Development	0		0	0		p38 MAPK Signaling	0		0	0
Serine Biosynthesis				0		Assembly of RNA Polymerase II Complex	0		0	0		Purine Nucleotides De Novo Biosynthesis II				0
NAD Salvage Pathway II				0		ATM Signaling	0	0	0	0		Antioxidant Action of Vitamin C	0		0	0
Prostanoid Biosynthesis				0		p38 MAPK Signaling	0	0	0	0		Tumoricidal Function of Hepatic Natural Killer Cells	0			0
Hematopoiesis from Pluripotent Stem Cells		0		0		Antioxidant Action of Vitamin C	0	0	0	0		Granzyme A Signaling	0			0
Primary Immunodeficiency Signaling		0	0	0		Role of CHK Proteins in Cell Cycle Checkpoint Control	0	0	0	0		Activation of IRF by Cytosolic Pattern Recognition Receptors	0			0
Cell Cycle: G2/M DNA Damage Checkpoint Regulation		0	0	0		Inhibition of Matrix Metalloproteases	0	0	0	0		Cell Cycle: G1/S Checkpoint Regulation	0		0	0
NAD Phosphorylation and Dephosphorylation				0		Nicotine Degradation III	0	0	0	0		Role of Pattern Recognition Receptors in Recognition of Bacteria and Viruses	0			0
Aspartate Degradation II				0		Activation of IRF by Cytosolic Pattern Recognition Receptors	0	0	0	0		Nucleotide Excision Repair Pathway	0			0
Branched-chain α-keto acid Dehydrogenase Complex				0		Superpathway of Inositol Phosphate Compounds	0	0	0	0		Interferon Signaling	0			0
Mevalonate Pathway I				0		Role of Pattern Recognition Receptors in Recognition of Bacteria and Viruses	0	0	0	0		γ-glutamyl Cycle				0
Formaldehyde Oxidation II (Glutathione-dependent)				0		Interferon Signaling	0		0	0		Primary Immunodeficiency Signaling	0			0
Ceramide Degradation				0		Primary Immunodeficiency Signaling	0	0	0	0		5-aminoimidazole Ribonucleotide Biosynthesis I				0
Chondroitin and Dermatan Biosynthesis				0		Estrogen-mediated S-phase Entry	0		0	0		Antiproliferative Role of TOB in T Cell Signaling	0			0
Ketogenesis				0		Acyl-CoA Hydrolysis	0		0	0		Estrogen-mediated S-phase Entry	0			0
DNA damage-induced 14-3-3σ Signaling				0		Factors Promoting Cardiogenesis in Vertebrates	0	0	0	0		Acyl-CoA Hydrolysis	0			0
Sphingosine and Sphingosine-1-phosphate Metabolism				0		Role of Oct4 in Mammalian Embryonic Stem Cell Pluripotency	0	0	0	0		DNA damage-induced 14-3-3σ Signaling				0
Pregnenolone Biosynthesis				0		DNA damage-induced 14-3-3σ Signaling	0		0	0		Role of p14/p19ARF in Tumor Suppression	0			0
Role of p14/p19ARF in Tumor Suppression		0		0		Methionine Degradation I (to Homocysteine)				0		Circadian Rhythm Signaling	0			0
Glycine Cleavage Complex				0		Circadian Rhythm Signaling	0		0	0		Selenocysteine Biosynthesis II (Archaea and Eukaryotes)				0
Ketolysis				0		Role of BRCA1 in DNA Damage Response	0		0	0		Role of BRCA1 in DNA Damage Response	0		0	0
